# Supplementary material for: Organization of the human intestine at single-cell resolution
Source: Nature. 2023 Jul 19;619(7970):572–84. doi: 10.1038/s41586-023-05915-x (PMC10356619; doi:10.1038/s41586-023-05915-x)
Supplement: Supplementary file 4 — Donor-specific metadata. Metadata such as age, sex, race, BMI, histories of diabetes/cancer/hypertension/gastrointestinal disease are listed for each donor. [file 41586_2023_5915_MOESM4_ESM.xlsx]

## Sheet: Sheet1
Stanford ID	B001	B004	B005	B006	B008	B009	B010	B011	B012
donor age	67	78	24	38	37	30	37	65	24
donor sex	female	male	female	male	male	male	male	female	male
donor race	White	Black	White	White	White	White	White	Black	White
BMI	30.2	35.1	23.2	29	29.3	27.8	24.6	20.5	22.9
History of diabetes	yes	yes	no	no	no	no	no	yes	no
History of cancer	no	no	no	no	no	no	no	no	no
History of hypertension	yes	yes	no	no	yes	no	no	yes	no
History gastrointestinal disease	no	no	no	no	no	no	no	no	no
