# Supplementary material for: Organization of the human intestine at single-cell resolution
Source: Nature. 2023 Jul 19;619(7970):572–84. doi: 10.1038/s41586-023-05915-x (PMC10356619; doi:10.1038/s41586-023-05915-x)
Supplement: Supplementary file 5 — The relationship between CODEX and scRNA-seq cell type nomenclature. Mapping of cell type label for both with following symbols: an asterisk (*) indicates that the class is not well defined; a plus (+) indicates that the cell type is not identified in snRNA or in CODEX [file 41586_2023_5915_MOESM5_ESM.xlsx]

## Sheet: Sheet1
Cell Transcriptomics	Cell CODEX
B Cells	B
CD4+	CD4+ T cell
CD8+	CD7+ Immune
CD8+	CD8+ T
Cycling TA	Cycling TA
Stem	Cycling TA
Stem2	Cycling TA
+	DC
Endothelial	Endothelial
Best4+Enterocytes	Enterocyte
Enterocytes	Enterocyte
Tuft	Enterocyte
Goblet	Goblet
Secretory unknown 1	Goblet
Secretory unknown 2	Goblet
Immature Goblet	ITLN+ Enterocyte
Lymphatic endothelial cells	Lymphatic
Mono_Macrophages	M1 Macrophage
Mono_Macrophages	M2 Macrophage
Glia	Nerve
Neurons	Nerve
Enteroendocrine1	Neuroendocrine
Enteroendocrine2	Neuroendocrine
Enteroendocrine3	Neuroendocrine
Epithelial	*
+	Neutrophil
NK	NK
Paneth	Paneth
Plasma	Plasma
Myofibroblasts 1	Smooth muscle
Myofibroblasts 2	Smooth muscle
Myofibroblasts 3	Smooth muscle
Pericycles	Smooth muscle
Crypt Fibroblasts 1	Stroma
Crypt Fibroblasts 2	Stroma
Crypt Fibroblasts 3	Stroma
Crypt Fibroblasts RSPO3+	Stroma
Villus Fibroblasts WNT5B+	Stroma
TA1	TA
TA2	TA
Mast	x
