# Supplementary material for: Organization of the human intestine at single-cell resolution
Source: Nature. 2023 Jul 19;619(7970):572–84. doi: 10.1038/s41586-023-05915-x (PMC10356619; doi:10.1038/s41586-023-05915-x)
Supplement: Supplementary file 6 — Ligand–receptor pairs colocalized cells in the large colon with the number of times occurring across samples and the percentage appearing in other cell–cell pairs. The uniqueness of ligand–receptor pairs across colocalized cells in the large colon with listed pairs of ligands, respective cell–cell pairs, n times and the percentage seen across samples. [file 41586_2023_5915_MOESM6_ESM.xlsx]

## Sheet: Sheet1
Pair of ligand-receptor	Pair of cells	N times appears	% across all pairs of cell types
HLA-C_LILRB1	Enterocytes-Plasma	1	0
HLA-B_LILRB1	Enterocytes-Plasma	2	0.15
HLA-B_LILRB1	TA1-Plasma	2	0.15
PSEN1_NOTCH3	Enterocytes-Pericytes	3	0.3
PSEN1_NOTCH3	Immature Enterocytes-Pericytes	3	0.3
FGF2_SDC4	Myofibroblasts 1-Enterocytes	4	0.46
SEMA4D_PLXNB1	Plasma-Best4 Enterocytes	4	0.46
JAG1_NOTCH3	Immature Enterocytes-Pericytes	6	0.76
JAG1_NOTCH3	Tuft-Pericytes	6	0.76
IGFBP4_LRP6	Pericytes-Immature Enterocytes	6	0.76
MLLT4_F11R	Myofibroblasts 1-Enterocytes	7	0.91
EFNB2_EPHB1	Best4 Enterocytes-Myofibroblasts 1	8	1.06
EFNB2_EPHB1	Enterocytes-Myofibroblasts 1	8	1.06
BMP2_BMPR1B	Enterocytes-Myofibroblasts 3	8	1.06
EFNB2_EPHB1	Immature Enterocytes-Myofibroblasts 1	8	1.06
TNC_PTPRB	Myofibroblasts 1-Best4 Enterocytes	12	1.67
TNC_PTPRB	Myofibroblasts 1-Enterocytes	12	1.67
TNC_PTPRB	Myofibroblasts 1-Immature Enterocytes	12	1.67
FN1_ITGA3	Plasma-TA1	13	1.82
EFNA5_EPHB1	Best4 Enterocytes-Myofibroblasts 1	14	1.97
HSPG2_PTPRS	Best4 Enterocytes-Myofibroblasts 1	14	1.97
BMP2_BMPR1A	Enterocytes-Myofibroblasts 1	14	1.97
BMP2_BMPR2	Enterocytes-Myofibroblasts 1	14	1.97
EFNA5_EPHB1	Enterocytes-Myofibroblasts 1	14	1.97
HSPG2_PTPRS	Enterocytes-Myofibroblasts 1	14	1.97
BMP2_BMPR1A	Enterocytes-Myofibroblasts 3	14	1.97
EFNA5_EPHB1	Immature Enterocytes-Myofibroblasts 1	14	1.97
HSPG2_PTPRS	Immature Enterocytes-Myofibroblasts 1	14	1.97
EFNA5_EPHB1	Tuft-Myofibroblasts 1	14	1.97
ADAM17_ITGA5	Enterocytes-Myofibroblasts 1	15	2.12
ADAM17_ITGA5	Immature Enterocytes-Myofibroblasts 1	15	2.12
EFNB2_EPHA6	Best4 Enterocytes-Myofibroblasts 1	16	2.28
EFNB2_EPHA6	Best4 Enterocytes-Myofibroblasts 3	16	2.28
EFNB2_EPHA6	Enterocytes-Myofibroblasts 1	16	2.28
EFNB2_EPHA6	Enterocytes-Myofibroblasts 3	16	2.28
EFNB2_EPHA6	Immature Enterocytes-Myofibroblasts 1	16	2.28
EFNB2_EPHA6	Immature Enterocytes-Myofibroblasts 3	16	2.28
FGF2_FGFR2	Myofibroblasts 1-Enterocytes	16	2.28
FGF2_FGFR2	Myofibroblasts 1-Immature Enterocytes	16	2.28
FGF2_CD44	Myofibroblasts 1-Tuft	16	2.28
FGF2_FGFR2	Myofibroblasts 1-Tuft	16	2.28
LAMB1_ITGA6	Best4 Enterocytes-Plasma	16	2.28
LAMC2_ITGA6	Best4 Enterocytes-Plasma	16	2.28
LAMC2_ITGA6	Enterocytes-Plasma	16	2.28
LAMC2_ITGA6	Immature Enterocytes-Plasma	16	2.28
LAMB1_ITGA6	TA2-Plasma	16	2.28
NLGN1_NRXN3	Myofibroblasts 1-Best4 Enterocytes	18	2.58
NLGN1_NRXN3	Myofibroblasts 3-Best4 Enterocytes	18	2.58
NLGN1_NRXN3	Pericytes-Best4 Enterocytes	18	2.58
NLGN1_NRXN3	Myofibroblasts 1-Tuft	18	2.58
NLGN1_NRXN3	Myofibroblasts 3-Tuft	18	2.58
NLGN1_NRXN3	Pericytes-Tuft	18	2.58
CDH1_PTPRM	Enterocytes-Myofibroblasts 1	20	2.88
CDH1_PTPRM	Immature Enterocytes-Myofibroblasts 1	20	2.88
ADAM9_ITGA6	Enterocytes-Plasma	20	2.88
ADAM9_ITGA6	Immature Enterocytes-Plasma	20	2.88
MLLT4_EPHB2	Myofibroblasts 1-Best4 Enterocytes	21	3.03
MLLT4_EPHB2	Myofibroblasts 1-Tuft	21	3.03
COL1A1_CD44	Myofibroblasts 1-Tuft	24	3.49
FGF13_SCN8A	Myofibroblasts 3-Best4 Enterocytes	25	3.64
FN1_ITGB6	Myofibroblasts 1-Enterocytes	26	3.79
FN1_ITGB6	Myofibroblasts 2-Enterocytes	26	3.79
FN1_ITGB6	Myofibroblasts 3-Enterocytes	26	3.79
FN1_ITGB6	Pericytes-Enterocytes	26	3.79
FN1_ITGB6	Myofibroblasts 1-Immature Enterocytes	26	3.79
FN1_ITGB6	Myofibroblasts 2-Immature Enterocytes	26	3.79
FN1_ITGB6	Myofibroblasts 3-Immature Enterocytes	26	3.79
FN1_ITGB6	Pericytes-Immature Enterocytes	26	3.79
FN1_ITGB6	Plasma-Enterocytes	26	3.79
FN1_ITGB6	Plasma-Immature Enterocytes	26	3.79
THBS1_ITGA4	Enterocytes-Plasma	27	3.95
THBS1_ITGA4	Immature Enterocytes-Plasma	27	3.95
THBS1_ITGA4	TA1-Plasma	27	3.95
THBS1_ITGA4	TA2-Plasma	27	3.95
EFNA5_EPHA6	Best4 Enterocytes-Myofibroblasts 1	28	4.1
EFNA5_EPHA6	Best4 Enterocytes-Myofibroblasts 3	28	4.1
EFNA5_EPHA6	Enterocytes-Myofibroblasts 1	28	4.1
EFNA5_EPHA6	Enterocytes-Myofibroblasts 3	28	4.1
EFNA5_EPHA6	Immature Enterocytes-Myofibroblasts 1	28	4.1
EFNA5_EPHA6	Immature Enterocytes-Myofibroblasts 3	28	4.1
EFNA5_EPHA6	Tuft-Myofibroblasts 1	28	4.1
EFNA5_EPHA6	Tuft-Myofibroblasts 3	28	4.1
EFNA5_EPHA2	Myofibroblasts 1-Enterocytes	28	4.1
EFNA5_EPHA2	Myofibroblasts 1-Immature Enterocytes	28	4.1
SEMA4D_MET	Plasma-Enterocytes	28	4.1
SEMA4D_MET	Plasma-Immature Enterocytes	28	4.1
SEMA4D_MET	Plasma-TA2	28	4.1
COL1A2_CD44	Myofibroblasts 1-Tuft	32	4.7
TNC_EGFR	Myofibroblasts 1-Best4 Enterocytes	36	5.31
TNC_EGFR	Myofibroblasts 1-Enterocytes	36	5.31
TNC_EGFR	Myofibroblasts 1-Immature Enterocytes	36	5.31
THBS1_ITGA6	Enterocytes-Plasma	36	5.31
THBS1_ITGA6	Immature Enterocytes-Plasma	36	5.31
THBS1_ITGA6	TA1-Plasma	36	5.31
THBS1_ITGA6	TA2-Plasma	36	5.31
IL18_IL1RAPL1	Best4 Enterocytes-Myofibroblasts 1	40	5.92
IL18_IL1RAPL1	Best4 Enterocytes-Myofibroblasts 2	40	5.92
IL18_IL1RAPL1	Enterocytes-Myofibroblasts 1	40	5.92
IL18_IL1RAPL1	Enterocytes-Myofibroblasts 2	40	5.92
IL18_IL1RAPL1	Immature Enterocytes-Myofibroblasts 1	40	5.92
IL18_IL1RAPL1	Immature Enterocytes-Myofibroblasts 2	40	5.92
IL18_IL1RAPL1	Tuft-Myofibroblasts 1	40	5.92
IL18_IL1RAPL1	Tuft-Myofibroblasts 2	40	5.92
FGF7_FGFR2	Myofibroblasts 1-Enterocytes	40	5.92
FGF7_FGFR2	Myofibroblasts 3-Enterocytes	40	5.92
FGF7_FGFR2	Myofibroblasts 1-Immature Enterocytes	40	5.92
FGF7_FGFR2	Myofibroblasts 3-Immature Enterocytes	40	5.92
FGF7_FGFR2	Myofibroblasts 1-Tuft	40	5.92
FGF7_FGFR2	Myofibroblasts 3-Tuft	40	5.92
EFNA5_EPHB2	Myofibroblasts 1-Best4 Enterocytes	42	6.22
MLLT4_NRXN3	Myofibroblasts 1-Best4 Enterocytes	42	6.22
EFNA5_EPHB2	Myofibroblasts 1-Tuft	42	6.22
MLLT4_NRXN3	Myofibroblasts 1-Tuft	42	6.22
ANXA1_EGFR	Myofibroblasts 1-Best4 Enterocytes	45	6.68
ANXA1_EGFR	Myofibroblasts 3-Best4 Enterocytes	45	6.68
ANXA1_EGFR	Myofibroblasts 1-Enterocytes	45	6.68
ANXA1_EGFR	Myofibroblasts 3-Enterocytes	45	6.68
ANXA1_EGFR	Myofibroblasts 1-Immature Enterocytes	45	6.68
ANXA1_EGFR	Myofibroblasts 3-Immature Enterocytes	45	6.68
CDH1_IGF1R	Enterocytes-Myofibroblasts 1	48	7.13
CDH1_IGF1R	Immature Enterocytes-Myofibroblasts 1	48	7.13
FN1_PLAUR	Myofibroblasts 1-Enterocytes	52	7.74
FN1_PLAUR	Myofibroblasts 2-Enterocytes	52	7.74
FN1_PLAUR	Myofibroblasts 3-Enterocytes	52	7.74
FN1_PLAUR	Pericytes-Enterocytes	52	7.74
FN1_PLAUR	Myofibroblasts 1-Immature Enterocytes	52	7.74
FN1_PLAUR	Myofibroblasts 2-Immature Enterocytes	52	7.74
FN1_PLAUR	Myofibroblasts 3-Immature Enterocytes	52	7.74
FN1_PLAUR	Pericytes-Immature Enterocytes	52	7.74
FN1_PLAUR	Plasma-Enterocytes	52	7.74
FN1_PLAUR	Plasma-Immature Enterocytes	52	7.74
VIM_CD44	Pericytes-Tuft	56	8.35
SEMA3C_NRP2	Best4 Enterocytes-Myofibroblasts 1	60	8.95
SEMA3C_NRP2	Best4 Enterocytes-Myofibroblasts 3	60	8.95
SEMA3C_NRP2	Enterocytes-Myofibroblasts 1	60	8.95
SEMA3C_NRP2	Enterocytes-Myofibroblasts 3	60	8.95
SEMA3C_NRP2	Immature Enterocytes-Myofibroblasts 1	60	8.95
SEMA3C_NRP2	Immature Enterocytes-Myofibroblasts 3	60	8.95
SEMA3C_NRP2	Tuft-Myofibroblasts 1	60	8.95
SEMA3C_NRP2	Tuft-Myofibroblasts 3	60	8.95
CNTN4_PTPRG	Best4 Enterocytes-Myofibroblasts 1	99	14.87
CNTN4_PTPRG	Best4 Enterocytes-Myofibroblasts 2	99	14.87
CNTN4_PTPRG	Immature Enterocytes-Myofibroblasts 1	99	14.87
CNTN4_PTPRG	Immature Enterocytes-Myofibroblasts 2	99	14.87
CNTN4_PTPRG	Tuft-Myofibroblasts 1	99	14.87
CNTN4_PTPRG	Tuft-Myofibroblasts 2	99	14.87
FN1_CD44	Myofibroblasts 1-Tuft	104	15.63
FN1_CD44	Myofibroblasts 2-Tuft	104	15.63
FN1_CD44	Myofibroblasts 3-Tuft	104	15.63
FN1_CD44	Pericytes-Tuft	104	15.63
FN1_CD44	Plasma-Tuft	104	15.63
EFNA5_EPHA4	Myofibroblasts 1-Best4 Enterocytes	112	16.84
