# Supplementary material for: Organization of the human intestine at single-cell resolution
Source: Nature. 2023 Jul 19;619(7970):572–84. doi: 10.1038/s41586-023-05915-x (PMC10356619; doi:10.1038/s41586-023-05915-x)
Supplement: Supplementary file 7 — KEGG significant pathways from upregulated genes in the colon associated with MET receptor. This included the ID, description, gene ratio, P values and adjusted P, with the counts. [file 41586_2023_5915_MOESM7_ESM.xlsx]

## Sheet: Sheet1
ID	Description	GeneRatio	p-value	p.adjust	Count
hsa04520	Adherens junction	14/421	1.3e-05	0.0024	14
hsa04360	Axon guidance	23/421	6.4e-05	0.0063	23
hsa04015	Rap1 signaling pathway	24/421	0.00022	0.0092	24
hsa04010	MAPK signaling pathway	29/421	0.00063	0.017	29
hsa05100	Bacterial invasion of epithelial cells	11/421	0.002	0.032	11
