# Supplementary material for: Organization of the human intestine at single-cell resolution
Source: Nature. 2023 Jul 19;619(7970):572–84. doi: 10.1038/s41586-023-05915-x (PMC10356619; doi:10.1038/s41586-023-05915-x)
Supplement: Supplementary file 8 — Molecular-cartography-validated cell–cell pairs with expressed ligand–receptors expressed within the colon. This includes the CLQ score for each cell type expressing the pair within the molecular cartography dataset, the tissue it came from, cell type names and the ligand–receptor pairs. [file 41586_2023_5915_MOESM8_ESM.xlsx]

## Sheet: Supplemental Table 5
	CLQ	Tissue	CellA_name	CellB_name	LR3	LR4	Combo	lrpair
0	6.60351	Sigmoid	Best4+ Epithelial	Plasma	ITGA6	LAMC2	Best4+ Epithelial_LAMC2_Plasma_ITGA6	LAMC2_ITGA6
1	4.44273	Sigmoid	Plasma	TA	ITGA3	FN1	Plasma_FN1_TA_ITGA3	FN1_ITGA3
2	4.30861	Sigmoid	TA	Plasma	ITGA6	THBS1	TA_THBS1_Plasma_ITGA6	THBS1_ITGA6
3	4.24497	Sigmoid	TA	Plasma	ITGA6	LAMB1	TA_LAMB1_Plasma_ITGA6	LAMB1_ITGA6
4	2.80425	Sigmoid	TA	Plasma	ITGA4	THBS1	TA_THBS1_Plasma_ITGA4	THBS1_ITGA4
5	2.24048	Sigmoid	Enterocytes	Plasma	LILRB1	HLA-C	Enterocytes_HLA-C_Plasma_LILRB1	HLA-C_LILRB1
6	2.22788	Sigmoid	TA	Plasma	LILRB1	HLA-B	TA_HLA-B_Plasma_LILRB1	HLA-B_LILRB1
7	1.5703	Sigmoid	Plasma	TA	MET	SEMA4D	Plasma_SEMA4D_TA_MET	SEMA4D_MET
8	1.10058	Sigmoid	Enterocytes	Plasma	ITGA6	LAMC2	Enterocytes_LAMC2_Plasma_ITGA6	LAMC2_ITGA6
