# Supplementary material for: Organization of the human intestine at single-cell resolution
Source: Nature. 2023 Jul 19;619(7970):572–84. doi: 10.1038/s41586-023-05915-x (PMC10356619; doi:10.1038/s41586-023-05915-x)
Supplement: Supplementary file 9 — Molecular Cartography-validated receptor–ligand expression higher in the colon than small intestine. A list of the ligand–receptor pairs and which cell type each pair is expressed on with the adjusted P value for greater expression. [file 41586_2023_5915_MOESM9_ESM.xlsx]

## Sheet: Sheet1
Ligand	Receptor	LigandCellType	ReceptorCellType	ligand_p	receptor_p	ligand_p_adj	receptor_p_adj
BMP2	BMPR1B	Enterocyte	Myofibroblast	1.96e-29	5.81e-07	1.42e-28	2.41e-06
BMP2	BMPR1A	Enterocyte	Myofibroblast	1.96e-29	0.000237	1.42e-28	0.000626
EFNA5	EPHB1	Enterocyte	Myofibroblast	5.85e-07	2.15e-14	2.26e-06	1.13e-13
FGF2	FGFR2	Myofibroblast	Enterocyte	6.87e-06	1.76e-232	2.34e-05	2.55e-231
EFNA5	EPHA6	Enterocyte	Myofibroblast	5.85e-07	0.000105	2.26e-06	0.000291
FGF7	FGFR2	Myofibroblast	Enterocyte	7.33e-16	1.76e-232	4.72e-15	2.55e-231
FN1	PLAUR	Myofibroblast	Enterocyte	8.88e-218	0	1.29e-216	0
FN1	PLAUR	Plasma	Enterocyte	2.14e-15	0	1.03e-14	0
SEMA3C	NRP2	Enterocyte	Myofibroblast	1.64e-05	6.6e-12	5.29e-05	2.95e-11
