# Supplementary material for: Organization of the human intestine at single-cell resolution
Source: Nature. 2023 Jul 19;619(7970):572–84. doi: 10.1038/s41586-023-05915-x (PMC10356619; doi:10.1038/s41586-023-05915-x)
Supplement: Supplementary file 11 — Detailed microscopy metadata for the CODEX multiplexed imaging data acquired herein. This is information that is ingested for HuBMAP processing and standardization of imaging data. [file 41586_2023_5915_MOESM11_ESM.xlsx]

## Sheet: Supplemental Table 8
protocols_io_doi	operator	operator_email	pi	pi_email	assay_category	assay_type	analyte_class	is_targeted	acquisition_instrument_vendor	acquisition_instrument_model	resolution_x_value	resolution_x_unit	resolution_y_value	resolution_y_unit	resolution_z_value	resolution_z_unit	preparation_instrument_vendor	preparation_instrument_model	number_of_channels	section_prep_protocols_io_doi	reagent_prep_protocols_io_doi	antibodies_path	contributors_path	data_path
10\.17504	John Hickey	jwhickey@stanford.edu	Garry P. Nolan	gnolan@stanford.edu	imaging	CODEX	protein	TRUE	Keyence	BZX710	377	nm	377	nm	1.5	um	CODEX	prototype robot - Stanford/Nolan Lab	4	10.17504/protocols.io.3fugjnw	10.17504/protocols.io.3fugjnw	.	.	.
