# Supplementary material for: Organization of the human intestine at single-cell resolution
Source: Nature. 2023 Jul 19;619(7970):572–84. doi: 10.1038/s41586-023-05915-x (PMC10356619; doi:10.1038/s41586-023-05915-x)
Supplement: Supplementary file 13 — HuBMAP identifiers that can be used within the HuBMAP portal to access all data used within this study. This links the donor (listed within the manuscript and processed data) with HuBMAP donor IDs with associated organ piece nomenclature and raw dataset IDs for accessing from the HuBMAP portal. [file 41586_2023_5915_MOESM13_ESM.xlsx]

## Sheet: data-use-table
Stanford Donor	HuBMAP Donor	Organ: HuBMAP (internal) ID	Organ Piece - Stanford Sample ID	Organ Piece - HuBMAP Display ID (hubmap sample)	Organ Piece HuBMAP (Internal) ID [this is the "samples" on HuBMAP]	Sample: HuBMAP Display ID (hubmap derived sample, Daniel: sample, this is the piece + the preservation)	Sample HuBMAP (Internal) ID [this is the "derived samples" on HuBMAP], it is the organ piece + storage method, it is "sample" on Daniel's tab	CODEX dataset ID	snRNAseq dataset ID	snATACseq dataset ID	Multiome snRNAseq dataset ID	Multiome snATACseq dataset ID	Molecular Cartography
B001	HBM279.WPZP.978	HBM465.ZCWN.623	B001-A-005, 010, 105, 205					HBM988.SNDW.698
B001	HBM279.WPZP.978	HBM724.HRQM.872	B001-A-305, 405, 410, 505					HBM433.MQRQ.278								Collection ID:	HBM692.JRZB.356
B001	HBM279.WPZP.978	HBM465.ZCWN.623	B001-A-006	STAN0003-SI-1	HBM457.CGXD.357	STAN0003-SI-1-8	HBM969.HPBJ.369		HBM928.PDBD.287	HBM748.MMQM.339						DOI for collection (once published):	10.35079/HBM692.JRZB.356
B001	HBM279.WPZP.978	HBM465.ZCWN.623	B001-A-101	STAN0003-SI-2	HBM683.LPTG.838	STAN0003-SI-2-11	HBM555.LQJW.397		HBM983.LKMP.544	HBM372.FSCF.979
B001	HBM279.WPZP.978	HBM465.ZCWN.623	B001-A-201	STAN0003-SI-4	HBM369.JRRC.377	STAN0003-SI-4-6	HBM649.SRZW.542		HBM967.JBBL.592	HBM443.RQDW.442
B001	HBM279.WPZP.978	HBM724.HRQM.872	B001-A-302	STAN0003-LI-2	HBM773.SCDC.559	STAN0003-LI-2-6	HBM578.GHNR.755			HBM747.VBFK.754
B001	HBM279.WPZP.978	HBM724.HRQM.872	B001-A-401	STAN0003-LI-3	HBM682.TMBK.865	STAN0003-LI-3-1	HBM488.XJKW.383		HBM469.MMFJ.248	HBM398.THRG.589
B001	HBM279.WPZP.978	HBM724.HRQM.872	B001-A-406	STAN0003-LI-1	HBM438.KRHX.325	STAN0003-LI-1-6	HBM875.RVTT.868		HBM874.FDKQ.476	HBM452.SKFP.725
B001	HBM279.WPZP.978	HBM724.HRQM.872	B001-A-501	STAN0003-LI-4	HBM589.RBJF.235	STAN0003-LI-4-1	HBM588.GSHN.453		HBM444.XJKC.552	HBM264.QCGR.632
B001	HBM279.WPZP.978	HBM465.ZCWN.623	B001-A-001	STAN0003-SI-3	HBM945.PZHJ.983	STAN0003-SI-3-6	HBM229.NKWB.488		HBM575.GQQG.346	HBM739.KSDT.896
B001	HBM279.WPZP.978	HBM724.HRQM.872	B001-A-301	STAN0003-LI-2	HBM773.SCDC.559	STAN0003-LI-2-8	HBM924.ZPQN.563		HBM579.JKPM.857	HBM865.WSGK.682
B004	HBM694.QDFG.746	HBM798.JCWT.636	B004-A-003	STAN0007-LI-4	HBM294.KLBX.557	STAN0007-LI-4-3	HBM664.NBRQ.448						HBM942.PKZM.734
B004	HBM694.QDFG.746	HBM798.JCWT.636	B004-A-004	STAN0007-LI-4	HBM294.KLBX.557	STAN0007-LI-4-1	HBM595.QBKS.265	HBM575.THQM.284	HBM979.DRXV.239	HBM632.PMDT.978
B004	HBM694.QDFG.746	HBM798.JCWT.636	B004-A-004-R2	STAN0007-LI-4	HBM294.KLBX.557	STAN0007-LI-4-1	HBM595.QBKS.265			HBM849.QFWQ.926
B004	HBM694.QDFG.746	HBM798.JCWT.636	B004-A-008	STAN0007-LI-3	HBM777.LKTF.999	STAN0007-LI-3-1	HBM354.VCFV.796	HBM462.JKCN.863	HBM778.QZPM.472	HBM232.XPHF.775
B004	HBM694.QDFG.746	HBM798.JCWT.636	B004-A-104	STAN0007-LI-2	HBM544.CZWL.784	STAN0007-LI-2-1	HBM936.THPV.749	HBM334.QWFV.953	HBM655.RVNL.232
B004	HBM694.QDFG.746	HBM798.JCWT.636	B004-A-104-R2	STAN0007-LI-2	HBM544.CZWL.784	STAN0007-LI-2-1	HBM936.THPV.749		HBM553.DVSQ.754
B004	HBM694.QDFG.746	HBM798.JCWT.636	B004-A-204	STAN0007-LI-1	HBM896.ZPRW.239	STAN0007-LI-1-1	HBM463.FBXN.343	HBM938.KMNW.825	HBM356.HJJX.599	HBM397.SHGQ.476
B004	HBM694.QDFG.746	HBM282.WSJN.883	B004-A-304	STAN0007-SI-4	HBM585.HGJZ.542	STAN0007-SI-4-1	HBM668.NQKV.963	HBM899.KTQM.246	HBM254.XFHN.834	HBM357.WRHQ.827
B004	HBM694.QDFG.746	HBM282.WSJN.883	B004-A-404	STAN0007-SI-3	HBM998.TTXD.949	STAN0007-SI-3-1	HBM886.HXFS.654	HBM934.KLGL.584	HBM932.NDPL.855	HBM993.LPCM.624
B004	HBM694.QDFG.746	HBM282.WSJN.883	B004-A-404-R2	STAN0007-SI-3	HBM998.TTXD.949	STAN0007-SI-3-1	HBM886.HXFS.654		HBM543.QTVF.423	HBM882.HDWL.396
B004	HBM694.QDFG.746	HBM282.WSJN.883	B004-A-408	STAN0007-SI-2	HBM896.LDWJ.896	STAN0007-SI-2-1	HBM284.LKZT.268	HBM394.VSKR.883	HBM946.LXHD.342	HBM535.KPZS.733
B004	HBM694.QDFG.746	HBM282.WSJN.883	B004-A-408-R2	STAN0007-SI-2	HBM896.LDWJ.896	STAN0007-SI-2-1	HBM284.LKZT.268		HBM895.FSVF.555
B004	HBM694.QDFG.746	HBM282.WSJN.883	B004-A-502	STAN0007-SI-1	HBM965.TTFH.425	STAN0007-SI-1-3	HBM546.GTWZ.784						HBM422.GWTK.292 & HBM989.VSMP.644
B004	HBM694.QDFG.746	HBM282.WSJN.883	B004-A-504	STAN0007-SI-1	HBM965.TTFH.425	STAN0007-SI-1-1	HBM734.XPFM.799	HBM945.FSHR.864	HBM796.MHMH.858	HBM582.DFHH.268
B004	HBM694.QDFG.746	HBM282.WSJN.883	B004-A-504-R2	STAN0007-SI-1	HBM965.TTFH.425	STAN0007-SI-1-1	HBM734.XPFM.799		HBM639.VPHX.366
B005	HBM765.TRHD.452	HBM542.VZNF.422	B005-A-001	STAN0008-LI-4	HBM342.BQPD.849	STAN0008-LI-4-1	HBM677.NWSV.346	HBM439.WJDV.974	HBM329.LFSX.674	HBM722.HPXF.559
B005	HBM765.TRHD.452	HBM542.VZNF.422	B005-A-002	STAN0008-LI-3	HBM662.ZXJN.782	STAN0008-LI-3-1	HBM823.KKKP.894	HBM353.NZVQ.793	HBM947.LJKB.895	HBM442.MWFQ.639
B005	HBM765.TRHD.452	HBM542.VZNF.422	B005-A-101	STAN0008-LI-2	HBM695.THKG.748	STAN0008-LI-2-1	HBM978.CQCD.687	HBM438.JXJW.249	HBM342.FWKM.533	HBM835.DHSZ.473
B005	HBM765.TRHD.452	HBM542.VZNF.422	B005-A-201	STAN0008-LI-1	HBM586.JRXG.769	STAN0008-LI-1-1	HBM536.BHKD.628	HBM683.NRPR.962	HBM688.VFBR.562	HBM522.LSNV.433
B005	HBM765.TRHD.452	HBM628.HGNP.547	B005-A-301	STAN0008-SI-4	HBM555.RTWS.767	STAN0008-SI-4-1	HBM853.QPTX.552	HBM666.RBCG.529	HBM364.JHKZ.383	HBM623.PHGT.682
B005	HBM765.TRHD.452	HBM628.HGNP.547	B005-A-401	STAN0008-SI-3	HBM997.BFCV.489	STAN0008-SI-3-1	HBM245.FVXP.672	HBM727.DMKG.675	HBM382.VHCQ.532	HBM376.RMDH.899
B005	HBM765.TRHD.452	HBM628.HGNP.547	B005-A-402	STAN0008-SI-2	HBM686.NRXW.383	STAN0008-SI-2-1	HBM459.PPCQ.388	HBM785.FJVT.469	HBM292.FTLJ.343	HBM658.RLQC.482
B005	HBM765.TRHD.452	HBM628.HGNP.547	B005-A-501	STAN0008-SI-1	HBM399.RNVS.838	STAN0008-SI-1-1	HBM977.QHXW.349	HBM845.VMSZ.536	HBM359.TNQB.955	HBM667.ZWGS.745
B005	HBM765.TRHD.452	HBM628.HGNP.547	B005-A-501-R2	STAN0008-SI-1	HBM399.RNVS.838	STAN0008-SI-1-1	HBM977.QHXW.349		HBM479.LFNT.246
B006	HBM237.PDJB.444	HBM893.SRVH.963	B006-A-001	STAN0009-LI-2	HBM495.RJQQ.292	STAN0009-LI-2-1	HBM799.RXWZ.543	HBM964.FPNH.767			HBM786.RRSH.472	HBM239.CKSF.677
B006	HBM237.PDJB.444	HBM893.SRVH.963	B006-A-002	STAN0009-LI-1	HBM498.KBVQ.446	STAN0009-LI-1-1	HBM764.FQJK.692	HBM739.HCWP.359			HBM972.LWTD.655	HBM792.GHWK.356
B006	HBM237.PDJB.444	HBM893.SRVH.963	B006-A-101	STAN0009-LI-3	HBM633.PRRH.456	STAN0009-LI-3-1	HBM799.WGWR.477	HBM424.STVV.842			HBM492.NPXK.885	HBM332.PGSG.277
B006	HBM237.PDJB.444	HBM893.SRVH.963	B006-A-201	STAN0009-LI-4	HBM895.KJBW.679	STAN0009-LI-4-1	HBM464.RHLH.686	HBM729.XTBN.693			HBM433.TSNT.433	HBM227.XCNT.648
B006	HBM237.PDJB.444	HBM893.SRVH.963	B006-A-201-R2	STAN0009-LI-4	HBM895.KJBW.679	STAN0009-LI-4-1	HBM464.RHLH.686				HBM496.NWMZ.649	HBM424.RQMH.756
B006	HBM237.PDJB.444	HBM732.JXFV.499	B006-A-301	STAN0009-SI-4	HBM845.DZJK.226	STAN0009-SI-4-1	HBM655.RKDX.442	HBM893.MCGS.487			HBM427.SRRW.989	HBM946.NKHN.264
B006	HBM237.PDJB.444	HBM732.JXFV.499	B006-A-401	STAN0009-SI-2	HBM323.JDXK.437	STAN0009-SI-2-1	HBM797.VZJD.683	HBM687.SJLD.889			HBM568.TFRG.449	HBM255.JXWV.538
B006	HBM237.PDJB.444	HBM732.JXFV.499	B006-A-402	STAN0009-SI-3	HBM545.TFNG.256	STAN0009-SI-3-1	HBM432.KLVR.258	HBM996.MDQH.988			HBM895.RVGB.733	HBM389.XRDV.828
B006	HBM237.PDJB.444	HBM732.JXFV.499	B006-A-501	STAN0009-SI-1	HBM467.BPFL.284	STAN0009-SI-1-1	HBM944.KDNK.782	HBM443.LGZK.435			HBM493.KSXW.563	HBM272.JZLF.372
B008	HBM837.QTCQ.265	HBM956.LCVP.959	B008-A-001	STAN0010-LI-4	HBM358.HXGR.276	STAN0010-LI-4-1	HBM254.QFCD.845	HBM429.LLRT.546			HBM373.VTNH.683	HBM899.PGTB.347	HBM933.DRNP.828
B008	HBM837.QTCQ.265	HBM956.LCVP.959	B008-A-002	STAN0010-LI-3	HBM785.HGPQ.223	STAN0010-LI-3-1	HBM626.RGND.384	HBM622.STKS.394			HBM243.MXBM.589	HBM592.GVWV.947
B008	HBM837.QTCQ.265	HBM956.LCVP.959	B008-A-101	STAN0010-LI-2	HBM577.LSTQ.626	STAN0010-LI-2-1	HBM755.PXDD.845	HBM792.FFJT.499			HBM477.KVFD.827	HBM329.SNBL.255
B008	HBM837.QTCQ.265	HBM956.LCVP.959	B008-A-201	STAN0010-LI-1	HBM244.WWKJ.475	STAN0010-LI-1-1	HBM852.NHMT.774	HBM742.NHHQ.357			HBM433.SPRB.778	HBM584.XLZR.364
B008	HBM837.QTCQ.265	HBM324.VLZK.562	B008-A-301	STAN0010-SI-4	HBM346.LVWR.673	STAN0010-SI-4-1	HBM899.HDCG.596	HBM466.XSKL.867			HBM638.CDHV.585	HBM693.BHLJ.499
B008	HBM837.QTCQ.265	HBM324.VLZK.562	B008-A-401	STAN0010-SI-3	HBM888.FGRH.569	STAN0010-SI-3-1	HBM665.WCFR.932	HBM676.QVGZ.455			HBM879.DFQN.248	HBM789.WPJN.678
B008	HBM837.QTCQ.265	HBM324.VLZK.562	B008-A-402	STAN0010-SI-2	HBM895.QCSS.322	STAN0010-SI-2-1	HBM975.XFRZ.636	HBM284.SBPR.357			HBM324.MKDC.693	HBM283.VGKK.538
B008	HBM837.QTCQ.265	HBM324.VLZK.562	B008-A-501	STAN0010-SI-1	HBM359.SGVR.724	STAN0010-SI-1-1	HBM765.FBFZ.845	HBM953.KMTG.758			HBM889.DMLC.292	HBM546.NVKL.577	HBM443.DZRZ.694
B009	HBM764.QMXN.857	HBM955.SNLN.936	B009-A-001	STAN0012-LI-4	HBM474.JZCG.694	STAN0012-LI-4-1	HBM483.BQRP.933	HBM573.TTLG.748			HBM233.XQZM.395		HBM224.KLNL.453 & HBM775.DPMM.228
B009	HBM764.QMXN.857	HBM955.SNLN.936	B009-A-002	STAN0012-LI-3	HBM354.NMDC.927	STAN0012-LI-3-1	HBM455.XJVN.588	HBM295.SWJJ.888
B009	HBM764.QMXN.857	HBM955.SNLN.936	B009-A-101	STAN0012-LI-2	HBM922.JGFF.732	STAN0012-LI-2-1	HBM826.TNCK.998	HBM865.VDXC.862			HBM793.LCCQ.642	HBM576.LVBL.359
B009	HBM764.QMXN.857	HBM955.SNLN.936	B009-A-201	STAN0012-LI-1	HBM457.QKFV.384	STAN0012-LI-1-1	HBM886.FPXG.398	HBM288.BBKK.828
B009	HBM764.QMXN.857	HBM643.HZCK.348	B009-A-301	STAN0012-SI-4	HBM698.GQBL.854	STAN0012-SI-4-1	HBM542.QBSZ.343	HBM565.LSMX.645			HBM987.BFBR.496
B009	HBM764.QMXN.857	HBM643.HZCK.348	B009-A-401	STAN0012-SI-3	HBM239.XFZF.256	STAN0012-SI-3-2	HBM378.CSQK.969	HBM832.ZSQJ.442			HBM346.LSFW.324
B009	HBM764.QMXN.857	HBM643.HZCK.348	B009-A-405	STAN0012-SI-2	HBM292.QPTK.339	STAN0012-SI-2-1	HBM297.KXMS.689	HBM363.CKHC.928			HBM684.SLGB.599	HBM675.WGCV.363
B009	HBM764.QMXN.857	HBM643.HZCK.348	B009-A-501	STAN0012-SI-1	HBM346.PSLV.994	STAN0012-SI-1-1	HBM784.HDDK.583	HBM974.CNWK.327					HBM635.JCRH.482
B010	HBM296.VWDQ.246	HBM792.HPJM.825	B010-A-001	STAN0013-LI-4	HBM922.DCGH.459	STAN0013-LI-4-1	HBM487.LMVN.946	HBM242.LSCK.393			HBM659.GSQR.225	HBM346.XMWF.667
B010	HBM296.VWDQ.246	HBM792.HPJM.825	B010-A-002	STAN0013-LI-3	HBM235.MNDG.443	STAN0013-LI-3-1	HBM862.RLLM.878	HBM852.NKST.623			HBM745.GCNN.553	HBM957.HKSV.373
B010	HBM296.VWDQ.246	HBM792.HPJM.825	B010-A-101	STAN0013-LI-2	HBM897.KJRJ.435	STAN0013-LI-2-1	HBM895.DMHZ.834	HBM627.KDHD.293			HBM247.JTNN.859	HBM439.WKBL.739
B010	HBM296.VWDQ.246	HBM792.HPJM.825	B010-A-201	STAN0013-LI-1	HBM269.CVLZ.955	STAN0013-LI-1-1	HBM666.VKDJ.428	HBM235.VKNJ.237			HBM367.NSZK.788	HBM338.SSPB.265
B010	HBM296.VWDQ.246	HBM357.LMRD.682	B010-A-301	STAN0013-SI-4	HBM365.FRDM.796	STAN0013-SI-4-1	HBM372.JPKG.444	HBM626.VJMB.795			HBM892.VLVC.242	HBM772.BLMV.579
B010	HBM296.VWDQ.246	HBM357.LMRD.682	B010-A-401	STAN0013-SI-3	HBM595.TCBS.732	STAN0013-SI-3-1	HBM276.JNJX.473	HBM827.SJBP.777			HBM354.FMKQ.822	HBM397.LPDS.629
B010	HBM296.VWDQ.246	HBM357.LMRD.682	B010-A-405	STAN0013-SI-2	HBM723.RXKT.375	STAN0013-SI-2-1	HBM352.GKSZ.368	HBM395.NQKF.566			HBM569.FMVR.429	HBM296.NBPZ.987
B010	HBM296.VWDQ.246	HBM357.LMRD.682	B010-A-501	STAN0013-SI-1	HBM893.PNQN.449	STAN0013-SI-1-1	HBM675.PWLX.852	HBM569.NBHZ.832			HBM657.XWQQ.636	HBM654.VQLP.438
B011	HBM275.QBCZ.562	HBM335.KFLW.753	B011-A-001	STAN0014-LI-4	HBM892.NGDZ.434	STAN0014-LI-4-1	HBM373.WHJW.659	HBM297.MZZX.824			HBM949.PNXL.623	HBM357.ZRCT.729
B011	HBM275.QBCZ.562	HBM335.KFLW.753	B011-A-002	STAN0014-LI-3	HBM954.QNLD.926	STAN0014-LI-3-1	HBM529.QBXG.247	HBM823.RJNG.364			HBM367.ZMBH.758	HBM589.SDPS.578
B011	HBM275.QBCZ.562	HBM335.KFLW.753	B011-A-101	STAN0014-LI-2	HBM755.PFGS.264	STAN0014-LI-2-1	HBM366.MKJF.425	HBM447.MNKW.592			HBM322.TNGF.859	HBM892.BKPQ.552
B011	HBM275.QBCZ.562	HBM335.KFLW.753	B011-A-201	STAN0014-LI-1	HBM786.SSGC.992	STAN0014-LI-1-1	HBM742.FKCG.594	HBM488.CNNZ.544			HBM545.QLKW.543	HBM425.HGPQ.798
B011	HBM275.QBCZ.562	HBM342.SZCR.585	B011-A-301	STAN0014-SI-4	HBM324.JVLJ.245	STAN0014-SI-4-1	HBM838.JRBK.233	HBM238.GTNW.259			HBM453.GWNF.247	HBM655.CTDD.395
B011	HBM275.QBCZ.562	HBM342.SZCR.585	B011-A-401	STAN0014-SI-3	HBM443.HGJN.427	STAN0014-SI-3-1	HBM666.QFPZ.232	HBM666.NDQZ.365			HBM379.PCLL.836	HBM673.ZXZT.494
B011	HBM275.QBCZ.562	HBM342.SZCR.585	B011-A-405	STAN0014-SI-2	HBM288.WCDQ.556	STAN0014-SI-2-1	HBM438.JGJH.887	HBM285.VFDT.966			HBM487.WJST.938	HBM838.NDBV.498
B011	HBM275.QBCZ.562	HBM342.SZCR.585	B011-A-501	STAN0014-SI-1	HBM454.TFJX.987	STAN0014-SI-1-1	HBM937.MZGP.398	HBM772.TKCN.287			HBM439.LWSZ.467	HBM989.JQKP.746
B012	HBM578.DXWB.873	HBM252.FMGG.665	B012-A-001	STAN0015-LI-4	HBM788.SJMX.299	STAN0015-LI-4-1	HBM352.TGQX.793	HBM465.ZNVW.226			HBM557.VZPM.253	HBM645.KNRR.524
B012	HBM578.DXWB.873	HBM252.FMGG.665	B012-A-002	STAN0015-LI-3	HBM676.KZRS.929	STAN0015-LI-3-1	HBM829.WLNR.649	HBM824.XGWZ.857			HBM655.MFTK.764	HBM298.BJXM.949
B012	HBM578.DXWB.873	HBM252.FMGG.665	B012-A-101	STAN0015-LI-2	HBM798.KXLG.723	STAN0015-LI-2-1	HBM824.KCHV.644	HBM363.LLBL.252			HBM599.CXNC.464	HBM985.RHTM.678
B012	HBM578.DXWB.873	HBM252.FMGG.665	B012-A-201	STAN0015-LI-1	HBM727.QBLQ.529	STAN0015-LI-1-1	HBM555.HMBG.982	HBM679.NNNK.283			HBM925.FQDP.328	HBM757.DVSN.643
B012	HBM578.DXWB.873	HBM548.HCBX.976	B012-A-301	STAN0015-SI-4	HBM423.KMMN.623	STAN0015-SI-4-1	HBM385.HXJH.658	HBM535.QNTP.246			HBM958.VZLG.297	HBM764.TNMB.956
B012	HBM578.DXWB.873	HBM548.HCBX.976	B012-A-401	STAN0015-SI-3	HBM865.BVTB.656	STAN0015-SI-3-1	HBM283.TXSS.667	HBM749.SMWP.555			HBM373.FZMG.625	HBM443.CTRV.486
B012	HBM578.DXWB.873	HBM548.HCBX.976	B012-A-405	STAN0015-SI-2	HBM787.FHZM.948	STAN0015-SI-2-1	HBM395.SXCZ.834	HBM573.SWGH.988			HBM399.GZRJ.726	HBM562.FTNH.728
B012	HBM578.DXWB.873	HBM548.HCBX.976	B012-A-501	STAN0015-SI-1	HBM463.TBPC.754	STAN0015-SI-1-1	HBM632.HFRS.782	HBM473.QGDG.848			HBM558.BHPZ.328	HBM829.FJPP.583
