# Supplementary material for: Organization of the human intestine at single-cell resolution
Source: Nature. 2023 Jul 19;619(7970):572–84. doi: 10.1038/s41586-023-05915-x (PMC10356619; doi:10.1038/s41586-023-05915-x)
Supplement: Supplementary file 15 — Source Data Fig. 4 [file 41586_2023_5915_MOESM15_ESM.xlsx]

## Sheet: 4B - Stromal UMAP
Cell ID	umapharmony_1	umapharmony_2	CellType
B001-A-001_AAACCCAAGGGTGGGA-1	-5.5548	-10.5198	Endothelial-Venules
B001-A-001_AAACGCTGTTCGAACT-1	-6.70366	1.18532	Villus Fibroblasts WNT5B+
B001-A-001_AAAGGATCAAACAGGC-1	-3.83756	-10.1464	Endothelial-CD36+ Microvascular
B001-A-001_AAAGGGCTCGGAATTC-1	-3.65813	4.62901	Crypt Fibroblasts 1 WNT2B+
B001-A-001_AAATGGATCCTGGGAC-1	-3.89815	4.99458	Crypt Fibroblasts 1 WNT2B+
B001-A-001_AAGCATCAGTCTAACC-1	-4.21411	4.43712	Crypt Fibroblasts 1 WNT2B+
B001-A-001_AAGCGTTTCATGGAGG-1	-4.34823	4.16858	Crypt Fibroblasts 1 WNT2B+
B001-A-001_AAGTCGTGTCATGACT-1	-3.57348	6.02213	Crypt Fibroblasts 1 WNT2B+
B001-A-001_AATAGAGGTGCATTAC-1	-3.69076	6.23919	Crypt Fibroblasts 1 WNT2B+
B001-A-001_ACAAAGATCATCTATC-1	-2.79183	5.86925	Crypt Fibroblasts 1 WNT2B+
B001-A-001_ACATTTCAGCCATTTG-1	-7.27872	1.76785	Villus Fibroblasts WNT5B+
B001-A-001_ACCACAACAGGACTTT-1	-3.38805	-10.8611	Endothelial-CD36+ Microvascular
B001-A-001_ACCTGTCTCCCGAAAT-1	-3.16826	-10.908	Endothelial-CD36+ Microvascular
B001-A-001_ACGGGTCTCACTCACC-1	-3.48091	-10.8567	Endothelial-CD36+ Microvascular
B001-A-001_ACTATCTCAAAGGCTG-1	-7.77211	1.82681	Villus Fibroblasts WNT5B+
B001-A-001_ACTGTCCCAAGATTGA-1	-3.22977	5.74158	Crypt Fibroblasts 1 WNT2B+
B001-A-001_ACTGTCCTCATACAGC-1	-7.17542	1.85422	Villus Fibroblasts WNT5B+
B001-A-001_ACTTTCAAGCCATCCG-1	-5.91154	-10.3753	Endothelial-Venules
B001-A-001_AGAGAGCTCGATAACC-1	0.47018	-7.08033	ICC
B001-A-001_AGAGCCCGTCTTCATT-1	2.09636	3.14564	Myofibroblasts/SM 2
B001-A-001_AGATGAAAGTAAGCAT-1	-1.67152	5.56554	Crypt Fibroblasts 1 WNT2B+
B001-A-001_AGGACGACACAAGTGG-1	-5.49403	-10.4509	Endothelial-Venules
B001-A-001_AGGGTCCGTTAACAGA-1	-5.58747	-8.73425	Endothelial-CD36+ Microvascular
B001-A-001_AGGTCATGTCCCTCAT-1	-7.30568	1.59469	Villus Fibroblasts WNT5B+
B001-A-001_AGGTGTTAGGAGTACC-1	-3.22334	5.6971	Crypt Fibroblasts 1 WNT2B+
B001-A-001_AGTAACCCAATAGGAT-1	-4.3508	5.31092	Crypt Fibroblasts 1 WNT2B+
B001-A-001_AGTCAACTCCCATTTA-1	-8.91113	-3.23647	Neurons
B001-A-001_AGTCACATCTGAGATC-1	-7.10888	1.73271	Villus Fibroblasts WNT5B+
B001-A-001_AGTGTTGTCACTCCGT-1	-3.65383	-10.2223	Endothelial-CD36+ Microvascular
B001-A-001_ATACTTCGTCCCGCAA-1	-1.87024	3.99993	Endothelial-CD36+ Microvascular
B001-A-001_ATCGATGTCCCTTGTG-1	-3.65296	-10.5913	Endothelial-CD36+ Microvascular
B001-A-001_ATCGCCTGTCGGCTAC-1	-5.19084	-10.4399	Endothelial-Venules
B001-A-001_ATCGTAGCACGAGGTA-1	-3.49447	-10.7002	Endothelial-CD36+ Microvascular
B001-A-001_ATGACCATCACGGGCT-1	7.21005	-3.17271	Myofibroblasts/SM 1
B001-A-001_ATTATCCCAACTGCCG-1	-6.40163	1.19117	Villus Fibroblasts WNT5B+
B001-A-001_ATTCATCGTATGTCTG-1	-4.35736	6.0739	Crypt Fibroblasts 1 WNT2B+
B001-A-001_CAACCTCAGATTGAGT-1	3.58695	0.01072	Myofibroblasts/SM DES High
B001-A-001_CAAGAGGCAAGCAGGT-1	-4.28311	4.40284	Crypt Fibroblasts 1 WNT2B+
B001-A-001_CAAGGGACAAAGACGC-1	-5.56789	-10.4053	Endothelial-Venules
B001-A-001_CACAACATCCAATGCA-1	-3.80123	-10.6764	Endothelial-CD36+ Microvascular
B001-A-001_CACTGGGAGCACTAGG-1	-2.42506	-0.99804	Pericytes
B001-A-001_CACTGGGCAGGCATTT-1	8.58228	-3.99791	Myofibroblasts/SM 1
B001-A-001_CAGATACAGGTTAAAC-1	-11.5856	-5.20358	Lymphatic Endothelial Cells
B001-A-001_CAGATCATCCTCTTTC-1	-11.6101	-5.94157	Lymphatic Endothelial Cells
B001-A-001_CAGTTAGCAATTGCTG-1	3.90915	2.70291	Myofibroblasts/SM 3
B001-A-001_CATCGTCCAAATAGCA-1	1.4499	3.58426	Myofibroblasts/SM 2
B001-A-001_CATTGCCAGCAGCCTC-1	-3.06791	-10.5441	Endothelial-CD36+ Microvascular
B001-A-001_CCCTCAACAGATGCGA-1	-4.28693	4.24482	Crypt Fibroblasts 1 WNT2B+
B001-A-001_CCGGTGAAGTTTGTCG-1	-3.46523	5.28884	Crypt Fibroblasts 1 WNT2B+
B001-A-001_CCTCACATCGCTGCGA-1	-3.24269	6.18982	Crypt Fibroblasts 1 WNT2B+
B001-A-001_CCTCTAGTCTATGCCC-1	-3.32993	5.44371	Crypt Fibroblasts 1 WNT2B+
B001-A-001_CCTGCATAGGGTTTCT-1	-4.37357	4.23021	Crypt Fibroblasts 1 WNT2B+
B001-A-001_CCTTGTGTCACTGGGC-1	-4.40654	4.59729	Crypt Fibroblasts 1 WNT2B+
B001-A-001_CCTTTGGCACTGGACC-1	-5.01066	5.49203	Crypt Fibroblasts 1 WNT2B+
B001-A-001_CGAGTGCTCAGGAACG-1	8.12939	0.4841	Myofibroblasts/SM 1
B001-A-001_CGGAACCTCACTTGGA-1	-5.48926	-10.1506	Endothelial-Venules
B001-A-001_CGGACACCACGCTTAA-1	-3.34023	-0.91177	Pericytes
B001-A-001_CGGACACTCAGATTGC-1	-6.74147	1.72598	Villus Fibroblasts WNT5B+
B001-A-001_CGGGTGTGTTCGGCGT-1	-3.80297	-10.4836	Endothelial-CD36+ Microvascular
B001-A-001_CTACGGGGTTAGAAAC-1	-3.13103	-10.1925	Endothelial-CD36+ Microvascular
B001-A-001_CTCAGGGCACCATTCC-1	-6.02401	-10.8405	Endothelial-Venules
B001-A-001_CTCCTCCTCTAGCCTC-1	-4.72486	6.64315	Crypt Fibroblasts 1 WNT2B+
B001-A-001_CTCTCGAGTGGTTCTA-1	-4.217	-10.1492	Endothelial-CD36+ Microvascular
B001-A-001_CTGGTCTAGAAGAACG-1	-4.67503	5.47306	Crypt Fibroblasts 1 WNT2B+
B001-A-001_CTGTATTCATCTTCGC-1	-7.44904	1.44527	Villus Fibroblasts WNT5B+
B001-A-001_CTTCAATAGCACTAGG-1	-11.0668	7.8453	Crypt Fibroblasts 3 RSPO3+
B001-A-001_GAATAGACAGCAGACA-1	-4.04435	4.11415	Crypt Fibroblasts 1 WNT2B+
B001-A-001_GACACGCAGGTACAGC-1	-3.42769	-10.7171	Endothelial-CD36+ Microvascular
B001-A-001_GACATCATCTTGGCTC-1	-4.42291	5.12299	Crypt Fibroblasts 1 WNT2B+
B001-A-001_GACTATGGTTGTTTGG-1	-6.77212	1.25855	Villus Fibroblasts WNT5B+
B001-A-001_GAGAAATGTGACATCT-1	-3.32691	4.75439	Crypt Fibroblasts 1 WNT2B+
B001-A-001_GAGACCCAGGACACTG-1	-4.356	3.42375	Crypt Fibroblasts 1 WNT2B+
B001-A-001_GATAGCTAGCTGGCCT-1	-3.98768	-5.15428	Glia
B001-A-001_GATCATGGTGGAGGTT-1	-5.35663	-10.5052	Endothelial-Venules
B001-A-001_GATGAGGTCAGGTGTT-1	8.45191	-2.58628	Myofibroblasts/SM 1
B001-A-001_GATTGGTCACACCGCA-1	-2.95009	-10.1727	Endothelial-CD36+ Microvascular
B001-A-001_GATTGGTGTTGTGCAT-1	-4.06197	-10.9294	Endothelial-CD36+ Microvascular
B001-A-001_GCAACATAGCATCGAG-1	-3.8591	5.7892	Crypt Fibroblasts 1 WNT2B+
B001-A-001_GCAACATTCGGAGTGA-1	-6.34602	11.5411	Crypt Fibroblasts 2
B001-A-001_GCACATAAGGGTGGGA-1	-3.91235	5.93489	Crypt Fibroblasts 1 WNT2B+
B001-A-001_GCTTCACCAGGTATGG-1	9.05677	0.10137	Myofibroblasts/SM 1
B001-A-001_GCTTGGGGTCATCGCG-1	-4.13602	5.64487	Crypt Fibroblasts 1 WNT2B+
B001-A-001_GGAGATGAGCAACTTC-1	-3.38626	-10.7562	Endothelial-CD36+ Microvascular
B001-A-001_GGAGATGCAGAGATTA-1	-5.94099	-10.5196	Endothelial-Venules
B001-A-001_GGCGTCAAGTGATGGC-1	-8.98499	-3.16882	Neurons
B001-A-001_GGGTATTGTAGGTCAG-1	-6.96692	1.68415	Villus Fibroblasts WNT5B+
B001-A-001_GGGTATTTCTCCCATG-1	-4.20637	5.10614	Crypt Fibroblasts 1 WNT2B+
B001-A-001_GGGTGTCCAAAGGCAC-1	-3.28158	5.53456	Crypt Fibroblasts 1 WNT2B+
B001-A-001_GGTGGCTTCGCCTTTG-1	8.39835	0.53547	Myofibroblasts/SM 1
B001-A-001_GGTTAACTCCTCCACA-1	-4.16148	4.26888	Crypt Fibroblasts 1 WNT2B+
B001-A-001_GTAATGCGTACAGTTC-1	-3.26011	4.99141	Crypt Fibroblasts 1 WNT2B+
B001-A-001_GTACAGTGTTATGGTC-1	-7.39116	1.04123	Villus Fibroblasts WNT5B+
B001-A-001_GTACAGTTCCGTCAAA-1	-3.42045	5.92341	Crypt Fibroblasts 1 WNT2B+
B001-A-001_GTAGCTACATCCCGTT-1	-4.12497	6.66948	Crypt Fibroblasts 1 WNT2B+
B001-A-001_GTCAGCGCACCGAATT-1	-3.79563	4.76285	Crypt Fibroblasts 1 WNT2B+
B001-A-001_GTCTACCTCACACGAT-1	-3.67601	-10.7236	Endothelial-CD36+ Microvascular
B001-A-001_GTCTAGACACGACTAT-1	-11.5267	-6.09577	Lymphatic Endothelial Cells
B001-A-001_GTGACGCCATTCGATG-1	-4.31784	-10.4334	Endothelial-CD36+ Microvascular
B001-A-001_GTGCACGAGGGCGAAG-1	-5.72156	-9.94396	Endothelial-Venules
B001-A-001_GTGCGTGCAATTGCTG-1	-12.123	-5.53692	Lymphatic Endothelial Cells
B001-A-001_GTGGTTAAGAGCTGAC-1	-3.02168	5.41468	Crypt Fibroblasts 1 WNT2B+
B001-A-001_GTGTGGCTCATCCTGC-1	-7.27055	1.58692	Villus Fibroblasts WNT5B+
B001-A-001_GTTACGAGTGAGGCAT-1	-2.28792	5.82863	Crypt Fibroblasts 1 WNT2B+
B001-A-001_GTTATGGTCTCCCATG-1	-4.32869	5.37784	Crypt Fibroblasts 1 WNT2B+
B001-A-001_GTTGAACGTCCCTGAG-1	-3.93399	4.19773	Crypt Fibroblasts 1 WNT2B+
B001-A-001_TAAGCCACAAGTATCC-1	-3.86268	-10.4157	Endothelial-CD36+ Microvascular
B001-A-001_TACGGGCAGGATGAGA-1	-1.61679	5.42424	Crypt Fibroblasts 1 WNT2B+
B001-A-001_TAGACCACAGCAGACA-1	-3.05733	5.96363	Crypt Fibroblasts 1 WNT2B+
B001-A-001_TCAGCAATCTTCCACG-1	-5.50494	-10.6402	Endothelial-Venules
B001-A-001_TCAGCCTCAGGCCTGT-1	-3.80163	4.31777	Crypt Fibroblasts 1 WNT2B+
B001-A-001_TCAGCCTCAGTTGGTT-1	-4.01128	4.87812	Crypt Fibroblasts 1 WNT2B+
B001-A-001_TCAGGGCTCTGAATCG-1	-3.81303	4.93753	Crypt Fibroblasts 1 WNT2B+
B001-A-001_TCATCCGGTTGCTCAA-1	3.95523	2.74131	Myofibroblasts/SM 3
B001-A-001_TCATTCAGTTTGTGGT-1	1.33096	3.51557	Myofibroblasts/SM 2
B001-A-001_TCATTTGAGGCACGAT-1	-3.84931	5.78334	Crypt Fibroblasts 1 WNT2B+
B001-A-001_TCCACCAGTACCAATC-1	3.99386	2.54881	Myofibroblasts/SM 3
B001-A-001_TCCCACATCGTGCACG-1	-4.72517	5.4565	Crypt Fibroblasts 1 WNT2B+
B001-A-001_TCCTAATGTTACCGTA-1	-7.35775	1.06224	Villus Fibroblasts WNT5B+
B001-A-001_TCCTTCTGTTATCTGG-1	1.56721	4.24024	Myofibroblasts/SM 2
B001-A-001_TCCTTCTTCAGCATTG-1	1.35616	4.41784	Myofibroblasts/SM 2
B001-A-001_TCCTTTCAGGGCAATC-1	-4.01853	5.52622	Crypt Fibroblasts 1 WNT2B+
B001-A-001_TCGACCTGTGACTAAA-1	-2.79479	-0.94524	Pericytes
B001-A-001_TCGATTTCACATAACC-1	-3.51544	4.22641	Crypt Fibroblasts 1 WNT2B+
B001-A-001_TCGCACTTCTGGCTGG-1	-4.21218	4.53149	Crypt Fibroblasts 1 WNT2B+
B001-A-001_TCGGATACATGTGACT-1	-11.6102	-5.56113	Lymphatic Endothelial Cells
B001-A-001_TCTACATAGGCCATAG-1	-6.18242	2.33301	Villus Fibroblasts WNT5B+
B001-A-001_TCTACCGTCCGAGCTG-1	-3.02322	5.29925	Crypt Fibroblasts 1 WNT2B+
B001-A-001_TCTATCATCACGGGAA-1	-6.00496	-10.563	Endothelial-Venules
B001-A-001_TCTATCATCCGCAGTG-1	-4.10773	5.57275	Crypt Fibroblasts 1 WNT2B+
B001-A-001_TCTCAGCGTAGACAAT-1	-12.0632	-5.74983	Lymphatic Endothelial Cells
B001-A-001_TGACAGTTCCATCGTC-1	1.74651	3.18913	Myofibroblasts/SM 2
B001-A-001_TGATCAGGTACAAGTA-1	-4.29851	5.41956	Crypt Fibroblasts 1 WNT2B+
B001-A-001_TGATGCAAGTAGATCA-1	-4.20217	5.00126	Crypt Fibroblasts 1 WNT2B+
B001-A-001_TGATTCTTCTACGGGC-1	-3.68335	5.44014	Crypt Fibroblasts 1 WNT2B+
B001-A-001_TGCCGAGAGCCGTTGC-1	-5.80953	-10.3963	Endothelial-Venules
B001-A-001_TGCTCCATCTACGGGC-1	-4.35308	4.89672	Crypt Fibroblasts 1 WNT2B+
B001-A-001_TGCTCGTGTGGTCTAT-1	-3.77405	4.92198	Crypt Fibroblasts 1 WNT2B+
B001-A-001_TGCTGAACACTGCACG-1	-3.59079	5.69719	Crypt Fibroblasts 1 WNT2B+
B001-A-001_TGGGCTGAGCTAGCCC-1	-6.66054	11.805	Crypt Fibroblasts 2
B001-A-001_TGGGTTACAGTTAGAA-1	1.75737	3.28868	Myofibroblasts/SM 2
B001-A-001_TGTTCTATCACTGGGC-1	-6.08747	-10.5309	Endothelial-Venules
B001-A-001_TGTTGAGGTAGCTGCC-1	1.75842	3.27204	Myofibroblasts/SM 2
B001-A-001_TTCCTCTTCCCGTGTT-1	-3.89081	-10.5277	Endothelial-CD36+ Microvascular
B001-A-001_TTCTTGAGTGAGTTTC-1	-5.23582	-10.6357	Endothelial-Venules
B001-A-001_TTGAACGAGGATCATA-1	-5.35652	-8.57553	Endothelial-CD36+ Microvascular
B001-A-001_TTGGATGCATCGTGGC-1	-5.73837	7.85097	Crypt Fibroblasts 1 WNT2B+
B001-A-001_TTGGGTAAGGGTACAC-1	-10.6202	7.76504	Crypt Fibroblasts 3 RSPO3+
B001-A-001_TTGTTCATCAAGAGGC-1	-3.69643	6.0895	Crypt Fibroblasts 1 WNT2B+
B001-A-001_TTTCATGGTTCCGCGA-1	-10.341	7.218	Crypt Fibroblasts 3 RSPO3+
B001-A-001_TTTGACTTCTGCTCTG-1	-1.79475	4.06272	Endothelial-CD36+ Microvascular
B001-A-001_TTTGGAGAGAAATGGG-1	-3.38132	5.7754	Crypt Fibroblasts 1 WNT2B+
B001-A-001_TTTGTTGAGACGACTG-1	-6.71051	1.0375	Villus Fibroblasts WNT5B+
B001-A-006_AAACCCAGTTTCGACA-1	4.8572	-0.99385	Myofibroblasts/SM DES High
B001-A-006_AAAGGATGTAGTCTGT-1	3.98747	3.02119	Myofibroblasts/SM 3
B001-A-006_AAAGGATGTTCCAGGC-1	-4.03026	-10.0495	Endothelial-CD36+ Microvascular
B001-A-006_AAAGTCCGTGGGCTCT-1	-3.21979	5.56473	Crypt Fibroblasts 1 WNT2B+
B001-A-006_AACCCAAAGTACAACA-1	-6.45894	11.3711	Crypt Fibroblasts 2
B001-A-006_AACCTGAGTATCGATC-1	-3.15323	-10.2696	Endothelial-CD36+ Microvascular
B001-A-006_AACTTCTAGATCCAAA-1	-5.76546	-10.0927	Endothelial-Venules
B001-A-006_AAGACAAAGACCCTTA-1	-7.47239	1.31725	Villus Fibroblasts WNT5B+
B001-A-006_AAGTTCGGTTAGGGTG-1	-6.8505	1.46391	Villus Fibroblasts WNT5B+
B001-A-006_AATAGAGGTATGATCC-1	-4.14676	-10.6813	Endothelial-CD36+ Microvascular
B001-A-006_AATTTCCCATAGACTC-1	-4.26656	-8.13403	Endothelial-CD36+ Microvascular
B001-A-006_ACACAGTCAGCACCCA-1	-10.2157	8.85599	Crypt Fibroblasts 3 RSPO3+
B001-A-006_ACAGAAATCACTGTTT-1	-5.68082	-10.928	Endothelial-Venules
B001-A-006_ACCCAAACAGCATGCC-1	3.82664	2.62776	Myofibroblasts/SM 3
B001-A-006_ACCCAAACAGGACAGT-1	-3.89094	-10.4591	Endothelial-CD36+ Microvascular
B001-A-006_ACCCAAAGTACATTGC-1	-5.98306	-10.0643	Endothelial-Venules
B001-A-006_ACCTGAAGTCACTACA-1	-11.8847	-5.21904	Lymphatic Endothelial Cells
B001-A-006_ACGATCATCTAGTGTG-1	-3.41839	6.08264	Crypt Fibroblasts 1 WNT2B+
B001-A-006_ACGGGTCGTTCCGCAG-1	3.86098	2.57287	Myofibroblasts/SM 3
B001-A-006_ACGGTTAGTACGGTTT-1	3.08008	-2.83902	Myofibroblasts/SM DES High
B001-A-006_ACGTTCCCAACGATTC-1	-5.67335	-10.4986	Endothelial-Venules
B001-A-006_ACGTTCCGTGTCCCTT-1	-4.21723	6.32092	Crypt Fibroblasts 1 WNT2B+
B001-A-006_AGAACCTGTCGTGCCA-1	-3.09645	5.06959	Crypt Fibroblasts 1 WNT2B+
B001-A-006_AGAAGCGAGTCCGCGT-1	6.88875	-2.83814	Myofibroblasts/SM 1
B001-A-006_AGAAGCGTCCTTATGT-1	-5.69714	-10.6437	Endothelial-Venules
B001-A-006_AGAGAATCATCTAACG-1	-4.07041	-10.9963	Endothelial-CD36+ Microvascular
B001-A-006_AGAGCAGCATTGAGCT-1	-6.87396	6.2518	Crypt Fibroblasts 1 WNT2B+
B001-A-006_AGCCAATGTGCATGAG-1	-2.70693	6.11902	Crypt Fibroblasts 1 WNT2B+
B001-A-006_AGCCACGGTCCAGGTC-1	-3.50499	-9.83422	Endothelial-CD36+ Microvascular
B001-A-006_AGCGCCATCCATGAGT-1	-4.8851	6.98227	Crypt Fibroblasts 1 WNT2B+
B001-A-006_AGGAATACACGCTGAC-1	-2.81608	5.38036	Crypt Fibroblasts 1 WNT2B+
B001-A-006_AGGATAAAGAAGTGTT-1	-5.48427	-10.3035	Endothelial-Venules
B001-A-006_AGGCCACTCGGCATAT-1	-4.89389	5.82848	Crypt Fibroblasts 1 WNT2B+
B001-A-006_AGGGTTTGTGGACTGA-1	-11.7607	-6.02918	Lymphatic Endothelial Cells
B001-A-006_AGGTCTAAGTCCCGAC-1	-10.7392	7.75245	Crypt Fibroblasts 3 RSPO3+
B001-A-006_AGTAACCGTACTGCGC-1	-4.42622	3.98574	Crypt Fibroblasts 1 WNT2B+
B001-A-006_AGTACCATCGCCTCTA-1	-11.7126	-5.80656	Lymphatic Endothelial Cells
B001-A-006_AGTCATGGTCGGCACT-1	-4.70683	6.52105	Crypt Fibroblasts 1 WNT2B+
B001-A-006_AGTGTTGAGTGCAAAT-1	-10.0269	7.96125	Crypt Fibroblasts 3 RSPO3+
B001-A-006_AGTTAGCAGATCACCT-1	-4.93735	6.32355	Crypt Fibroblasts 1 WNT2B+
B001-A-006_ATAGGCTTCCATCTAT-1	8.8299	0.07595	Myofibroblasts/SM 1
B001-A-006_ATCAGGTTCCGATAAC-1	-6.67162	0.5717	Villus Fibroblasts WNT5B+
B001-A-006_ATTCTTGCAAACTAAG-1	-10.6088	8.10182	Crypt Fibroblasts 3 RSPO3+
B001-A-006_ATTGTTCTCTTCGTAT-1	-3.3502	-10.0026	Endothelial-CD36+ Microvascular
B001-A-006_ATTTACCCACCCTAGG-1	-12.1867	-5.57326	Lymphatic Endothelial Cells
B001-A-006_CAACAGTGTCCTGAAT-1	-4.54026	5.01404	Crypt Fibroblasts 1 WNT2B+
B001-A-006_CAACCTCCAGTGACCC-1	-7.09101	1.04125	Villus Fibroblasts WNT5B+
B001-A-006_CAACCTCGTTGTTTGG-1	-3.95227	-5.4055	Glia
B001-A-006_CAAGACTAGACTGTTC-1	-2.89325	-10.7652	Endothelial-CD36+ Microvascular
B001-A-006_CACACAACAGCCTTCT-1	-3.57289	-10.0578	Endothelial-CD36+ Microvascular
B001-A-006_CACCGTTCATCTAACG-1	-11.9961	-6.05692	Lymphatic Endothelial Cells
B001-A-006_CACGAATTCACGTAGT-1	-3.74528	5.02863	Crypt Fibroblasts 1 WNT2B+
B001-A-006_CACGGGTCAACACAGG-1	-3.13852	-10.0547	Endothelial-CD36+ Microvascular
B001-A-006_CACGTGGAGGTACAGC-1	-7.18306	1.28864	Villus Fibroblasts WNT5B+
B001-A-006_CAGATACCAATCCTTT-1	3.59991	-0.31077	Myofibroblasts/SM DES High
B001-A-006_CAGCACGGTCTCACGG-1	-3.95503	6.15533	Crypt Fibroblasts 1 WNT2B+
B001-A-006_CAGGGCTCAGCATTGT-1	-1.79575	4.10511	Endothelial-CD36+ Microvascular
B001-A-006_CAGTTAGCAGTAACAA-1	-3.19895	-9.93523	Endothelial-CD36+ Microvascular
B001-A-006_CATGGTAAGCGTCGAA-1	-7.30506	1.30807	Villus Fibroblasts WNT5B+
B001-A-006_CATGGTATCTCGAACA-1	-3.89413	4.11747	Crypt Fibroblasts 1 WNT2B+
B001-A-006_CATTGAGCAATTGTGC-1	-5.54398	-10.3842	Endothelial-Venules
B001-A-006_CATTGTTGTTAATGAG-1	-3.8312	4.53174	Crypt Fibroblasts 1 WNT2B+
B001-A-006_CATTTCAGTTAGTCGT-1	-1.80535	5.46938	Crypt Fibroblasts 1 WNT2B+
B001-A-006_CCAATGATCGATTTCT-1	-3.08804	5.91861	Crypt Fibroblasts 1 WNT2B+
B001-A-006_CCATAAGTCACGACTA-1	-3.82073	-10.2871	Endothelial-CD36+ Microvascular
B001-A-006_CCCAACTAGCCACTCG-1	-3.39975	6.258	Crypt Fibroblasts 1 WNT2B+
B001-A-006_CCCGGAACAAGCCATT-1	-6.9948	1.63255	Villus Fibroblasts WNT5B+
B001-A-006_CCCTTAGCAAGCAGGT-1	3.18625	-0.02189	Myofibroblasts/SM 2
B001-A-006_CCCTTAGCACAGCTTA-1	-4.6939	6.22746	Crypt Fibroblasts 1 WNT2B+
B001-A-006_CCGGACAAGAACAAGG-1	-6.87425	1.28915	Villus Fibroblasts WNT5B+
B001-A-006_CCGTAGGCATATACCG-1	-11.7544	-5.27878	Lymphatic Endothelial Cells
B001-A-006_CCGTGAGTCTAACACG-1	-3.13798	-10.0372	Endothelial-CD36+ Microvascular
B001-A-006_CCTACGTAGTGCAAAT-1	-7.07434	1.98917	Villus Fibroblasts WNT5B+
B001-A-006_CCTCAACCAGAGGACT-1	-6.79971	6.392	Crypt Fibroblasts 1 WNT2B+
B001-A-006_CCTCCTCGTAACGTTC-1	-5.58261	-10.5829	Endothelial-Venules
B001-A-006_CCTCTCCTCACCATGA-1	1.74289	2.98062	Myofibroblasts/SM 2
B001-A-006_CCTGTTGCACACCTTC-1	-5.82169	-10.3314	Endothelial-Venules
B001-A-006_CCTTCAGTCATGTCTT-1	-3.19407	-10.4823	Endothelial-CD36+ Microvascular
B001-A-006_CCTTGTGTCAGCACCG-1	-4.64498	4.18393	Crypt Fibroblasts 1 WNT2B+
B001-A-006_CGAAGGATCAAGGTGG-1	-5.59311	-10.3434	Endothelial-Venules
B001-A-006_CGCATAACATCTCAAG-1	-2.44441	-0.97076	Pericytes
B001-A-006_CGGCAGTGTGCCTTTC-1	-7.35415	1.13595	Villus Fibroblasts WNT5B+
B001-A-006_CGGGCATAGAAATCCA-1	-10.8947	7.95437	Crypt Fibroblasts 3 RSPO3+
B001-A-006_CGTGAATTCTTCCCAG-1	8.63097	-3.34328	Myofibroblasts/SM 1
B001-A-006_CGTGCTTCACTGTGAT-1	-10.64	8.28481	Crypt Fibroblasts 3 RSPO3+
B001-A-006_CGTTAGAAGAGCAGTC-1	-6.03604	-11.0826	Endothelial-Venules
B001-A-006_CTAACCCGTGGTACAG-1	-6.56923	6.50865	Crypt Fibroblasts 1 WNT2B+
B001-A-006_CTAGACACACCCTGTT-1	-6.54448	8.86967	Crypt Fibroblasts 1 WNT2B+
B001-A-006_CTAGACATCGTAGTCA-1	7.08371	-3.42379	Myofibroblasts/SM 1
B001-A-006_CTAGGTAAGCATCCTA-1	-4.69858	6.33032	Crypt Fibroblasts 1 WNT2B+
B001-A-006_CTATAGGTCATTTCGT-1	-7.54916	1.73432	Villus Fibroblasts WNT5B+
B001-A-006_CTATCCGAGGGCCAAT-1	-3.3223	5.42368	Crypt Fibroblasts 1 WNT2B+
B001-A-006_CTCAGGGAGTAATCCC-1	-3.30015	5.83138	Crypt Fibroblasts 1 WNT2B+
B001-A-006_CTCAGTCAGATTCGAA-1	-5.44852	-10.568	Endothelial-Venules
B001-A-006_CTCATTACACATTACG-1	8.53264	-3.60025	Myofibroblasts/SM 1
B001-A-006_CTCCACAGTAGCTTAC-1	-3.50047	-9.97016	Endothelial-CD36+ Microvascular
B001-A-006_CTCCCAATCGTAGTCA-1	-3.84361	4.79887	Crypt Fibroblasts 1 WNT2B+
B001-A-006_CTGAATGCACCTGTCT-1	6.25404	-2.5129	Myofibroblasts/SM 1
B001-A-006_CTGAATGCACGACCTG-1	-3.76809	-10.0636	Endothelial-CD36+ Microvascular
B001-A-006_CTGATCCCACTCCCTA-1	-4.40621	5.04127	Crypt Fibroblasts 1 WNT2B+
B001-A-006_CTGCGAGTCGCCGAAC-1	3.93489	2.52729	Myofibroblasts/SM 3
B001-A-006_CTGTCGTAGAAATTGC-1	-3.56442	-10.4198	Endothelial-CD36+ Microvascular
B001-A-006_CTTAGGATCTCGCTTG-1	-3.2418	-10.3072	Endothelial-CD36+ Microvascular
B001-A-006_CTTCCGAAGGTTCAGG-1	4.57953	-1.64847	Myofibroblasts/SM DES High
B001-A-006_CTTGAGATCACTGAAC-1	-4.3368	5.14487	Crypt Fibroblasts 1 WNT2B+
B001-A-006_GAAGCGAAGTAACCTC-1	-6.75093	1.78757	Villus Fibroblasts WNT5B+
B001-A-006_GAAGGGTGTCCTTGTC-1	-6.26884	-10.3448	Endothelial-Venules
B001-A-006_GAATAGATCGTCAACA-1	-6.10083	-10.2973	Endothelial-Venules
B001-A-006_GACACGCTCTATACTC-1	-4.83594	5.68821	Crypt Fibroblasts 1 WNT2B+
B001-A-006_GAGAAATCAAATACAG-1	-4.20684	4.96831	Crypt Fibroblasts 1 WNT2B+
B001-A-006_GAGACCCCAAAGGCAC-1	-7.51264	1.98539	Villus Fibroblasts WNT5B+
B001-A-006_GAGACCCCATTAAGCC-1	-3.43231	-10.6832	Endothelial-CD36+ Microvascular
B001-A-006_GAGATGGAGACCAAGC-1	4.65485	2.10477	Myofibroblasts/SM 3
B001-A-006_GAGATGGCAACCGCTG-1	-4.0046	-10.9526	Endothelial-CD36+ Microvascular
B001-A-006_GAGGCAACAAAGGCTG-1	-3.30678	5.24753	Crypt Fibroblasts 1 WNT2B+
B001-A-006_GAGTCTAAGTTCCTGA-1	-4.43494	-5.60946	Glia
B001-A-006_GAGTGTTCACAATGTC-1	-10.6758	8.02097	Crypt Fibroblasts 3 RSPO3+
B001-A-006_GATAGAAGTCTGTGTA-1	-2.99599	6.04761	Crypt Fibroblasts 1 WNT2B+
B001-A-006_GATCACAGTTGGTACT-1	-2.96528	-10.606	Endothelial-CD36+ Microvascular
B001-A-006_GATCATGTCTGACCCT-1	-3.25691	4.6456	Crypt Fibroblasts 1 WNT2B+
B001-A-006_GATCGTATCCAACACA-1	-4.40242	5.37661	Crypt Fibroblasts 1 WNT2B+
B001-A-006_GATTGGTTCCACTGGG-1	-6.88152	0.62174	Villus Fibroblasts WNT5B+
B001-A-006_GCAACATGTTCGGTTA-1	-4.26043	4.19339	Crypt Fibroblasts 1 WNT2B+
B001-A-006_GCAGCTGGTTAGCGGA-1	-2.59809	5.8222	Crypt Fibroblasts 1 WNT2B+
B001-A-006_GCAGCTGTCGCCAATA-1	-4.52216	-5.6306	Glia
B001-A-006_GCATCGGTCGAGAAGC-1	4.58903	2.8182	Myofibroblasts/SM 3
B001-A-006_GCCAGCAGTATTCCTT-1	4.2576	1.06492	Myofibroblasts/SM 3
B001-A-006_GCCATGGTCATCTACT-1	1.23361	3.55159	Myofibroblasts/SM 2
B001-A-006_GCCATTCGTATGTCAC-1	-6.07596	7.5221	Crypt Fibroblasts 1 WNT2B+
B001-A-006_GCCCGAAAGGGACTGT-1	-4.24013	-11.3031	Endothelial-CD36+ Microvascular
B001-A-006_GCCCGAAAGTAAGAGG-1	-3.15215	-10.5887	Endothelial-CD36+ Microvascular
B001-A-006_GCCGTGATCTCCGCAT-1	-11.1734	8.20025	Crypt Fibroblasts 3 RSPO3+
B001-A-006_GCGTTTCCAATGTGGG-1	-3.49418	-10.7706	Endothelial-CD36+ Microvascular
B001-A-006_GCTACAAGTCGAAGCA-1	-2.96718	-1.10028	Pericytes
B001-A-006_GCTGCAGGTTGGGATG-1	-4.62282	5.37062	Crypt Fibroblasts 1 WNT2B+
B001-A-006_GGAGCAAAGGCATGGT-1	-4.27789	4.68943	Crypt Fibroblasts 1 WNT2B+
B001-A-006_GGCGTCACAGCAGTCC-1	-6.0446	-10.5806	Endothelial-Venules
B001-A-006_GGGCTACGTCAAATCC-1	-10.574	7.04702	Crypt Fibroblasts 3 RSPO3+
B001-A-006_GGGTAGAGTTTCTTAC-1	-7.2549	2.14437	Villus Fibroblasts WNT5B+
B001-A-006_GGGTATTAGGTTAGTA-1	-3.8862	5.70054	Crypt Fibroblasts 1 WNT2B+
B001-A-006_GGGTCACCATCCCGTT-1	-6.29933	6.7133	Crypt Fibroblasts 1 WNT2B+
B001-A-006_GGGTGAACAGAATTCC-1	-3.58183	5.15245	Crypt Fibroblasts 1 WNT2B+
B001-A-006_GGTAATCAGACGTCGA-1	-4.24118	-8.38563	Endothelial-CD36+ Microvascular
B001-A-006_GGTCTGGAGCGCGTTC-1	-3.64153	4.50365	Crypt Fibroblasts 1 WNT2B+
B001-A-006_GGTGAAGAGGTGCTTT-1	-4.55249	4.28397	Crypt Fibroblasts 1 WNT2B+
B001-A-006_GTACAACAGGTCCCGT-1	-3.71529	5.42396	Crypt Fibroblasts 1 WNT2B+
B001-A-006_GTACAGTGTACTCGCG-1	-6.00308	-10.7081	Endothelial-Venules
B001-A-006_GTAGAAACAAACACCT-1	-7.57116	2.02402	Villus Fibroblasts WNT5B+
B001-A-006_GTAGGAGGTGAGTCAG-1	-6.09766	-10.2813	Endothelial-Venules
B001-A-006_GTAGGTTAGGTTCTAC-1	-10.6641	8.19504	Crypt Fibroblasts 3 RSPO3+
B001-A-006_GTCATCCCAAGAATGT-1	-3.37874	-10.926	Endothelial-CD36+ Microvascular
B001-A-006_GTCCACTTCAGGGTAG-1	-3.34547	6.23375	Crypt Fibroblasts 1 WNT2B+
B001-A-006_GTGAGGACAGAACGCA-1	-7.2851	2.23689	Villus Fibroblasts WNT5B+
B001-A-006_GTGCGTGGTTCGAAGG-1	-6.49381	11.1285	Crypt Fibroblasts 2
B001-A-006_GTGCTGGTCCAACACA-1	-4.26356	5.72516	Crypt Fibroblasts 1 WNT2B+
B001-A-006_GTGCTGGTCGCTTTAT-1	-11.778	-5.77279	Lymphatic Endothelial Cells
B001-A-006_GTGGAAGGTCTAGATC-1	-3.16509	-10.503	Endothelial-CD36+ Microvascular
B001-A-006_GTGGAGACAATCTGCA-1	-3.68115	-10.6029	Endothelial-CD36+ Microvascular
B001-A-006_GTGGGAAGTTGAAGTA-1	4.05645	2.55716	Myofibroblasts/SM 3
B001-A-006_GTGTGGCGTACTGAGG-1	-3.50675	-10.8694	Endothelial-CD36+ Microvascular
B001-A-006_GTTGCTCAGTGAGCCA-1	-10.5633	8.5537	Crypt Fibroblasts 3 RSPO3+
B001-A-006_TAACCAGTCACAAGGG-1	-6.81641	6.30964	Crypt Fibroblasts 1 WNT2B+
B001-A-006_TAAGCACAGCGATGGT-1	-11.7917	-5.79062	Lymphatic Endothelial Cells
B001-A-006_TACGGGCGTACAAAGT-1	-7.54543	8.24201	Crypt Fibroblasts 1 WNT2B+
B001-A-006_TACTTCATCTATTGTC-1	-4.33652	5.17705	Crypt Fibroblasts 1 WNT2B+
B001-A-006_TAGACTGCAGAGATGC-1	-3.85051	5.04634	Crypt Fibroblasts 1 WNT2B+
B001-A-006_TAGACTGCATCGTGCG-1	-1.88393	-0.60933	Pericytes
B001-A-006_TAGGTACTCGTTCATT-1	8.89551	0.454	Myofibroblasts/SM 1
B001-A-006_TATATCCCAAGTTGGG-1	-10.0856	7.85828	Crypt Fibroblasts 3 RSPO3+
B001-A-006_TATCTGTGTGGCTCTG-1	6.41377	-1.2006	Myofibroblasts/SM 3
B001-A-006_TATTGCTCATACCGTA-1	-6.32292	7.18334	Crypt Fibroblasts 1 WNT2B+
B001-A-006_TATTGGGGTTGAGTCT-1	3.35164	-1.35434	Myofibroblasts/SM DES High
B001-A-006_TCAAGACAGGGCAAGG-1	-8.33553	9.02834	Crypt Fibroblasts 3 RSPO3+
B001-A-006_TCACGGGTCTGAATGC-1	-4.16589	4.51954	Crypt Fibroblasts 1 WNT2B+
B001-A-006_TCAGCAAAGGAGACCT-1	-4.60342	7.3632	Crypt Fibroblasts 1 WNT2B+
B001-A-006_TCATACTAGCCATTGT-1	-1.74512	5.74764	Crypt Fibroblasts 1 WNT2B+
B001-A-006_TCCATCGGTGGATCGA-1	4.44613	-1.04038	Myofibroblasts/SM DES High
B001-A-006_TCCGATCTCGCCGAAC-1	-4.529	5.41603	Crypt Fibroblasts 1 WNT2B+
B001-A-006_TCCTAATGTTCTTGCC-1	-4.79212	5.77401	Crypt Fibroblasts 1 WNT2B+
B001-A-006_TCCTTCTGTGTGCCTG-1	-7.31969	1.82413	Villus Fibroblasts WNT5B+
B001-A-006_TCGCACTAGCGATGCA-1	-8.54914	8.81621	Crypt Fibroblasts 3 RSPO3+
B001-A-006_TCGCTTGCAACACGAG-1	9.1638	-4.19762	Myofibroblasts/SM 1
B001-A-006_TCTTAGTCAAAGCGTG-1	-12.0845	-5.67476	Lymphatic Endothelial Cells
B001-A-006_TCTTCCTGTTGTGGCC-1	4.10233	3.52651	Myofibroblasts/SM 3
B001-A-006_TGAATCGGTTTCGATG-1	4.06616	3.72239	Myofibroblasts/SM 3
B001-A-006_TGAGTCACAATTCTTC-1	-6.71035	1.37728	Villus Fibroblasts WNT5B+
B001-A-006_TGATGCAAGAAGGGAT-1	-6.66512	1.3651	Villus Fibroblasts WNT5B+
B001-A-006_TGCAGTATCGCCTTTG-1	8.81142	-3.15718	Myofibroblasts/SM 1
B001-A-006_TGCATCCAGTGTTGTC-1	-6.59618	0.51308	Villus Fibroblasts WNT5B+
B001-A-006_TGCATGAAGACGACTG-1	-5.27898	-10.4017	Endothelial-Venules
B001-A-006_TGCCGAGGTCCGACGT-1	-6.70185	11.2463	Crypt Fibroblasts 3 RSPO3+
B001-A-006_TGCTCGTTCGACGCGT-1	-3.92562	-10.0909	Endothelial-CD36+ Microvascular
B001-A-006_TGCTTCGCATCTTCGC-1	-11.5731	-5.53105	Lymphatic Endothelial Cells
B001-A-006_TGCTTGCGTCTCTCTG-1	4.45062	3.51619	Myofibroblasts/SM 3
B001-A-006_TGGGCGTAGACATAGT-1	-4.76192	6.07778	Crypt Fibroblasts 1 WNT2B+
B001-A-006_TGGGTTAAGGTCATTC-1	-3.19285	-11.0133	Endothelial-CD36+ Microvascular
B001-A-006_TGGGTTATCGTCCATC-1	-1.86682	-0.84603	Pericytes
B001-A-006_TGGTAGTCATGCCGAC-1	-6.00683	-9.83013	Endothelial-Venules
B001-A-006_TGTCAGAGTGCGGATA-1	-10.9398	8.42076	Crypt Fibroblasts 3 RSPO3+
B001-A-006_TGTTCATAGACTCCGC-1	-4.74012	5.6436	Crypt Fibroblasts 1 WNT2B+
B001-A-006_TTCACCGGTGGAGGTT-1	-3.42466	-10.4456	Endothelial-CD36+ Microvascular
B001-A-006_TTCAGGAAGCATGCAG-1	-6.0423	-10.5313	Endothelial-Venules
B001-A-006_TTCAGGAGTCGCTTAA-1	-3.35564	6.08704	Crypt Fibroblasts 1 WNT2B+
B001-A-006_TTCAGGATCAAGGACG-1	-11.9949	-5.13801	Lymphatic Endothelial Cells
B001-A-006_TTCATGTTCGGCATCG-1	-10.6293	8.3931	Crypt Fibroblasts 3 RSPO3+
B001-A-006_TTCATTGGTACAGGTG-1	-3.12203	6.34996	Crypt Fibroblasts 1 WNT2B+
B001-A-006_TTCCGTGAGATGCTTC-1	-4.39623	-11.0509	Endothelial-CD36+ Microvascular
B001-A-006_TTCCTCTCAGGGAATC-1	-3.68107	5.7645	Crypt Fibroblasts 1 WNT2B+
B001-A-006_TTCCTCTTCCTACTGC-1	-3.738	4.15215	Crypt Fibroblasts 1 WNT2B+
B001-A-006_TTCCTTCAGAGAGCGG-1	-6.3184	-10.4756	Endothelial-Venules
B001-A-006_TTCTAACTCTATTGTC-1	-3.91375	-10.1199	Endothelial-CD36+ Microvascular
B001-A-006_TTCTAGTAGGATTCCT-1	-10.8607	7.80989	Crypt Fibroblasts 3 RSPO3+
B001-A-006_TTGACCCAGTAGACAT-1	-5.56507	-8.36958	Endothelial-CD36+ Microvascular
B001-A-006_TTGAGTGAGCGGTAAC-1	-4.69275	5.29978	Crypt Fibroblasts 1 WNT2B+
B001-A-006_TTGCTGCAGCATCTTG-1	3.88081	2.78927	Myofibroblasts/SM 3
B001-A-006_TTGCTGCCATCTGGGC-1	-5.036	-10.301	Endothelial-Venules
B001-A-006_TTGGTTTTCCATCTAT-1	-7.51781	1.51433	Villus Fibroblasts WNT5B+
B001-A-006_TTGTGTTAGGATTCAA-1	-10.6381	7.48244	Crypt Fibroblasts 3 RSPO3+
B001-A-006_TTGTGTTCAGGACGAT-1	4.1104	3.2028	Myofibroblasts/SM 3
B001-A-006_TTGTTCAGTGATGGCA-1	1.41452	4.06207	Myofibroblasts/SM 2
B001-A-006_TTTACGTAGGTGCTTT-1	-2.88044	4.87595	Crypt Fibroblasts 1 WNT2B+
B001-A-006_TTTACGTGTTAGTCGT-1	1.49095	3.95438	Myofibroblasts/SM 2
B001-A-006_TTTATGCAGTAAGCAT-1	-3.03491	5.56895	Crypt Fibroblasts 1 WNT2B+
B001-A-006_TTTCGATCAGCTGTCG-1	-7.0523	1.12558	Villus Fibroblasts WNT5B+
B001-A-101_AAAGGTAAGAGCCCAA-1	-2.65651	-0.97899	Pericytes
B001-A-101_AACACACAGGAGATAG-1	-3.67407	5.90258	Crypt Fibroblasts 1 WNT2B+
B001-A-101_AACAGGGTCTTGCAGA-1	-3.4246	-10.9193	Endothelial-CD36+ Microvascular
B001-A-101_AACCTTTAGAGGATCC-1	-7.34143	1.7437	Villus Fibroblasts WNT5B+
B001-A-101_AACCTTTGTAGGCAGT-1	-6.81818	1.58787	Villus Fibroblasts WNT5B+
B001-A-101_AACCTTTGTCTTAGTG-1	-4.05415	5.90755	Crypt Fibroblasts 1 WNT2B+
B001-A-101_AACCTTTGTGACACGA-1	-3.57662	-11.1021	Endothelial-CD36+ Microvascular
B001-A-101_AACTTCTAGGTGCTTT-1	-4.08614	3.78793	Crypt Fibroblasts 1 WNT2B+
B001-A-101_AAGAACACAGTTTCGA-1	-4.154	4.30806	Crypt Fibroblasts 1 WNT2B+
B001-A-101_AAGACAAAGCTCTATG-1	-3.64567	6.21601	Crypt Fibroblasts 1 WNT2B+
B001-A-101_AAGATAGAGAATTCAG-1	-6.16899	-10.7857	Endothelial-Venules
B001-A-101_AAGATAGCACCCTAAA-1	-4.13271	-8.684	Endothelial-CD36+ Microvascular
B001-A-101_AAGCCATAGTCATAGA-1	-3.82723	4.28032	Crypt Fibroblasts 1 WNT2B+
B001-A-101_AAGCGAGGTGCGCTCA-1	-5.30996	-10.5789	Endothelial-Venules
B001-A-101_AAGGAATTCCCATACC-1	-4.54657	-10.486	Endothelial-CD36+ Microvascular
B001-A-101_AATGACCCATTCAGCA-1	4.70558	2.8351	Myofibroblasts/SM 3
B001-A-101_AATGACCTCATCCCGT-1	-7.02247	1.78497	Villus Fibroblasts WNT5B+
B001-A-101_AATGCCAGTTCTTGCC-1	4.47181	-1.5994	Myofibroblasts/SM DES High
B001-A-101_AATGGAATCGTCGACG-1	-3.40477	-0.83148	Pericytes
B001-A-101_ACCAAACGTCCGGACT-1	-7.39179	1.91226	Villus Fibroblasts WNT5B+
B001-A-101_ACGATGTGTGTTATCG-1	-7.17498	1.7933	Villus Fibroblasts WNT5B+
B001-A-101_ACGTAGTAGAGACAAG-1	-4.26047	-8.20049	Endothelial-CD36+ Microvascular
B001-A-101_ACGTAGTCATTCATCT-1	-3.97396	5.28252	Crypt Fibroblasts 1 WNT2B+
B001-A-101_ACGTAGTTCACTCTTA-1	-6.75936	0.55425	Villus Fibroblasts WNT5B+
B001-A-101_ACGTCCTGTGTTCATG-1	-4.34942	3.67661	Crypt Fibroblasts 1 WNT2B+
B001-A-101_ACGTCCTTCAGCTAGT-1	-3.55073	-10.7073	Endothelial-CD36+ Microvascular
B001-A-101_ACGTTCCGTGAATAAC-1	-6.79128	1.72021	Villus Fibroblasts WNT5B+
B001-A-101_ACTACGACAACCGATT-1	-3.08236	6.19349	Crypt Fibroblasts 1 WNT2B+
B001-A-101_ACTGATGTCTCATGCC-1	-4.78843	5.05819	Crypt Fibroblasts 1 WNT2B+
B001-A-101_ACTGTCCAGACGGAAA-1	-2.77905	5.56212	Crypt Fibroblasts 1 WNT2B+
B001-A-101_ACTTTCAGTATCAGGG-1	1.3918	3.38448	Myofibroblasts/SM 2
B001-A-101_ACTTTCATCGGTCTGG-1	-3.77591	6.25068	Crypt Fibroblasts 1 WNT2B+
B001-A-101_AGAGAATCAAATGCTC-1	2.36102	3.37379	Myofibroblasts/SM 2
B001-A-101_AGAGAGCTCGTCGACG-1	-3.1378	5.68896	Crypt Fibroblasts 1 WNT2B+
B001-A-101_AGCATCATCGGCTATA-1	-3.50199	5.07835	Crypt Fibroblasts 1 WNT2B+
B001-A-101_AGCCAATGTATACCCA-1	-4.06681	5.18722	Crypt Fibroblasts 1 WNT2B+
B001-A-101_AGCCAGCTCCATGAGT-1	-3.71893	-10.6152	Endothelial-CD36+ Microvascular
B001-A-101_AGCGCCATCTGCGGAC-1	-3.75102	5.53834	Crypt Fibroblasts 1 WNT2B+
B001-A-101_AGGAAATAGACCAACG-1	-7.31714	0.9974	Villus Fibroblasts WNT5B+
B001-A-101_AGGATAACACATTCTT-1	-4.28437	5.2805	Crypt Fibroblasts 1 WNT2B+
B001-A-101_AGGGTGATCCGACGGT-1	-5.47964	-8.08209	Endothelial-CD36+ Microvascular
B001-A-101_AGGTAGGCATATCGGT-1	-3.25992	6.02489	Crypt Fibroblasts 1 WNT2B+
B001-A-101_AGTAGCTGTCCCTGTT-1	-3.25836	5.77315	Crypt Fibroblasts 1 WNT2B+
B001-A-101_AGTCACACAAATGGCG-1	-2.38064	6.05723	Crypt Fibroblasts 1 WNT2B+
B001-A-101_AGTCATGCACTGTGAT-1	-6.842	0.64079	Villus Fibroblasts WNT5B+
B001-A-101_AGTCATGCATACCACA-1	-3.59912	-10.9497	Endothelial-CD36+ Microvascular
B001-A-101_AGTGCCGTCCTACAAG-1	4.39048	3.11163	Myofibroblasts/SM 3
B001-A-101_ATACCTTCACCTCTGT-1	1.98194	3.10505	Myofibroblasts/SM 2
B001-A-101_ATACCTTGTTCCTTGC-1	-3.42017	6.4834	Crypt Fibroblasts 1 WNT2B+
B001-A-101_ATATCCTCACTAGTAC-1	-3.71639	6.16133	Crypt Fibroblasts 1 WNT2B+
B001-A-101_ATCACAGTCATGGCCG-1	-7.24591	2.06665	Villus Fibroblasts WNT5B+
B001-A-101_ATCACTTTCGTTCTAT-1	-4.98406	5.96809	Crypt Fibroblasts 1 WNT2B+
B001-A-101_ATCATTCTCGCCTCTA-1	-4.22618	5.86485	Crypt Fibroblasts 1 WNT2B+
B001-A-101_ATCGCCTTCGCAGATT-1	-7.57166	1.74854	Villus Fibroblasts WNT5B+
B001-A-101_ATCGTCCTCCGAGAAG-1	-7.42008	1.249	Villus Fibroblasts WNT5B+
B001-A-101_ATCGTGACATCTAACG-1	-4.74915	5.7907	Crypt Fibroblasts 1 WNT2B+
B001-A-101_ATCTCTAGTGTCGCTG-1	-4.5786	4.68173	Crypt Fibroblasts 1 WNT2B+
B001-A-101_ATGACCAAGCTGTTCA-1	-2.98554	-10.459	Endothelial-CD36+ Microvascular
B001-A-101_ATGAGTCTCTGGTGGC-1	-3.07335	-0.90225	Pericytes
B001-A-101_ATGGATCGTTAAGACA-1	1.61049	3.70214	Myofibroblasts/SM 2
B001-A-101_ATGGGTTTCTCCTACG-1	1.12858	3.78098	Myofibroblasts/SM 2
B001-A-101_ATGTCTTAGTATCTGC-1	-7.361	1.77421	Villus Fibroblasts WNT5B+
B001-A-101_ATTGTTCGTATTTCTC-1	-4.62615	-9.71702	Endothelial-CD36+ Microvascular
B001-A-101_ATTTCACAGAAGGTAG-1	-4.25539	5.39828	Crypt Fibroblasts 1 WNT2B+
B001-A-101_CAACCAACAGACAAAT-1	-4.64199	4.8796	Crypt Fibroblasts 1 WNT2B+
B001-A-101_CAACGATAGCTAGCCC-1	-3.54882	5.99268	Crypt Fibroblasts 1 WNT2B+
B001-A-101_CAATACGGTAAGCAAT-1	-3.45515	-11.0987	Endothelial-CD36+ Microvascular
B001-A-101_CAATTTCAGGGTCTTT-1	-3.53962	5.17712	Crypt Fibroblasts 1 WNT2B+
B001-A-101_CACGAATAGAACAAGG-1	-4.41085	3.49484	Crypt Fibroblasts 1 WNT2B+
B001-A-101_CACGAATGTGGCCACT-1	1.23568	3.78206	Myofibroblasts/SM 2
B001-A-101_CACGTTCGTAGCGCCT-1	-4.13153	-8.63918	Endothelial-CD36+ Microvascular
B001-A-101_CACTGAACACAACGCC-1	-5.39496	-10.4329	Endothelial-Venules
B001-A-101_CACTGAACATGGAGAC-1	-1.86577	4.11922	Endothelial-CD36+ Microvascular
B001-A-101_CACTGAAGTGACATCT-1	-4.16882	4.94631	Crypt Fibroblasts 1 WNT2B+
B001-A-101_CACTTCGAGTAACCTC-1	1.64623	3.35508	Myofibroblasts/SM 2
B001-A-101_CACTTCGAGTCCTACA-1	-3.41901	-10.7308	Endothelial-CD36+ Microvascular
B001-A-101_CAGAGCCAGTGCCGAA-1	-3.80646	6.25835	Crypt Fibroblasts 1 WNT2B+
B001-A-101_CAGATACAGATTGGGC-1	-3.9319	5.11379	Crypt Fibroblasts 1 WNT2B+
B001-A-101_CAGATTGCAGTGTATC-1	0.95639	3.78583	Myofibroblasts/SM 2
B001-A-101_CAGCACGGTTTCCCAC-1	-6.94948	0.75587	Villus Fibroblasts WNT5B+
B001-A-101_CAGCCAGAGTAAAGCT-1	-6.96032	0.89824	Villus Fibroblasts WNT5B+
B001-A-101_CAGTTAGTCCTTTAGT-1	3.17787	-0.29393	Myofibroblasts/SM DES High
B001-A-101_CATACAGGTCATAAAG-1	4.05543	3.13003	Myofibroblasts/SM 3
B001-A-101_CATACAGTCAGCTCTC-1	-4.0377	5.21117	Crypt Fibroblasts 1 WNT2B+
B001-A-101_CATACCCCACCCTTAC-1	-4.65015	6.4249	Crypt Fibroblasts 1 WNT2B+
B001-A-101_CATACTTAGGATAATC-1	-7.37879	1.08855	Villus Fibroblasts WNT5B+
B001-A-101_CATACTTCAGAGGTTG-1	-3.50097	6.14195	Crypt Fibroblasts 1 WNT2B+
B001-A-101_CATAGACTCATTATCC-1	-5.00393	5.83476	Crypt Fibroblasts 1 WNT2B+
B001-A-101_CATCCACAGAAGCGCT-1	-3.45344	4.91484	Crypt Fibroblasts 1 WNT2B+
B001-A-101_CATCCACTCGACATTG-1	0.94185	3.67783	Myofibroblasts/SM 2
B001-A-101_CATCCCAAGTGGACTG-1	-4.28329	5.38539	Crypt Fibroblasts 1 WNT2B+
B001-A-101_CATCCCATCTCAACGA-1	-4.16304	-10.9841	Endothelial-CD36+ Microvascular
B001-A-101_CATCGTCTCACGAACT-1	-3.39248	-0.9609	Pericytes
B001-A-101_CATGCCTCATCTTAGG-1	-6.17781	-10.6595	Endothelial-Venules
B001-A-101_CATGGATAGGACACTG-1	-6.85905	1.70832	Villus Fibroblasts WNT5B+
B001-A-101_CATTCCGCACTCACTC-1	-6.04101	2.51411	Villus Fibroblasts WNT5B+
B001-A-101_CATTCCGGTCGTGGAA-1	-5.79355	-10.3139	Endothelial-Venules
B001-A-101_CATTGCCAGTACTGTC-1	-4.11846	4.63091	Crypt Fibroblasts 1 WNT2B+
B001-A-101_CATTGCCCAACGTATC-1	-4.00572	6.21703	Crypt Fibroblasts 1 WNT2B+
B001-A-101_CATTGCCCACATTACG-1	-3.07199	-1.03296	Pericytes
B001-A-101_CCAAGCGTCTCTAGGA-1	-6.0728	-10.5485	Endothelial-Venules
B001-A-101_CCACAAATCGCCTTTG-1	-1.95906	5.63441	Crypt Fibroblasts 1 WNT2B+
B001-A-101_CCATAAGTCTAGCCTC-1	-3.93047	-9.76119	Endothelial-CD36+ Microvascular
B001-A-101_CCATCACAGAGTCTTC-1	1.32519	3.47605	Myofibroblasts/SM 2
B001-A-101_CCCATTGCAGCATTGT-1	-7.56252	1.48133	Villus Fibroblasts WNT5B+
B001-A-101_CCCTAACGTTCTCACC-1	-4.38798	5.0081	Crypt Fibroblasts 1 WNT2B+
B001-A-101_CCCTCAACAGCAGTTT-1	-2.38402	5.53864	Crypt Fibroblasts 1 WNT2B+
B001-A-101_CCCTTAGCAGGCTATT-1	-3.38536	-0.74546	Pericytes
B001-A-101_CCGAACGTCATTTCCA-1	-3.75705	-10.6563	Endothelial-CD36+ Microvascular
B001-A-101_CCGATCTCATCAGCGC-1	-7.22152	1.69706	Villus Fibroblasts WNT5B+
B001-A-101_CCGATGGTCACGGGAA-1	-8.76543	-3.37795	Neurons
B001-A-101_CCGGACACAATTGCCA-1	-12.2174	-5.90315	Lymphatic Endothelial Cells
B001-A-101_CCGGTAGGTATCGTTG-1	1.69252	3.77073	Myofibroblasts/SM 2
B001-A-101_CCGTGAGCACGACCTG-1	-3.66851	4.48298	Crypt Fibroblasts 1 WNT2B+
B001-A-101_CCGTGAGTCTAACACG-1	-3.5996	-10.7612	Endothelial-CD36+ Microvascular
B001-A-101_CCGTTCACAGTCAGTT-1	-7.16089	1.67087	Villus Fibroblasts WNT5B+
B001-A-101_CCTCAGTAGATTAGCA-1	-3.46628	4.56849	Crypt Fibroblasts 1 WNT2B+
B001-A-101_CCTCATGTCCAACTGA-1	-6.5576	1.09095	Villus Fibroblasts WNT5B+
B001-A-101_CCTCCTCAGTTCTACG-1	-4.89787	5.64893	Crypt Fibroblasts 1 WNT2B+
B001-A-101_CCTCCTCCATCCGCGA-1	1.65943	4.03513	Myofibroblasts/SM 2
B001-A-101_CCTGTTGAGCCTCATA-1	-2.29615	-0.94549	Pericytes
B001-A-101_CCTTGTGAGGCTCTAT-1	5.70752	-2.25212	Myofibroblasts/SM DES High
B001-A-101_CGAAGGATCCTAGAGT-1	-4.39246	-8.50042	Endothelial-CD36+ Microvascular
B001-A-101_CGAGAAGTCCACCTGT-1	-4.9275	5.80335	Crypt Fibroblasts 1 WNT2B+
B001-A-101_CGAGGCTGTACTGACT-1	-4.09659	-10.7506	Endothelial-CD36+ Microvascular
B001-A-101_CGAGTGCGTACTTCCC-1	0.56863	3.9736	Myofibroblasts/SM 2
B001-A-101_CGATGGCTCTGAACGT-1	-3.97806	4.23787	Crypt Fibroblasts 1 WNT2B+
B001-A-101_CGCGTGAGTCGGCACT-1	-4.33433	-9.86526	Endothelial-CD36+ Microvascular
B001-A-101_CGGAATTAGGGATGTC-1	-4.11728	5.34422	Crypt Fibroblasts 1 WNT2B+
B001-A-101_CGGGCATAGAAACACT-1	-3.01487	5.90463	Crypt Fibroblasts 1 WNT2B+
B001-A-101_CGGGTGTTCCGCCTAT-1	-11.5989	-5.38012	Lymphatic Endothelial Cells
B001-A-101_CGGTCAGAGGTATCTC-1	-11.3498	-6.01527	Lymphatic Endothelial Cells
B001-A-101_CGGTCAGGTGGAGAAA-1	-3.44701	-11.1039	Endothelial-CD36+ Microvascular
B001-A-101_CGTAGTAAGCTCCGAC-1	-4.44953	5.89588	Crypt Fibroblasts 1 WNT2B+
B001-A-101_CGTGATAAGCAATAAC-1	-7.24932	1.3344	Villus Fibroblasts WNT5B+
B001-A-101_CGTGCTTGTAGTGTGG-1	-7.00606	1.16069	Villus Fibroblasts WNT5B+
B001-A-101_CGTGTCTGTATACCTG-1	1.62444	4.06357	Myofibroblasts/SM 2
B001-A-101_CGTTCTGCAAGTATAG-1	-3.91268	-11.1053	Endothelial-CD36+ Microvascular
B001-A-101_CTAACCCCACTAGAGG-1	-7.37373	1.47434	Villus Fibroblasts WNT5B+
B001-A-101_CTACAGAGTAACTGCT-1	-1.78034	5.41032	Crypt Fibroblasts 1 WNT2B+
B001-A-101_CTACCTGCATACACCA-1	-3.93682	5.03911	Crypt Fibroblasts 1 WNT2B+
B001-A-101_CTACCTGGTATCGCTA-1	-3.78802	5.4349	Crypt Fibroblasts 1 WNT2B+
B001-A-101_CTATCCGCATTACTCT-1	-3.66909	6.35293	Crypt Fibroblasts 1 WNT2B+
B001-A-101_CTCAGGGGTCCGCAGT-1	-6.0025	-10.5328	Endothelial-Venules
B001-A-101_CTCAGGGTCGGAGATG-1	-4.11563	-8.62466	Endothelial-CD36+ Microvascular
B001-A-101_CTCAGTCCACGGTGTC-1	-7.42051	1.59521	Villus Fibroblasts WNT5B+
B001-A-101_CTCCTCCCATCTGGGC-1	-2.93857	-0.91689	Pericytes
B001-A-101_CTCGAGGGTGCCGAAA-1	3.94661	2.50018	Myofibroblasts/SM 3
B001-A-101_CTCTCGAGTTAGTCGT-1	-3.11996	5.8755	Crypt Fibroblasts 1 WNT2B+
B001-A-101_CTGAATGGTATGACAA-1	-3.70319	5.86333	Crypt Fibroblasts 1 WNT2B+
B001-A-101_CTGAGGCAGCTAAATG-1	-3.75202	5.67071	Crypt Fibroblasts 1 WNT2B+
B001-A-101_CTGCCATGTCGAAACG-1	-3.65277	4.44235	Crypt Fibroblasts 1 WNT2B+
B001-A-101_CTGGTCTGTGTGAATA-1	-11.7834	-6.10803	Lymphatic Endothelial Cells
B001-A-101_CTGTAGAGTTTGAAAG-1	-4.96403	5.87003	Crypt Fibroblasts 1 WNT2B+
B001-A-101_CTGTGGGCACAAATAG-1	-3.74435	-10.955	Endothelial-CD36+ Microvascular
B001-A-101_CTTCCTTCATACCACA-1	-4.19826	-8.64707	Endothelial-CD36+ Microvascular
B001-A-101_CTTCCTTTCGAACTCA-1	-3.4392	-10.7161	Endothelial-CD36+ Microvascular
B001-A-101_CTTTCAATCTGAATGC-1	-6.7982	2.22929	Villus Fibroblasts WNT5B+
B001-A-101_GAACACTTCCTCGCAT-1	-4.36077	5.6874	Crypt Fibroblasts 1 WNT2B+
B001-A-101_GAACTGTAGACGTCCC-1	-4.36205	-5.63582	Glia
B001-A-101_GAACTGTAGCTATCTG-1	-4.20127	4.83926	Crypt Fibroblasts 1 WNT2B+
B001-A-101_GAACTGTAGTCCTGCG-1	-4.19648	-5.04404	Glia
B001-A-101_GAACTGTTCTGAATGC-1	-6.95971	1.53891	Villus Fibroblasts WNT5B+
B001-A-101_GAAGGACCACAAGGTG-1	-3.52482	6.02827	Crypt Fibroblasts 1 WNT2B+
B001-A-101_GAAGTAAGTAAGCAAT-1	-4.04837	-8.848	Endothelial-CD36+ Microvascular
B001-A-101_GACGTTACACATGACT-1	-3.85106	4.83975	Crypt Fibroblasts 1 WNT2B+
B001-A-101_GACTATGTCGTCCTCA-1	-7.1218	1.68421	Villus Fibroblasts WNT5B+
B001-A-101_GAGAAATAGCTGGCCT-1	-2.80058	-10.5051	Endothelial-CD36+ Microvascular
B001-A-101_GAGTTTGCATTAAAGG-1	-5.49677	-10.2194	Endothelial-Venules
B001-A-101_GATAGCTAGTCGTTAC-1	-1.64736	5.65099	Crypt Fibroblasts 1 WNT2B+
B001-A-101_GATCACAGTATACAGA-1	4.09709	3.24537	Myofibroblasts/SM 3
B001-A-101_GATGAGGTCCGTGGCA-1	-4.22758	5.3668	Crypt Fibroblasts 1 WNT2B+
B001-A-101_GATTCGAGTTGGCCTG-1	1.93276	2.96591	Myofibroblasts/SM 2
B001-A-101_GCAACCGAGGTTACAA-1	-7.55564	1.53427	Villus Fibroblasts WNT5B+
B001-A-101_GCAGCCAAGCAAGCCA-1	-3.50192	5.13694	Crypt Fibroblasts 1 WNT2B+
B001-A-101_GCAGGCTGTGGCTTAT-1	1.66032	3.97559	Myofibroblasts/SM 2
B001-A-101_GCAGGCTTCAAACGTC-1	1.12915	4.00663	Myofibroblasts/SM 2
B001-A-101_GCATGATCAACTGAAA-1	2.24392	2.6516	Myofibroblasts/SM 2
B001-A-101_GCATTAGCACGAGAAC-1	-3.59276	5.54793	Crypt Fibroblasts 1 WNT2B+
B001-A-101_GCATTAGGTGACACAG-1	-2.65109	-0.91018	Pericytes
B001-A-101_GCCATTCAGTCATGGG-1	-6.39496	-10.4637	Endothelial-Venules
B001-A-101_GCCCGAACAAACGTGG-1	-4.57777	-5.7479	Glia
B001-A-101_GCCCGAACAGTTAAAG-1	1.64719	4.11452	Myofibroblasts/SM 2
B001-A-101_GCGAGAAAGGCTTAGG-1	1.24558	3.84612	Myofibroblasts/SM 2
B001-A-101_GCGAGAATCCTCACTG-1	-4.08285	-8.67574	Endothelial-CD36+ Microvascular
B001-A-101_GCGATCGGTAGAGTTA-1	-3.1004	-0.91583	Pericytes
B001-A-101_GCGGATCAGGTAATCA-1	-7.0213	1.2921	Villus Fibroblasts WNT5B+
B001-A-101_GCTCAAAAGTGAGGCT-1	-3.57705	-10.9827	Endothelial-CD36+ Microvascular
B001-A-101_GCTGGGTTCATCTGTT-1	-2.84846	-10.3966	Endothelial-CD36+ Microvascular
B001-A-101_GGAAGTGAGATGTTCC-1	-1.89592	5.62942	Crypt Fibroblasts 1 WNT2B+
B001-A-101_GGAATGGGTGTCCGGT-1	6.46684	-2.50262	Myofibroblasts/SM DES High
B001-A-101_GGAGGATCAGTGACCC-1	-6.99847	1.91599	Villus Fibroblasts WNT5B+
B001-A-101_GGGACAATCTTTCTAG-1	-4.60095	4.92982	Crypt Fibroblasts 1 WNT2B+
B001-A-101_GGGATCCGTAAGGAGA-1	4.23302	-0.56011	Myofibroblasts/SM DES High
B001-A-101_GGGATGAAGAACGCGT-1	-3.08578	-10.4535	Endothelial-CD36+ Microvascular
B001-A-101_GGGCGTTAGCTGGAGT-1	4.3409	-1.42179	Myofibroblasts/SM DES High
B001-A-101_GGGCTCAAGGCACTCC-1	-7.2235	1.84576	Villus Fibroblasts WNT5B+
B001-A-101_GGGTATTAGTTGGAAT-1	-7.17543	1.09713	Villus Fibroblasts WNT5B+
B001-A-101_GGTAATCAGGGCAAGG-1	1.81957	3.16427	Myofibroblasts/SM 2
B001-A-101_GGTCTGGTCGCAGAGA-1	7.2631	-2.75978	Myofibroblasts/SM DES High
B001-A-101_GTAACACCAGCATGCC-1	-3.15565	5.31502	Crypt Fibroblasts 1 WNT2B+
B001-A-101_GTACAGTCACGTACAT-1	1.70246	3.52634	Myofibroblasts/SM 2
B001-A-101_GTAGAAAGTTAGAAAC-1	-7.03277	0.95677	Villus Fibroblasts WNT5B+
B001-A-101_GTAGCTAGTGCGAACA-1	-3.95602	4.59184	Crypt Fibroblasts 1 WNT2B+
B001-A-101_GTAGGAGTCTCAAAGC-1	-5.59551	-8.5529	Endothelial-CD36+ Microvascular
B001-A-101_GTCATTTGTACAAACA-1	-7.40118	1.9118	Villus Fibroblasts WNT5B+
B001-A-101_GTCCCATAGGGCCCTT-1	-3.95301	4.26324	Crypt Fibroblasts 1 WNT2B+
B001-A-101_GTCTACCGTTGGCCGT-1	-3.85763	5.008	Crypt Fibroblasts 1 WNT2B+
B001-A-101_GTCTTTAGTCTGTTAG-1	-4.3071	4.92262	Crypt Fibroblasts 1 WNT2B+
B001-A-101_GTGCACGCATGGAGAC-1	-7.02205	1.11885	Villus Fibroblasts WNT5B+
B001-A-101_GTGCTTCCAAGGCAAC-1	-6.39352	11.4477	Crypt Fibroblasts 2
B001-A-101_GTGTCCTGTGTTCCAA-1	4.74594	-1.36809	Myofibroblasts/SM DES High
B001-A-101_GTGTCCTTCGGTCACG-1	-4.52995	4.85014	Crypt Fibroblasts 1 WNT2B+
B001-A-101_GTGTGGCGTCATCGGC-1	-4.33897	5.9531	Crypt Fibroblasts 1 WNT2B+
B001-A-101_GTGTGGCGTCTCTCCA-1	-6.99415	2.11797	Villus Fibroblasts WNT5B+
B001-A-101_GTTACCCCACATAGCT-1	-3.06383	5.34437	Crypt Fibroblasts 1 WNT2B+
B001-A-101_GTTATGGAGAGGTTAT-1	-7.26703	1.91897	Villus Fibroblasts WNT5B+
B001-A-101_GTTGCGGTCGAAGCCC-1	-3.7415	5.42205	Crypt Fibroblasts 1 WNT2B+
B001-A-101_GTTGTGAGTAATCAGA-1	-4.46402	4.06068	Crypt Fibroblasts 1 WNT2B+
B001-A-101_TAACTTCGTTAGGCTT-1	-1.67553	-0.72437	Pericytes
B001-A-101_TACATTCCACGAGAAC-1	-7.20068	1.46244	Villus Fibroblasts WNT5B+
B001-A-101_TACTTCATCGTGTGAT-1	-6.0715	-5.35824	Glia
B001-A-101_TACTTGTTCGTCGCTT-1	-3.67406	-11.2223	Endothelial-CD36+ Microvascular
B001-A-101_TAGCACACACATGGTT-1	-3.47602	4.99961	Crypt Fibroblasts 1 WNT2B+
B001-A-101_TAGGTACTCCTCTAGC-1	-3.32989	-10.8668	Endothelial-CD36+ Microvascular
B001-A-101_TAGTGCACAGGCGTTC-1	-3.20003	5.84328	Crypt Fibroblasts 1 WNT2B+
B001-A-101_TATTCCACAAGTATAG-1	-3.72382	6.5872	Crypt Fibroblasts 1 WNT2B+
B001-A-101_TATTCCATCCCTCAAC-1	-5.58042	-8.29773	Endothelial-CD36+ Microvascular
B001-A-101_TATTGCTAGTAAGAGG-1	-2.5621	-0.8963	Pericytes
B001-A-101_TCAATTCGTACGGCAA-1	-3.81443	5.16442	Crypt Fibroblasts 1 WNT2B+
B001-A-101_TCACAAGTCCCTCAAC-1	-4.00668	5.42652	Crypt Fibroblasts 1 WNT2B+
B001-A-101_TCACACCCAGCGACAA-1	3.92295	2.87362	Myofibroblasts/SM 3
B001-A-101_TCACATTTCTAATTCC-1	-7.10809	1.50226	Villus Fibroblasts WNT5B+
B001-A-101_TCACGGGGTACAAGTA-1	-4.80229	6.0622	Crypt Fibroblasts 1 WNT2B+
B001-A-101_TCAGCCTCAATTCGTG-1	-12.0159	-5.16123	Lymphatic Endothelial Cells
B001-A-101_TCAGGTAGTCCGTTTC-1	-3.02911	6.16102	Crypt Fibroblasts 1 WNT2B+
B001-A-101_TCAGTTTGTTAAACAG-1	-4.47827	5.52136	Crypt Fibroblasts 1 WNT2B+
B001-A-101_TCATTACCAGATCCAT-1	-3.042	-1.17641	Pericytes
B001-A-101_TCCGGGAAGATGAAGG-1	-4.57087	5.35296	Crypt Fibroblasts 1 WNT2B+
B001-A-101_TCCGGGAGTCATTGCA-1	0.84319	3.66956	Myofibroblasts/SM 2
B001-A-101_TCCTCTTCACGAGGTA-1	-5.10655	-6.19113	Glia
B001-A-101_TCCTTCTGTTCGAAGG-1	-4.36304	5.5614	Crypt Fibroblasts 1 WNT2B+
B001-A-101_TCGAACACATATGAAG-1	1.17335	4.12714	Myofibroblasts/SM 2
B001-A-101_TCGAAGTGTGCCTTCT-1	-11.9512	-5.78417	Lymphatic Endothelial Cells
B001-A-101_TCGACCTGTGAGATAT-1	-3.76012	-10.6242	Endothelial-CD36+ Microvascular
B001-A-101_TCGACGGCAGAGTCAG-1	1.49678	4.0461	Myofibroblasts/SM 2
B001-A-101_TCGACGGTCACTGATG-1	-4.13835	4.54958	Crypt Fibroblasts 1 WNT2B+
B001-A-101_TCGATTTGTTTCTTAC-1	-3.93782	-5.60582	Glia
B001-A-101_TCGCAGGGTAACATCC-1	-4.44266	6.47551	Crypt Fibroblasts 1 WNT2B+
B001-A-101_TCGGGCATCGTGTTCC-1	-12.1049	-5.59739	Lymphatic Endothelial Cells
B001-A-101_TCGGGTGCAGAGAATT-1	-3.6735	-10.6933	Endothelial-CD36+ Microvascular
B001-A-101_TCTAACTCACCGTGAC-1	1.27792	3.90143	Myofibroblasts/SM 2
B001-A-101_TCTACATTCTGGCCGA-1	-7.58923	1.62504	Villus Fibroblasts WNT5B+
B001-A-101_TCTGCCAGTAGATCCT-1	-4.8774	5.48705	Crypt Fibroblasts 1 WNT2B+
B001-A-101_TCTTAGTCATGACGAG-1	-4.39541	6.60254	Crypt Fibroblasts 1 WNT2B+
B001-A-101_TCTTGCGGTCATGGCC-1	4.04321	2.4906	Myofibroblasts/SM 3
B001-A-101_TGAACGTGTTGCACGC-1	-3.33831	5.25316	Crypt Fibroblasts 1 WNT2B+
B001-A-101_TGAACGTTCGGTAACT-1	-1.98459	5.80331	Crypt Fibroblasts 1 WNT2B+
B001-A-101_TGAATCGAGGTGCATG-1	-4.04309	5.66743	Crypt Fibroblasts 1 WNT2B+
B001-A-101_TGACCCTAGCGCCTTG-1	-3.16707	-10.9452	Endothelial-CD36+ Microvascular
B001-A-101_TGACCCTTCATGTCAG-1	-4.58101	4.75085	Crypt Fibroblasts 1 WNT2B+
B001-A-101_TGACGCGAGAATCGAT-1	1.25332	3.95932	Myofibroblasts/SM 2
B001-A-101_TGATTCTCAACTCATG-1	-5.05076	3.1752	Crypt Fibroblasts 1 WNT2B+
B001-A-101_TGCACGGTCGTCCATC-1	-3.62672	3.99983	Crypt Fibroblasts 1 WNT2B+
B001-A-101_TGCAGATTCCGCACGA-1	-3.23726	-10.5135	Endothelial-CD36+ Microvascular
B001-A-101_TGCATCCCAAGCACAG-1	-7.12866	1.46567	Villus Fibroblasts WNT5B+
B001-A-101_TGCGATAAGGTTCCAT-1	-3.74171	-11.0952	Endothelial-CD36+ Microvascular
B001-A-101_TGCTCGTCACCTCTAC-1	-4.56367	5.16227	Crypt Fibroblasts 1 WNT2B+
B001-A-101_TGGAACTTCGCTTGAA-1	-6.33265	-10.4442	Endothelial-Venules
B001-A-101_TGGTACATCACGAGGA-1	-4.11364	-8.87873	Endothelial-CD36+ Microvascular
B001-A-101_TGTAAGCTCCTTGAAG-1	-4.89544	-5.48101	Glia
B001-A-101_TGTAGACAGACATACA-1	-4.53734	6.01536	Crypt Fibroblasts 1 WNT2B+
B001-A-101_TGTCCCATCCTGTAGA-1	-1.92097	-0.47089	Pericytes
B001-A-101_TGTTGAGGTCCAGTTA-1	-2.01433	5.77768	Crypt Fibroblasts 1 WNT2B+
B001-A-101_TTAATCCAGTGAATAC-1	-3.14108	-10.7488	Endothelial-CD36+ Microvascular
B001-A-101_TTAATCCGTAGACAGC-1	4.30558	2.64014	Myofibroblasts/SM 3
B001-A-101_TTACAGGTCATTCACT-1	-7.10144	2.15311	Villus Fibroblasts WNT5B+
B001-A-101_TTACTGTTCTAGACCA-1	1.69037	4.26582	Myofibroblasts/SM 2
B001-A-101_TTAGGCACATCGTTCC-1	-6.15986	-9.95853	Endothelial-CD36+ Microvascular
B001-A-101_TTATTGCTCATTATCC-1	-4.22178	5.93531	Crypt Fibroblasts 1 WNT2B+
B001-A-101_TTCATGTTCATTGCTT-1	-7.24785	2.02883	Villus Fibroblasts WNT5B+
B001-A-101_TTCATTGAGTCAAGCG-1	-4.98142	-10.3846	Endothelial-Venules
B001-A-101_TTCATTGCACCCTAAA-1	-4.717	3.19993	Crypt Fibroblasts 1 WNT2B+
B001-A-101_TTCCACGGTTCGAACT-1	-4.97976	2.87557	Crypt Fibroblasts 1 WNT2B+
B001-A-101_TTCCGGTCACCAAATC-1	1.57356	3.13026	Myofibroblasts/SM 2
B001-A-101_TTCCTCTGTCTTTCAT-1	-4.09985	-8.71286	Endothelial-CD36+ Microvascular
B001-A-101_TTCGGTCGTTACCTGA-1	-4.55361	5.59869	Crypt Fibroblasts 1 WNT2B+
B001-A-101_TTCTGTACAATCTGCA-1	1.78892	3.5035	Myofibroblasts/SM 2
B001-A-101_TTCTTGACAATAGTAG-1	-3.96687	4.62493	Crypt Fibroblasts 1 WNT2B+
B001-A-101_TTGAACGTCTTCCCAG-1	-3.56568	5.08017	Crypt Fibroblasts 1 WNT2B+
B001-A-101_TTGACCCGTTGGACCC-1	-5.10276	5.777	Crypt Fibroblasts 1 WNT2B+
B001-A-101_TTGAGTGCATGCCGCA-1	-3.90478	-10.5728	Endothelial-CD36+ Microvascular
B001-A-101_TTGGGATTCAGCAATC-1	3.21002	-0.21772	Myofibroblasts/SM DES High
B001-A-101_TTTGATCGTGAACTAA-1	-5.29633	-9.02667	Endothelial-CD36+ Microvascular
B001-A-101_TTTGGTTTCCAGCAAT-1	-4.59267	-10.6281	Endothelial-CD36+ Microvascular
B001-A-201_AAACGAAAGACAGCTG-1	8.10717	-3.67229	Myofibroblasts/SM 1
B001-A-201_AAACGAAGTTTACTGG-1	8.81776	-4.26744	Myofibroblasts/SM 1
B001-A-201_AAAGGGCTCAAAGGAT-1	-4.11285	5.70161	Crypt Fibroblasts 1 WNT2B+
B001-A-201_AAAGTCCCAGCTGAGA-1	-10.4472	7.60976	Crypt Fibroblasts 3 RSPO3+
B001-A-201_AACAACCCATAAGATG-1	7.79364	-5.28583	Myofibroblasts/SM 1
B001-A-201_AACAAGACAGCGCTTG-1	-7.28387	1.11633	Villus Fibroblasts WNT5B+
B001-A-201_AACCACAAGCGCTGAA-1	-5.02432	-4.50988	Glia
B001-A-201_AACCTTTGTGCCGTAC-1	4.58081	3.04846	Myofibroblasts/SM 3
B001-A-201_AACGAAAGTGTACGCC-1	-4.1648	5.83205	Crypt Fibroblasts 1 WNT2B+
B001-A-201_AACGGGAAGTTTCGGT-1	-2.08769	5.80558	Crypt Fibroblasts 1 WNT2B+
B001-A-201_AACGTCACAGTGGTGA-1	8.21339	-4.26157	Myofibroblasts/SM 1
B001-A-201_AACTTCTAGTGCACCC-1	6.78788	-3.49806	Myofibroblasts/SM 1
B001-A-201_AAGAACAGTCGAGTTT-1	7.7606	-5.41899	Myofibroblasts/SM 1
B001-A-201_AAGACAACATAATGAG-1	10.1329	-0.5785	Myofibroblasts/SM 1
B001-A-201_AAGACTCGTGAGCAGT-1	-5.74037	-10.2768	Endothelial-Venules
B001-A-201_AAGATAGTCAATCTCT-1	-3.92513	-10.3527	Endothelial-CD36+ Microvascular
B001-A-201_AAGGAATAGTGCACAG-1	9.81895	0.30052	Myofibroblasts/SM 1
B001-A-201_AAGGAATCAACACGTT-1	4.94775	-1.54957	Myofibroblasts/SM DES High
B001-A-201_AAGGAATGTACGACTT-1	-3.30008	-0.7821	Pericytes
B001-A-201_AAGTACCTCTAGACAC-1	-6.41457	-10.412	Endothelial-Venules
B001-A-201_AAGTGAACAAAGCACG-1	5.25113	-1.40147	Myofibroblasts/SM DES High
B001-A-201_AAGTGAACAGCATCTA-1	-3.29866	-10.7252	Endothelial-CD36+ Microvascular
B001-A-201_AATAGAGCACTTGGCG-1	8.35286	-4.83291	Myofibroblasts/SM 1
B001-A-201_AATCGACGTATCACCA-1	7.55836	-0.30861	Myofibroblasts/SM 1
B001-A-201_AATTCCTCAGTGTATC-1	-3.20246	-10.1431	Endothelial-CD36+ Microvascular
B001-A-201_ACAAAGAGTTCCATTT-1	-10.3704	8.58296	Crypt Fibroblasts 3 RSPO3+
B001-A-201_ACAAGCTAGGTGAGCT-1	-6.39914	-5.11867	Glia
B001-A-201_ACACAGTCACTTGAAC-1	8.25471	-6.10552	Myofibroblasts/SM 1
B001-A-201_ACACAGTGTTCCAAAC-1	-2.08433	-0.30488	Pericytes
B001-A-201_ACACCAACACCTCGTT-1	7.94294	-3.62578	Myofibroblasts/SM 1
B001-A-201_ACACCAAGTCTTCCGT-1	-3.12026	-1.38821	Endothelial-CD36+ Microvascular
B001-A-201_ACACCAATCCCTCAAC-1	7.39511	-0.44587	Myofibroblasts/SM DES High
B001-A-201_ACACGCGGTTCAATCG-1	-4.42892	-5.56231	Glia
B001-A-201_ACACTGAAGTTAACAG-1	-12.532	-5.70012	Lymphatic Endothelial Cells
B001-A-201_ACAGCCGGTTCGGGTC-1	6.8249	-3.92156	Myofibroblasts/SM 1
B001-A-201_ACAGGGACATTCGATG-1	-7.43687	1.8104	Villus Fibroblasts WNT5B+
B001-A-201_ACAGGGAGTGGACCTC-1	-3.90366	5.30403	Crypt Fibroblasts 1 WNT2B+
B001-A-201_ACATCCCCACGTCATA-1	-10.0046	8.29571	Crypt Fibroblasts 3 RSPO3+
B001-A-201_ACATTTCAGCTAAATG-1	-4.54875	-10.6821	Endothelial-Venules
B001-A-201_ACATTTCAGCTAGCCC-1	7.9436	-5.49154	Myofibroblasts/SM 1
B001-A-201_ACCAAACCATGAGGGT-1	-7.07322	1.07838	Villus Fibroblasts WNT5B+
B001-A-201_ACCAACAAGCCTGTGC-1	8.54215	-5.02761	Myofibroblasts/SM 1
B001-A-201_ACCAACAAGTAATACG-1	4.87068	-1.52945	Myofibroblasts/SM DES High
B001-A-201_ACCAACATCTCACTCG-1	3.72455	-2.67501	Myofibroblasts/SM DES High
B001-A-201_ACCACAATCTGTCCCA-1	5.12887	-1.63366	Myofibroblasts/SM DES High
B001-A-201_ACCCAAAAGGTTTGAA-1	8.50183	-4.63302	Myofibroblasts/SM 1
B001-A-201_ACCCTTGGTGTCCATA-1	9.00934	-6.01089	Myofibroblasts/SM 1
B001-A-201_ACCTACCAGAAGAGCA-1	-10.8674	8.66222	Crypt Fibroblasts 3 RSPO3+
B001-A-201_ACCTGTCAGCCATTCA-1	7.50848	-3.45168	Myofibroblasts/SM 1
B001-A-201_ACCTGTCAGGCGTTAG-1	6.83551	-2.89611	Myofibroblasts/SM 1
B001-A-201_ACGATCAAGCCGTCGT-1	7.79336	-5.4409	Myofibroblasts/SM 1
B001-A-201_ACGATCAGTGGCAGAT-1	-4.76439	-10.3564	Endothelial-Venules
B001-A-201_ACGATGTCACGGTGCT-1	-6.52388	-10.4895	Endothelial-Venules
B001-A-201_ACGCACGAGCCAAGTG-1	-3.87688	-5.75824	Glia
B001-A-201_ACGGAAGCACGGCTAC-1	-3.57202	6.03853	Crypt Fibroblasts 1 WNT2B+
B001-A-201_ACGGAAGCATAGAATG-1	-3.54717	-9.81849	Endothelial-CD36+ Microvascular
B001-A-201_ACGGGTCAGGAGGTTC-1	-5.58538	-7.42749	Endothelial-CD36+ Microvascular
B001-A-201_ACGGGTCCAAGTGGCA-1	3.71231	-1.4738	Myofibroblasts/SM DES High
B001-A-201_ACGGTCGGTCAGACGA-1	6.22942	-3.15769	Myofibroblasts/SM 1
B001-A-201_ACGGTTAGTCTCTCCA-1	5.07612	-0.76203	Myofibroblasts/SM DES High
B001-A-201_ACGTAACCACCAGGTC-1	4.11109	-0.83579	Myofibroblasts/SM DES High
B001-A-201_ACGTAACCAGCTATTG-1	-6.49639	-10.5834	Endothelial-Venules
B001-A-201_ACGTACACAAGACTGG-1	-6.99833	1.38153	Villus Fibroblasts WNT5B+
B001-A-201_ACGTAGTAGAGGTTTA-1	9.23476	-5.1422	Endothelial-CD36+ Microvascular
B001-A-201_ACGTCCTTCAACACCA-1	-7.5349	1.29784	Villus Fibroblasts WNT5B+
B001-A-201_ACTATCTGTGGTGATG-1	-10.7834	8.70862	Crypt Fibroblasts 3 RSPO3+
B001-A-201_ACTATGGTCTCCACTG-1	6.69753	-3.84109	Myofibroblasts/SM 1
B001-A-201_ACTATTCCAAGCGAAC-1	-4.45464	4.55943	Crypt Fibroblasts 1 WNT2B+
B001-A-201_ACTATTCCACGTACAT-1	-3.50091	-10.7763	Endothelial-CD36+ Microvascular
B001-A-201_ACTCCCACAGATCCAT-1	-4.50021	5.23869	Crypt Fibroblasts 1 WNT2B+
B001-A-201_ACTGATGAGATGGCGT-1	-5.74454	-9.93567	Endothelial-Venules
B001-A-201_ACTGCAAAGACTAAGT-1	-8.4783	7.16193	Crypt Fibroblasts 3 RSPO3+
B001-A-201_ACTGTCCGTTCAAAGA-1	-3.76697	-10.867	Endothelial-CD36+ Microvascular
B001-A-201_ACTTTCATCTCTCGCA-1	5.38493	-1.61484	Myofibroblasts/SM DES High
B001-A-201_AGAAATGGTCCATACA-1	5.01046	-1.51342	Myofibroblasts/SM DES High
B001-A-201_AGAAATGTCGGATACT-1	-4.13264	5.53603	Crypt Fibroblasts 1 WNT2B+
B001-A-201_AGAACAAAGATGGTCG-1	4.65105	-2.94379	Myofibroblasts/SM 1
B001-A-201_AGAACAAAGGTCCCGT-1	-4.71027	4.64107	Crypt Fibroblasts 1 WNT2B+
B001-A-201_AGAACAATCCTTCAGC-1	7.12273	-3.35167	Myofibroblasts/SM 1
B001-A-201_AGAACCTAGATTAGAC-1	5.01563	-1.20002	Myofibroblasts/SM DES High
B001-A-201_AGAACCTCAGGTACGA-1	2.98831	-1.98025	Myofibroblasts/SM DES High
B001-A-201_AGAAGCGGTCACTTCC-1	-5.15068	5.73242	Crypt Fibroblasts 1 WNT2B+
B001-A-201_AGAAGCGTCTCTCTTC-1	8.5061	-6.28808	Myofibroblasts/SM 1
B001-A-201_AGAAGTACAAACTGCT-1	6.9266	-3.11625	Myofibroblasts/SM 1
B001-A-201_AGACCCGCAGGTTCAT-1	-11.9549	-5.2297	Lymphatic Endothelial Cells
B001-A-201_AGAGAATCAAGTCCAT-1	-6.49539	2.21299	Villus Fibroblasts WNT5B+
B001-A-201_AGAGCAGCATAGGTAA-1	-4.4165	5.15866	Crypt Fibroblasts 1 WNT2B+
B001-A-201_AGATAGATCTCCGAAA-1	-3.51804	-0.61476	Pericytes
B001-A-201_AGATCCATCCTTCTAA-1	8.78119	-0.15098	Myofibroblasts/SM 1
B001-A-201_AGATCGTAGCAAGTCG-1	6.45216	-3.84275	Myofibroblasts/SM 1
B001-A-201_AGATGAAAGATCACCT-1	-3.45863	-10.8738	Endothelial-CD36+ Microvascular
B001-A-201_AGATGAAGTTGATCGT-1	5.0285	-1.41471	Myofibroblasts/SM DES High
B001-A-201_AGCATCAAGACGCTCC-1	8.80393	-5.50734	Myofibroblasts/SM 1
B001-A-201_AGCATCAGTCCTGTTC-1	-3.4251	-10.8179	Endothelial-CD36+ Microvascular
B001-A-201_AGCCAATAGTGATAAC-1	-4.48574	5.25723	Crypt Fibroblasts 1 WNT2B+
B001-A-201_AGCCAGCAGTACAACA-1	7.59658	-3.78806	Myofibroblasts/SM 1
B001-A-201_AGCCAGCAGTAGAATC-1	7.60838	0.1911	Myofibroblasts/SM 1
B001-A-201_AGCGTATGTCCAGTTA-1	4.3755	2.52917	Myofibroblasts/SM 3
B001-A-201_AGGAAATAGACCAAGC-1	7.99833	-4.11332	Myofibroblasts/SM 1
B001-A-201_AGGAAATGTTTCCCAC-1	-11.1975	-5.99289	Lymphatic Endothelial Cells
B001-A-201_AGGAATATCTTAGCTT-1	-6.22199	11.2643	Crypt Fibroblasts 2
B001-A-201_AGGACGAGTCTACTGA-1	6.91586	-0.62323	Myofibroblasts/SM 1
B001-A-201_AGGACGAGTTAGAGTA-1	-3.42538	-0.91487	Pericytes
B001-A-201_AGGACGATCAGTCTTT-1	4.04858	3.31606	Myofibroblasts/SM 3
B001-A-201_AGGACGATCGAGTGAG-1	2.3435	-2.76669	Myofibroblasts/SM DES High
B001-A-201_AGGACTTTCGCCGATG-1	-8.88555	7.54232	Crypt Fibroblasts 3 RSPO3+
B001-A-201_AGGAGGTGTACTCCCT-1	6.2887	-4.00224	Myofibroblasts/SM 1
B001-A-201_AGGAGGTGTGTGGTCC-1	1.03125	3.64871	Myofibroblasts/SM 2
B001-A-201_AGGATAAGTAGATCGG-1	-4.15485	-9.47751	Endothelial-CD36+ Microvascular
B001-A-201_AGGCCACGTGAGATCG-1	9.03748	-1.06588	Myofibroblasts/SM 1
B001-A-201_AGGCTGCAGCCAGAGT-1	7.22951	-4.1331	Myofibroblasts/SM 1
B001-A-201_AGGGAGTGTGTCCACG-1	9.39296	-5.12744	Myofibroblasts/SM 1
B001-A-201_AGGGCCTTCCAGCAAT-1	-4.43494	4.93623	Crypt Fibroblasts 1 WNT2B+
B001-A-201_AGGGTGACAGATCCAT-1	7.88205	-4.11387	Myofibroblasts/SM 1
B001-A-201_AGGTAGGTCCGAGGCT-1	9.37183	0.19133	Myofibroblasts/SM 1
B001-A-201_AGTAGCTCAAACAGGC-1	5.84167	-2.36225	Myofibroblasts/SM DES High
B001-A-201_AGTCAACCAATACCTG-1	8.58523	-5.76266	Myofibroblasts/SM 1
B001-A-201_AGTCACAGTATCGTGT-1	-11.8739	-5.6167	Lymphatic Endothelial Cells
B001-A-201_AGTCACATCGGTCATA-1	-4.51335	-5.06951	Glia
B001-A-201_AGTCATGGTAGGGTAC-1	4.34958	3.21471	Myofibroblasts/SM 3
B001-A-201_AGTCTCCTCATAGAGA-1	3.29374	-3.01891	Myofibroblasts/SM DES High
B001-A-201_AGTGACTGTTTGGCTA-1	7.73697	-5.19841	Myofibroblasts/SM 1
B001-A-201_AGTTAGCAGTCATCCA-1	8.91486	-5.53363	Myofibroblasts/SM 1
B001-A-201_AGTTAGCCATGTTTGG-1	8.71155	-5.67242	Myofibroblasts/SM 1
B001-A-201_AGTTAGCTCGTGGAAG-1	-6.81067	1.94004	Villus Fibroblasts WNT5B+
B001-A-201_ATAGGCTAGGCCTGCT-1	7.09263	0.02632	Myofibroblasts/SM 1
B001-A-201_ATAGGCTTCTATTTCG-1	-3.99971	-9.87272	Endothelial-CD36+ Microvascular
B001-A-201_ATCACAGTCCCAACTC-1	-6.36472	-10.1683	Endothelial-Venules
B001-A-201_ATCATTCCACTTCTCG-1	4.29725	3.44535	Myofibroblasts/SM 3
B001-A-201_ATCCACCCAGGGCTTC-1	-4.6891	6.44415	Crypt Fibroblasts 1 WNT2B+
B001-A-201_ATCCATTTCGAAACAA-1	-5.01757	6.4739	Crypt Fibroblasts 1 WNT2B+
B001-A-201_ATCCCTGCAATCTAGC-1	-8.8014	7.28615	Crypt Fibroblasts 3 RSPO3+
B001-A-201_ATCCCTGGTGGGTATG-1	-6.47671	-10.2958	Endothelial-Venules
B001-A-201_ATCCTATCAGAGCTAG-1	3.01215	-1.56791	Myofibroblasts/SM DES High
B001-A-201_ATCCTATCAGAGGCTA-1	-11.7897	-5.3433	Lymphatic Endothelial Cells
B001-A-201_ATCCTATGTCCTCCAT-1	7.47911	-5.59029	Myofibroblasts/SM 1
B001-A-201_ATCGATGCACTTTAGG-1	2.45389	-2.85797	Myofibroblasts/SM DES High
B001-A-201_ATCGCCTCATCATCTT-1	3.90637	-3.2921	Myofibroblasts/SM DES High
B001-A-201_ATCGCCTGTATTTCCT-1	8.18134	-5.66307	Myofibroblasts/SM 1
B001-A-201_ATCGGATGTGACTGAG-1	7.92046	-4.79198	Myofibroblasts/SM 1
B001-A-201_ATCGTCCCACGACTAT-1	8.56928	-4.00871	Myofibroblasts/SM 1
B001-A-201_ATGAGGGGTAGACACG-1	-4.70966	-10.6301	Endothelial-Venules
B001-A-201_ATGAGTCGTCTTACTT-1	-7.61956	10.7645	Crypt Fibroblasts 2
B001-A-201_ATGAGTCTCGGACGTC-1	-4.5785	3.65021	Crypt Fibroblasts 1 WNT2B+
B001-A-201_ATGATCGTCATGTCAG-1	7.19767	-4.40742	Myofibroblasts/SM 1
B001-A-201_ATGCATGGTCTCAGGC-1	9.10741	-5.1163	Myofibroblasts/SM 1
B001-A-201_ATGCCTCTCCCAGGAC-1	-3.93935	-10.5038	Endothelial-CD36+ Microvascular
B001-A-201_ATGGAGGAGACGCATG-1	8.2142	-3.66981	Myofibroblasts/SM 1
B001-A-201_ATGGGTTGTTTCAGAC-1	-4.09006	-9.48209	Endothelial-CD36+ Microvascular
B001-A-201_ATGTCTTCATCGATAC-1	7.98698	-6.16422	Myofibroblasts/SM 1
B001-A-201_ATTATCCCATGCAGCC-1	-6.78356	1.77356	Villus Fibroblasts WNT5B+
B001-A-201_ATTCATCAGCTACGTT-1	-5.95877	-5.19276	Glia
B001-A-201_ATTCCCGTCGTGGAAG-1	3.79082	2.93029	Myofibroblasts/SM 3
B001-A-201_ATTCCTACAAGCAATA-1	-2.74532	-0.98053	Pericytes
B001-A-201_ATTGGGTCAGGCTACC-1	-5.07819	-10.7523	Endothelial-Venules
B001-A-201_ATTGGGTTCGGCTGTG-1	-4.55391	4.5905	Crypt Fibroblasts 1 WNT2B+
B001-A-201_ATTTACCAGAGTCACG-1	-3.92468	6.0625	Crypt Fibroblasts 1 WNT2B+
B001-A-201_ATTTACCCATCATTTC-1	8.49783	0.84767	Myofibroblasts/SM 1
B001-A-201_ATTTCACAGCTGGCTC-1	9.00273	-4.08153	Myofibroblasts/SM 1
B001-A-201_CAACAACGTACCGCGT-1	-2.87888	-10.5264	Endothelial-CD36+ Microvascular
B001-A-201_CAACAACGTCTGCAAT-1	-9.79219	8.6999	Crypt Fibroblasts 3 RSPO3+
B001-A-201_CAACAGTCATATGCGT-1	-5.53152	-10.6921	Endothelial-Venules
B001-A-201_CAACAGTGTTTGCCGG-1	7.56291	-2.89503	Myofibroblasts/SM 1
B001-A-201_CAACCTCTCGCGTGCA-1	-7.49631	10.618	Crypt Fibroblasts 2
B001-A-201_CAACGATCAAGAATAC-1	-7.39719	1.27601	Villus Fibroblasts WNT5B+
B001-A-201_CAACGATTCATTGTTC-1	-3.68876	5.34192	Crypt Fibroblasts 1 WNT2B+
B001-A-201_CAAGCTAAGAGTGTTA-1	-3.57228	-10.5182	Endothelial-CD36+ Microvascular
B001-A-201_CAAGCTACATATGCGT-1	-3.623	-10.6979	Endothelial-CD36+ Microvascular
B001-A-201_CAAGGGAAGGGCAGGA-1	-4.19117	5.7849	Crypt Fibroblasts 1 WNT2B+
B001-A-201_CACAACAAGTGTAGAT-1	8.06243	-4.60294	Myofibroblasts/SM 1
B001-A-201_CACAACAGTAGTACGG-1	5.02326	-1.32105	Myofibroblasts/SM DES High
B001-A-201_CACCAAACACTTGACA-1	8.62847	-0.7016	Myofibroblasts/SM 1
B001-A-201_CACCGTTAGCATAGGC-1	-10.463	7.66435	Crypt Fibroblasts 3 RSPO3+
B001-A-201_CACCGTTTCACGAACT-1	2.53218	-2.77281	Myofibroblasts/SM DES High
B001-A-201_CACCGTTTCGTAGTCA-1	-3.30791	-0.86007	Pericytes
B001-A-201_CACGGGTAGTGTCATC-1	-10.2977	7.69022	Crypt Fibroblasts 3 RSPO3+
B001-A-201_CACGTTCCAGCCGTTG-1	-3.08636	-10.7379	Endothelial-CD36+ Microvascular
B001-A-201_CACGTTCGTCCACTCT-1	-3.06932	-10.4517	Endothelial-CD36+ Microvascular
B001-A-201_CACTGAAAGGATATAC-1	-3.55668	5.71432	Crypt Fibroblasts 1 WNT2B+
B001-A-201_CAGATACGTCCACTCT-1	-2.92415	-10.3818	Endothelial-CD36+ Microvascular
B001-A-201_CAGATTGAGAGGGTCT-1	3.86645	-0.97592	Myofibroblasts/SM DES High
B001-A-201_CAGCAATCAGAGGAAA-1	-3.6822	-10.1881	Endothelial-CD36+ Microvascular
B001-A-201_CAGCAATTCCCTATTA-1	8.15712	-3.8068	Myofibroblasts/SM 1
B001-A-201_CAGCAGCAGCGAACTG-1	7.3098	-3.6022	Myofibroblasts/SM 1
B001-A-201_CAGCCAGAGAGTCACG-1	-6.57572	-4.81447	Glia
B001-A-201_CAGCGTGAGACGGATC-1	-5.58836	-10.9287	Endothelial-Venules
B001-A-201_CAGGTATGTCGTGGTC-1	6.74506	-3.15938	Myofibroblasts/SM 1
B001-A-201_CAGTGCGGTCTGTGCG-1	9.51399	-4.7429	Myofibroblasts/SM 1
B001-A-201_CAGTGCGTCGAACCAT-1	7.72833	-4.25569	Myofibroblasts/SM 1
B001-A-201_CAGTTCCCAATTGCTG-1	2.91525	-0.93645	Myofibroblasts/SM DES High
B001-A-201_CAGTTCCGTAGGCAAC-1	-7.14821	11.9198	Crypt Fibroblasts 2
B001-A-201_CATACAGGTGACAACG-1	-7.54715	1.30733	Villus Fibroblasts WNT5B+
B001-A-201_CATACTTCAATGAGCG-1	8.06438	-5.25727	Myofibroblasts/SM 1
B001-A-201_CATAGACCAAGACCGA-1	5.37668	-0.73802	Myofibroblasts/SM DES High
B001-A-201_CATCCACGTGGCATCC-1	-2.9992	5.97797	Crypt Fibroblasts 1 WNT2B+
B001-A-201_CATCGGGGTTGCGGCT-1	7.09973	-0.1869	Myofibroblasts/SM 1
B001-A-201_CATGCAACAGCCTACG-1	9.55597	-5.13227	Myofibroblasts/SM 1
B001-A-201_CATGCAAGTCACCACG-1	-8.78787	-3.2821	Neurons
B001-A-201_CATGGTATCCAGTGCG-1	8.47153	-3.3591	Myofibroblasts/SM 1
B001-A-201_CATTCATCACAATGTC-1	-7.41896	1.90902	Villus Fibroblasts WNT5B+
B001-A-201_CATTCCGAGATGGTAT-1	7.85995	-4.23845	Myofibroblasts/SM 1
B001-A-201_CATTCCGCAATGCAGG-1	-10.2729	8.24481	Crypt Fibroblasts 3 RSPO3+
B001-A-201_CATTCCGGTTAAGTCC-1	-4.01288	-10.3178	Endothelial-CD36+ Microvascular
B001-A-201_CATTGAGGTTCGTAAC-1	-7.06079	12.4787	Crypt Fibroblasts 2
B001-A-201_CATTGCCGTTGTGGAG-1	1.56437	3.58354	Myofibroblasts/SM 2
B001-A-201_CATTGTTCAGGCAATG-1	4.55825	-1.5881	Myofibroblasts/SM DES High
B001-A-201_CATTGTTGTGCAACAG-1	-6.19502	-10.1563	Endothelial-Venules
B001-A-201_CATTGTTGTTCTCGTC-1	-7.48327	1.67144	Villus Fibroblasts WNT5B+
B001-A-201_CCAATTTGTCGTCAGC-1	-5.23243	-5.31546	Glia
B001-A-201_CCACAAATCATTCTTG-1	7.54281	-4.45698	Myofibroblasts/SM 1
B001-A-201_CCACGAGGTTCGGTCG-1	-3.34722	-10.4128	Endothelial-CD36+ Microvascular
B001-A-201_CCACTTGCATGACAGG-1	-4.29896	-5.64135	Glia
B001-A-201_CCACTTGTCTGGCCGA-1	8.26407	-4.82005	Myofibroblasts/SM 1
B001-A-201_CCATAAGAGTAGCATA-1	-7.16474	1.0525	Villus Fibroblasts WNT5B+
B001-A-201_CCCATTGTCGCTGTTC-1	-3.60421	-10.4379	Endothelial-CD36+ Microvascular
B001-A-201_CCCGAAGTCTGGGATT-1	7.63903	-5.50189	Myofibroblasts/SM 1
B001-A-201_CCCTCAATCACCATAG-1	-7.02622	1.49114	Villus Fibroblasts WNT5B+
B001-A-201_CCCTCTCAGATGTTAG-1	3.62112	-0.58029	Myofibroblasts/SM DES High
B001-A-201_CCCTCTCGTATCGAGG-1	-2.91995	-10.6358	Endothelial-CD36+ Microvascular
B001-A-201_CCCTGATAGCTCCATA-1	3.6872	-2.96904	Myofibroblasts/SM DES High
B001-A-201_CCCTTAGAGTCTAACC-1	-3.60491	4.75833	Crypt Fibroblasts 1 WNT2B+
B001-A-201_CCGATCTGTCTGTTAG-1	7.41147	-4.18763	Myofibroblasts/SM 1
B001-A-201_CCGATGGAGGCACTCC-1	-3.83844	-10.7901	Endothelial-CD36+ Microvascular
B001-A-201_CCGATGGTCGCCATAA-1	8.55837	-4.19839	Myofibroblasts/SM 1
B001-A-201_CCGCAAGCAGAACGCA-1	-7.02694	1.17907	Villus Fibroblasts WNT5B+
B001-A-201_CCGGACAAGCTCTATG-1	1.97657	-1.70657	Myofibroblasts/SM DES High
B001-A-201_CCGGGTACAATCTAGC-1	-6.82225	11.9919	Crypt Fibroblasts 2
B001-A-201_CCGGGTACACCGGCTA-1	-8.06935	8.4256	Adipocytes
B001-A-201_CCGGGTATCTGGAGAG-1	7.49434	-5.23982	Myofibroblasts/SM 1
B001-A-201_CCGGTAGTCACGATCA-1	4.43099	2.80842	Myofibroblasts/SM 3
B001-A-201_CCGGTGAAGGGTACAC-1	-4.47515	3.36928	Crypt Fibroblasts 1 WNT2B+
B001-A-201_CCGTAGGAGGTTACAA-1	7.37909	-4.89857	Myofibroblasts/SM 1
B001-A-201_CCGTAGGGTGCTGTCG-1	-5.30774	2.63118	Crypt Fibroblasts 1 WNT2B+
B001-A-201_CCGTAGGTCGGATACT-1	-5.43221	-5.10623	Glia
B001-A-201_CCGTAGGTCGTTATCT-1	9.57609	-4.84708	Myofibroblasts/SM 1
B001-A-201_CCGTTCACAATACCTG-1	2.47531	-2.58083	Myofibroblasts/SM DES High
B001-A-201_CCTAACCCAGGAAGTC-1	4.68432	2.57469	Myofibroblasts/SM 3
B001-A-201_CCTAAGACACCCTATC-1	-5.82676	7.61292	Crypt Fibroblasts 1 WNT2B+
B001-A-201_CCTCACAAGCGTGCTC-1	-4.40807	6.29348	Crypt Fibroblasts 1 WNT2B+
B001-A-201_CCTCATGGTCGATGCC-1	9.01956	0.12733	Myofibroblasts/SM 1
B001-A-201_CCTCCTCAGCTATCCA-1	-7.66659	11.4657	Crypt Fibroblasts 2
B001-A-201_CCTCTCCAGATGCTTC-1	7.8189	-3.53833	Myofibroblasts/SM 1
B001-A-201_CCTCTCCGTTAGGGTG-1	-4.20278	5.21778	Crypt Fibroblasts 1 WNT2B+
B001-A-201_CCTCTCCTCCACGAAT-1	9.94052	0.63472	Myofibroblasts/SM 1
B001-A-201_CCTGTTGCATTCGGGC-1	-3.39158	5.03483	Crypt Fibroblasts 1 WNT2B+
B001-A-201_CCTTCAGCAAGACCTT-1	8.45071	-4.15587	Myofibroblasts/SM 1
B001-A-201_CCTTGTGTCGCTTACC-1	-11.1768	8.29481	Crypt Fibroblasts 3 RSPO3+
B001-A-201_CGAAGGAAGCTCCACG-1	-4.19871	6.2946	Crypt Fibroblasts 1 WNT2B+
B001-A-201_CGAAGGACAGCTTCGG-1	8.08975	-5.43725	Myofibroblasts/SM 1
B001-A-201_CGAATTGTCCCGTTCA-1	-6.12449	-10.3041	Endothelial-Venules
B001-A-201_CGAGTGCCATCTAGAC-1	5.04618	-1.76872	Myofibroblasts/SM DES High
B001-A-201_CGATCGGAGCACACCC-1	-4.20516	-8.53705	Crypt Fibroblasts 1 WNT2B+
B001-A-201_CGATCGGGTGCTCTTC-1	8.35956	-3.43178	Myofibroblasts/SM 1
B001-A-201_CGATGGCGTCATGGCC-1	-7.09282	11.6676	Crypt Fibroblasts 2
B001-A-201_CGCAGGTGTGCAGTGA-1	7.26906	-1.39351	Myofibroblasts/SM 1
B001-A-201_CGCAGGTGTTACCCTC-1	-12.4199	-5.63829	Lymphatic Endothelial Cells
B001-A-201_CGCATGGCATGTTCGA-1	3.46021	2.62704	Myofibroblasts/SM 3
B001-A-201_CGCCAGAGTCCACATA-1	6.64829	-3.30758	Myofibroblasts/SM 1
B001-A-201_CGCGTGAGTCCCTCAT-1	4.90324	-1.39553	Myofibroblasts/SM DES High
B001-A-201_CGCGTGAGTTGATCGT-1	3.05847	-2.9742	Myofibroblasts/SM DES High
B001-A-201_CGGAATTGTATCGTAC-1	-9.04638	-3.1136	Neurons
B001-A-201_CGGAATTGTTCCCAAA-1	-6.70353	11.9442	Crypt Fibroblasts 2
B001-A-201_CGGAGAAAGCATGATA-1	-5.06951	-10.3357	Endothelial-Venules
B001-A-201_CGGAGAAAGGAGTCTG-1	4.36009	2.63631	Myofibroblasts/SM 3
B001-A-201_CGGCAGTAGATTGACA-1	-4.00096	6.35942	Crypt Fibroblasts 1 WNT2B+
B001-A-201_CGGCAGTCATGAATAG-1	-7.42684	1.45416	Villus Fibroblasts WNT5B+
B001-A-201_CGGGCATTCTCCAATT-1	-4.49752	3.95948	Crypt Fibroblasts 1 WNT2B+
B001-A-201_CGGGTCACAACTTGCA-1	4.30747	-1.33899	Myofibroblasts/SM DES High
B001-A-201_CGGGTCACATCATTTC-1	-4.09456	3.67514	Crypt Fibroblasts 1 WNT2B+
B001-A-201_CGGGTCATCAAAGGTA-1	-11.1851	8.3114	Crypt Fibroblasts 3 RSPO3+
B001-A-201_CGGGTGTGTTACGGAG-1	-3.36944	-10.2946	Endothelial-CD36+ Microvascular
B001-A-201_CGTAAGTGTCCACTCT-1	0.42809	-7.31771	ICC
B001-A-201_CGTAAGTTCGTCGATA-1	-7.24799	2.1534	Villus Fibroblasts WNT5B+
B001-A-201_CGTAATGCACAGTCCG-1	-5.73164	-5.24572	Glia
B001-A-201_CGTGAATAGAGGATCC-1	7.64425	-4.3403	Myofibroblasts/SM 1
B001-A-201_CGTGCTTCAGCTCCTT-1	-7.5198	1.05615	Villus Fibroblasts WNT5B+
B001-A-201_CGTGCTTTCCGATAGT-1	3.26478	-3.06278	Myofibroblasts/SM DES High
B001-A-201_CGTTAGACAAATGAAC-1	-3.40863	4.25626	Crypt Fibroblasts 1 WNT2B+
B001-A-201_CGTTAGACATGGAGAC-1	-3.48839	-10.2849	Endothelial-CD36+ Microvascular
B001-A-201_CGTTCTGTCTCCCATG-1	-7.80136	9.70559	Crypt Fibroblasts 2
B001-A-201_CGTTGGGTCCTGCTAC-1	5.40313	-1.51708	Myofibroblasts/SM DES High
B001-A-201_CTAACCCGTGCCTTTC-1	5.26507	-2.28721	Myofibroblasts/SM DES High
B001-A-201_CTAACTTCACCCTTAC-1	8.86959	-5.54207	Myofibroblasts/SM 1
B001-A-201_CTACAGACATACAGGG-1	7.19889	-5.29477	Myofibroblasts/SM 1
B001-A-201_CTACATTCAATCCTAG-1	-3.46151	-10.3108	Endothelial-CD36+ Microvascular
B001-A-201_CTACATTCAGCCATTA-1	-5.41056	-5.44922	Glia
B001-A-201_CTATAGGAGATTAGTG-1	-3.15291	6.01475	Crypt Fibroblasts 1 WNT2B+
B001-A-201_CTATAGGGTCACTCAA-1	8.70737	-6.11154	Myofibroblasts/SM 1
B001-A-201_CTCAACCGTAATACCC-1	-5.56412	-5.33872	Glia
B001-A-201_CTCAACCTCTTGCAAG-1	-3.59559	5.20135	Crypt Fibroblasts 1 WNT2B+
B001-A-201_CTCAAGAAGGACAGCT-1	8.1667	-4.28595	Myofibroblasts/SM 1
B001-A-201_CTCAGAAGTTCAGGTT-1	-7.26872	1.29218	Villus Fibroblasts WNT5B+
B001-A-201_CTCAGAATCCTACAAG-1	-6.43981	1.3202	Villus Fibroblasts WNT5B+
B001-A-201_CTCAGGGAGTCACGAG-1	8.55353	-3.5528	Myofibroblasts/SM 1
B001-A-201_CTCAGGGGTCGTAATC-1	-2.77937	-10.5368	Endothelial-CD36+ Microvascular
B001-A-201_CTCAGTCGTCCCTGTT-1	-6.95701	11.8885	Crypt Fibroblasts 2
B001-A-201_CTCATCGTCTATTCGT-1	5.33415	-1.72502	Myofibroblasts/SM DES High
B001-A-201_CTCATGCAGATTACCC-1	-4.03513	4.68308	Crypt Fibroblasts 1 WNT2B+
B001-A-201_CTCATGCTCAAGCTTG-1	-11.4423	-5.96929	Lymphatic Endothelial Cells
B001-A-201_CTCATTAAGATTGAGT-1	-3.22158	-10.7758	Endothelial-CD36+ Microvascular
B001-A-201_CTCCAACCACGACGAA-1	-6.62185	11.6709	Crypt Fibroblasts 2
B001-A-201_CTCCAACTCTTAATCC-1	-3.04709	-9.92174	Endothelial-CD36+ Microvascular
B001-A-201_CTCCACAAGCACTAGG-1	-4.50517	5.2035	Crypt Fibroblasts 1 WNT2B+
B001-A-201_CTCCACACAGGCCCTA-1	8.30312	-6.12034	Myofibroblasts/SM 1
B001-A-201_CTCCACATCGACACCG-1	-8.66626	6.84723	Crypt Fibroblasts 3 RSPO3+
B001-A-201_CTCCATGAGCAGAAAG-1	-5.58326	-10.6443	Endothelial-Venules
B001-A-201_CTCCATGCAGTTACCA-1	0.99193	3.84067	Myofibroblasts/SM 2
B001-A-201_CTCCCTCCACCCATAA-1	-3.78832	6.11262	Crypt Fibroblasts 1 WNT2B+
B001-A-201_CTCCCTCTCCGCTAGG-1	0.36043	-6.81471	ICC
B001-A-201_CTCCTCCCATAAGCGG-1	4.20863	3.18592	Myofibroblasts/SM 3
B001-A-201_CTCCTCCGTAGACAAT-1	3.18534	2.58592	Myofibroblasts/SM 3
B001-A-201_CTCGAGGCAGGGCTTC-1	-4.92588	5.1086	Crypt Fibroblasts 1 WNT2B+
B001-A-201_CTCGAGGTCGCTCCTA-1	-11.0198	7.88175	Crypt Fibroblasts 3 RSPO3+
B001-A-201_CTCTCAGTCTTGAACG-1	-6.00652	-10.9439	Endothelial-Venules
B001-A-201_CTCTGGTCAACCGCCA-1	-3.99496	4.03518	Crypt Fibroblasts 1 WNT2B+
B001-A-201_CTCTGGTCAGCTACTA-1	0.55909	-6.57342	Myofibroblasts/SM 1
B001-A-201_CTGAGGCCACTTCCTG-1	8.96773	-3.96089	Myofibroblasts/SM 1
B001-A-201_CTGCAGGAGGCGTCCT-1	2.05316	-1.90659	Myofibroblasts/SM DES High
B001-A-201_CTGCATCGTGCGGATA-1	-6.42509	-5.02958	Glia
B001-A-201_CTGCCATAGTTCGGTT-1	9.15007	-0.55718	Myofibroblasts/SM 1
B001-A-201_CTGCCTACACTTGGGC-1	-8.78852	8.12294	Crypt Fibroblasts 3 RSPO3+
B001-A-201_CTGCGAGCACAAATCC-1	-3.72408	5.07399	Crypt Fibroblasts 1 WNT2B+
B001-A-201_CTGCGAGGTGTTAAAG-1	9.3192	-0.14645	Myofibroblasts/SM 1
B001-A-201_CTGCTCAAGAGGATCC-1	-6.15084	-10.6669	Endothelial-Venules
B001-A-201_CTGGTCTGTAGTCTGT-1	-3.88431	5.43946	Crypt Fibroblasts 1 WNT2B+
B001-A-201_CTGTAGAGTTCCGCGA-1	6.64538	-3.22546	Myofibroblasts/SM 1
B001-A-201_CTGTATTAGAAGCCTG-1	-12.1948	-5.3982	Lymphatic Endothelial Cells
B001-A-201_CTGTATTAGCTAAATG-1	-7.29884	1.40775	Villus Fibroblasts WNT5B+
B001-A-201_CTGTATTGTGTAAATG-1	8.70159	-3.39208	Myofibroblasts/SM 1
B001-A-201_CTGTATTTCATTTGGG-1	-6.14291	-10.7272	Endothelial-Venules
B001-A-201_CTGTCGTAGCGACATG-1	3.74917	3.52126	Myofibroblasts/SM 3
B001-A-201_CTGTGGGTCTCTAGGA-1	-3.31548	-10.4582	Endothelial-CD36+ Microvascular
B001-A-201_CTTCCTTCAGCGCGTT-1	8.63294	-5.18685	Myofibroblasts/SM 1
B001-A-201_CTTCTCTAGTCTAACC-1	1.46591	3.61123	Myofibroblasts/SM 2
B001-A-201_CTTCTCTTCGAGAATA-1	8.37173	-4.5629	Myofibroblasts/SM 1
B001-A-201_GAAACCTAGTGAGGTC-1	-8.11647	8.98723	Crypt Fibroblasts 3 RSPO3+
B001-A-201_GAAATGATCGGCTGAC-1	-4.13414	-5.72383	Glia
B001-A-201_GAACGTTTCGCAGATT-1	8.27781	1.16576	Myofibroblasts/SM DES High
B001-A-201_GAACTGTGTACTCCCT-1	-6.11797	1.7957	Myofibroblasts/SM 1
B001-A-201_GAACTGTGTGTGTGGA-1	7.36182	-4.10951	Myofibroblasts/SM 1
B001-A-201_GAAGAATCACGCAGTC-1	8.11559	-4.45424	Myofibroblasts/SM 1
B001-A-201_GAAGAATGTGGGACAT-1	8.16106	-4.3107	Myofibroblasts/SM 1
B001-A-201_GAAGCCCCAGAACGCA-1	-11.0069	8.19851	Crypt Fibroblasts 3 RSPO3+
B001-A-201_GAAGCCCGTAGGCTCC-1	8.35862	-4.5683	Myofibroblasts/SM 1
B001-A-201_GAAGCGACACTTCTCG-1	7.92202	-3.58917	Myofibroblasts/SM 1
B001-A-201_GAAGGGTAGAAATGGG-1	-3.91951	5.637	Crypt Fibroblasts 1 WNT2B+
B001-A-201_GAATCACGTGGATGAC-1	-4.20341	-10.1577	Endothelial-CD36+ Microvascular
B001-A-201_GAATCGTTCATGGAGG-1	6.82715	-3.94225	Myofibroblasts/SM 1
B001-A-201_GACACGCCACAATGAA-1	7.66133	-3.36932	Myofibroblasts/SM 1
B001-A-201_GACAGCCTCAGTCATG-1	7.00183	-2.37394	Myofibroblasts/SM 1
B001-A-201_GACATCAAGTCAGCGA-1	3.15794	-1.53289	Myofibroblasts/SM DES High
B001-A-201_GACCAATCAAGACCTT-1	-9.34767	8.54251	Crypt Fibroblasts 3 RSPO3+
B001-A-201_GACCCAGGTCTAGTGT-1	8.09352	-4.18266	Myofibroblasts/SM 1
B001-A-201_GACCCTTGTTGCTTGA-1	-4.72172	5.52238	Crypt Fibroblasts 1 WNT2B+
B001-A-201_GACTCAAAGCGCCTAC-1	-5.83539	-8.0216	Endothelial-CD36+ Microvascular
B001-A-201_GACTCTCAGTGTCATC-1	-2.27347	-0.68498	Pericytes
B001-A-201_GAGACTTAGAGAGTGA-1	-0.2248	-7.07036	ICC
B001-A-201_GAGACTTAGAGATTCA-1	-3.13314	-0.63737	Pericytes
B001-A-201_GAGATGGAGTTCATGC-1	-6.44148	11.8503	Crypt Fibroblasts 2
B001-A-201_GAGATGGCAACGCCCA-1	-6.1723	-10.4264	Endothelial-Venules
B001-A-201_GAGGCAAAGCACCTGC-1	9.13374	-4.21158	Myofibroblasts/SM 1
B001-A-201_GAGGGATCATCTTCGC-1	-4.99914	-10.0312	Endothelial-Venules
B001-A-201_GAGGGTACAGCACGAA-1	7.9673	-4.8866	Myofibroblasts/SM 1
B001-A-201_GAGTGAGTCACATTGG-1	-10.404	8.62543	Crypt Fibroblasts 3 RSPO3+
B001-A-201_GAGTGTTAGTTGGCGA-1	1.83369	3.0659	Myofibroblasts/SM 2
B001-A-201_GAGTGTTCAAACTCTG-1	-7.20539	0.99529	Villus Fibroblasts WNT5B+
B001-A-201_GAGTGTTTCCTAGCTC-1	-3.44261	4.41678	Crypt Fibroblasts 1 WNT2B+
B001-A-201_GAGTTTGGTTGCATGT-1	-5.1597	6.21726	Crypt Fibroblasts 1 WNT2B+
B001-A-201_GATAGCTCACCAGACC-1	-3.31101	6.38973	Crypt Fibroblasts 1 WNT2B+
B001-A-201_GATCCCTAGAGTGTTA-1	-11.3557	-5.82099	Lymphatic Endothelial Cells
B001-A-201_GATCCCTAGTAGTCCT-1	4.16086	-1.40209	Myofibroblasts/SM DES High
B001-A-201_GATGAGGTCGTTCCCA-1	7.84711	-3.51137	Myofibroblasts/SM 1
B001-A-201_GATGATCGTGATACTC-1	6.33905	-1.3904	Myofibroblasts/SM 1
B001-A-201_GATGCTAAGACAACAT-1	-3.83714	5.9215	Crypt Fibroblasts 1 WNT2B+
B001-A-201_GATTCGACATTGAGCT-1	3.16354	-1.25613	Myofibroblasts/SM DES High
B001-A-201_GATTCTTAGCTGTCCG-1	8.65641	0.31404	Myofibroblasts/SM 1
B001-A-201_GATTCTTGTGACAGCA-1	-7.66575	1.55513	Villus Fibroblasts WNT5B+
B001-A-201_GATTGGTTCCTCTCTT-1	8.06082	-4.45806	Myofibroblasts/SM 1
B001-A-201_GCACTAAGTGGACCTC-1	-5.21592	2.99438	Crypt Fibroblasts 1 WNT2B+
B001-A-201_GCATCTCGTAAGCTCT-1	-7.34346	1.32924	Villus Fibroblasts WNT5B+
B001-A-201_GCATCTCGTACTGGGA-1	-5.67191	-10.6089	Endothelial-Venules
B001-A-201_GCCAACGGTCATCTAG-1	8.79609	-3.70308	Myofibroblasts/SM 1
B001-A-201_GCCAGCAGTAACGTTC-1	8.94027	-5.23259	Myofibroblasts/SM 1
B001-A-201_GCCAGTGAGACGATAT-1	-4.65696	-10.0455	Endothelial-Venules
B001-A-201_GCCATGGTCGAGTTGT-1	-4.29177	-11.1106	Endothelial-CD36+ Microvascular
B001-A-201_GCCATTCTCGGTCTGG-1	-4.19605	4.68437	Crypt Fibroblasts 1 WNT2B+
B001-A-201_GCCCAGACAAGCGAAC-1	4.87515	-1.15795	Myofibroblasts/SM DES High
B001-A-201_GCCCAGAGTTAGTTCG-1	-4.07166	6.32913	Crypt Fibroblasts 1 WNT2B+
B001-A-201_GCCTGTTAGGCTTAAA-1	8.82018	-4.32201	Myofibroblasts/SM 1
B001-A-201_GCCTGTTAGTGATAAC-1	-11.628	-5.58107	Lymphatic Endothelial Cells
B001-A-201_GCCTGTTCAGTCGGAA-1	-3.78305	-10.9044	Endothelial-CD36+ Microvascular
B001-A-201_GCCTGTTGTCACAGTT-1	-7.05219	1.66422	Villus Fibroblasts WNT5B+
B001-A-201_GCGAGAAAGGTCCAGA-1	8.90348	-4.32894	Myofibroblasts/SM 1
B001-A-201_GCGTTTCCAGGTAGTG-1	3.20202	-1.38012	Myofibroblasts/SM DES High
B001-A-201_GCGTTTCCATCCTCAC-1	4.13932	-0.50456	Myofibroblasts/SM DES High
B001-A-201_GCGTTTCGTGTCTTAG-1	-3.06246	-10.5821	Endothelial-CD36+ Microvascular
B001-A-201_GCTACAACAGGTTTAC-1	5.27956	-1.86315	Myofibroblasts/SM DES High
B001-A-201_GCTACAATCGAGCCTG-1	-12.3224	-5.33785	Lymphatic Endothelial Cells
B001-A-201_GCTCAAAGTCAACCTA-1	4.39087	1.11704	Myofibroblasts/SM DES High
B001-A-201_GCTTCACTCAAGTGGG-1	1.44411	3.39663	Myofibroblasts/SM 2
B001-A-201_GCTTTCGTCATGTCAG-1	6.89225	-0.56943	Myofibroblasts/SM 1
B001-A-201_GGAACCCGTTCCTTGC-1	9.14495	-3.7478	Myofibroblasts/SM 1
B001-A-201_GGAAGTGCACCAATTG-1	2.5436	-1.76595	Myofibroblasts/SM DES High
B001-A-201_GGACGTCAGGACCCAA-1	-2.47741	-0.90871	Pericytes
B001-A-201_GGAGATGGTGTTCAGT-1	7.85261	-5.32169	Myofibroblasts/SM 1
B001-A-201_GGAGGATTCACCTCGT-1	9.01147	-5.86848	Myofibroblasts/SM 1
B001-A-201_GGAGGTACAGCTGAGA-1	9.14702	-5.25123	Myofibroblasts/SM 1
B001-A-201_GGATCTACAATCAAGA-1	-10.6708	8.39751	Crypt Fibroblasts 3 RSPO3+
B001-A-201_GGATCTACAGATGCGA-1	-7.25064	11.212	Crypt Fibroblasts 2
B001-A-201_GGATGTTGTGCACATT-1	6.67786	-4.51558	Myofibroblasts/SM 1
B001-A-201_GGATGTTTCCACGTAA-1	-5.87827	7.55721	Crypt Fibroblasts 1 WNT2B+
B001-A-201_GGCAGTCTCCACGTCT-1	0.40374	-7.08076	ICC
B001-A-201_GGCTGTGCAAGTCCAT-1	-3.51885	-5.36411	Glia
B001-A-201_GGCTGTGTCGAACCAT-1	-3.15786	-0.89458	Pericytes
B001-A-201_GGCTTGGAGCAGTCTT-1	2.38769	-1.20116	Myofibroblasts/SM DES High
B001-A-201_GGCTTGGTCTAATTCC-1	-7.13798	1.75707	Villus Fibroblasts WNT5B+
B001-A-201_GGCTTTCAGAGTTCGG-1	-7.38893	11.5764	Crypt Fibroblasts 2
B001-A-201_GGGAAGTGTGTGCCTG-1	-7.14891	10.399	Crypt Fibroblasts 2
B001-A-201_GGGACAATCCCAGGAC-1	-6.86162	12.3377	Crypt Fibroblasts 2
B001-A-201_GGGACCTAGTTAGTGA-1	6.92764	-3.18997	Myofibroblasts/SM 1
B001-A-201_GGGAGATTCGAGGCAA-1	-11.6765	-5.49985	Lymphatic Endothelial Cells
B001-A-201_GGGATGAGTGACCTGC-1	-3.31222	-0.56825	Pericytes
B001-A-201_GGGCTACGTTTCCAAG-1	-7.3228	12.0537	Crypt Fibroblasts 2
B001-A-201_GGGCTCACAATCCTAG-1	4.96216	2.75887	Myofibroblasts/SM 1
B001-A-201_GGGTAGAGTTTCACAG-1	7.33299	-3.88382	Myofibroblasts/SM 1
B001-A-201_GGGTAGATCGTGGGAA-1	9.6036	-3.61258	Myofibroblasts/SM 1
B001-A-201_GGGTATTCAGGAGGAG-1	-4.02404	-5.599	Glia
B001-A-201_GGGTCTGTCTGTGCAA-1	-11.7533	-5.64133	Lymphatic Endothelial Cells
B001-A-201_GGGTGAAAGGCCGCTT-1	-7.04274	11.1239	Crypt Fibroblasts 2
B001-A-201_GGGTGAACACCAAAGG-1	-7.03541	11.7877	Crypt Fibroblasts 2
B001-A-201_GGGTTTAAGGCCATAG-1	-11.6598	-5.87727	Lymphatic Endothelial Cells
B001-A-201_GGGTTTACAATTTCTC-1	-10.8191	7.96467	Crypt Fibroblasts 3 RSPO3+
B001-A-201_GGTAACTAGATGGCGT-1	-3.96199	-5.67259	Glia
B001-A-201_GGTAACTCATCGATCA-1	-6.90468	11.9161	Crypt Fibroblasts 2
B001-A-201_GGTAATCCACTCAGAT-1	-6.57375	3.39416	Villus Fibroblasts WNT5B+
B001-A-201_GGTAATCGTCTACTGA-1	-9.20354	7.94874	Crypt Fibroblasts 3 RSPO3+
B001-A-201_GGTAGAGCAGAATCGG-1	-6.29727	10.8684	Crypt Fibroblasts 2
B001-A-201_GGTGATTGTCGAGTGA-1	-2.22402	-0.36994	Pericytes
B001-A-201_GGTGTCGGTATCGCAT-1	-6.88935	6.24331	Crypt Fibroblasts 1 WNT2B+
B001-A-201_GTAACACGTGAGATCG-1	-4.16726	-10.7539	Endothelial-CD36+ Microvascular
B001-A-201_GTAACCATCCAAGCCG-1	-4.43776	-10.6416	Endothelial-Venules
B001-A-201_GTAATCGGTAAGATTG-1	1.67302	3.95106	Myofibroblasts/SM 2
B001-A-201_GTAATGCGTACCTATG-1	-4.79862	6.09633	Crypt Fibroblasts 1 WNT2B+
B001-A-201_GTAATGCGTCCCGCAA-1	4.3944	-1.16855	Myofibroblasts/SM DES High
B001-A-201_GTACAACGTATCTTCT-1	8.18709	-4.28875	Myofibroblasts/SM 1
B001-A-201_GTACAGTTCGACATAC-1	-4.17628	4.24749	Crypt Fibroblasts 1 WNT2B+
B001-A-201_GTAGAAACAATGAGCG-1	7.97105	-4.13542	Myofibroblasts/SM 1
B001-A-201_GTAGAGGAGTCCCAAT-1	7.79598	-3.11048	Myofibroblasts/SM 1
B001-A-201_GTAGATCGTCATACCA-1	-3.44922	5.46081	Crypt Fibroblasts 1 WNT2B+
B001-A-201_GTAGGTTGTACTCGAT-1	8.71419	-0.36646	Myofibroblasts/SM 1
B001-A-201_GTAGTACAGAAGTCTA-1	1.50857	4.19821	Myofibroblasts/SM 2
B001-A-201_GTATTGGTCAGACCTA-1	9.68897	-3.0825	Myofibroblasts/SM 1
B001-A-201_GTATTTCGTCAATGGG-1	6.38903	-3.20294	Myofibroblasts/SM 1
B001-A-201_GTCAAACAGCAACCAG-1	-4.07062	-10.727	Endothelial-CD36+ Microvascular
B001-A-201_GTCAAACCACCAGCGT-1	7.07397	-4.73915	Myofibroblasts/SM 1
B001-A-201_GTCATCCGTTGACGGA-1	8.36229	-4.69667	Myofibroblasts/SM 1
B001-A-201_GTCATTTCACCTTCCA-1	-11.4265	-6.09763	Lymphatic Endothelial Cells
B001-A-201_GTCCACTGTGCAAGAC-1	4.07925	-0.37758	Myofibroblasts/SM DES High
B001-A-201_GTCCTCAAGTAAACAC-1	4.66779	-0.98034	Myofibroblasts/SM DES High
B001-A-201_GTCGAATAGAAGCGAA-1	-3.161	-0.93203	Pericytes
B001-A-201_GTCGAATTCACGAACT-1	7.53631	-3.87844	Myofibroblasts/SM 1
B001-A-201_GTCGCGACACAACGCC-1	-3.71123	-10.4885	Endothelial-CD36+ Microvascular
B001-A-201_GTCGCGACATGTGTCA-1	-2.11548	5.44733	Crypt Fibroblasts 1 WNT2B+
B001-A-201_GTCGTAAGTGCAACAG-1	6.57364	-3.45737	Myofibroblasts/SM 1
B001-A-201_GTCTACCGTCCACGCA-1	0.92049	3.70985	Myofibroblasts/SM 2
B001-A-201_GTCTAGAAGGTGGTTG-1	-12.0984	-5.90612	Lymphatic Endothelial Cells
B001-A-201_GTCTAGAGTTCCTAGA-1	-7.23793	1.74997	Villus Fibroblasts WNT5B+
B001-A-201_GTCTCACCACTGTGAT-1	6.19662	-3.37348	Myofibroblasts/SM 1
B001-A-201_GTCTGTCAGTGCACTT-1	8.56326	-5.76415	Myofibroblasts/SM 1
B001-A-201_GTCTGTCTCATTCCTA-1	7.92448	-4.67129	Myofibroblasts/SM 1
B001-A-201_GTGACGCAGGGTCTTT-1	-5.195	-5.5317	Glia
B001-A-201_GTGACGCTCATTTGCT-1	-6.12925	-5.27158	Glia
B001-A-201_GTGAGCCTCATCTGTT-1	-4.55356	6.80662	Crypt Fibroblasts 1 WNT2B+
B001-A-201_GTGAGGAAGCAGAAAG-1	7.06304	-4.42935	Myofibroblasts/SM 1
B001-A-201_GTGAGGACAGCCGTCA-1	7.34901	-3.40582	Myofibroblasts/SM 1
B001-A-201_GTGAGGATCAAATAGG-1	-10.026	6.78409	Crypt Fibroblasts 3 RSPO3+
B001-A-201_GTGAGGATCCCTCTCC-1	7.86317	-2.62889	Myofibroblasts/SM DES High
B001-A-201_GTGATGTTCCATCTGC-1	-4.14551	5.5086	Crypt Fibroblasts 1 WNT2B+
B001-A-201_GTGCACGGTTCCCACT-1	4.34024	-1.27956	Myofibroblasts/SM DES High
B001-A-201_GTGCGTGTCGGAATTC-1	-7.37995	11.5979	Crypt Fibroblasts 2
B001-A-201_GTGCTGGTCGCTTAAG-1	9.53518	0.34548	Myofibroblasts/SM 1
B001-A-201_GTGGAAGTCCCAAGTA-1	7.97615	-4.85182	Myofibroblasts/SM 1
B001-A-201_GTGGCGTGTAACTAAG-1	-5.19266	-10.1567	Endothelial-Venules
B001-A-201_GTGGTTACAATGTCTG-1	-3.57702	6.25211	Crypt Fibroblasts 1 WNT2B+
B001-A-201_GTGGTTAGTTACCTTT-1	-2.91833	-10.9112	Endothelial-CD36+ Microvascular
B001-A-201_GTGTCCTAGTATGACA-1	-6.92615	11.8189	Crypt Fibroblasts 2
B001-A-201_GTGTGATCAAGAGAGA-1	-6.83448	11.4413	Crypt Fibroblasts 2
B001-A-201_GTGTGGCAGAGTTGTA-1	-3.89341	5.15652	Crypt Fibroblasts 1 WNT2B+
B001-A-201_GTGTTAGAGTCATCCA-1	7.64783	-5.06517	Myofibroblasts/SM 1
B001-A-201_GTTACCCAGGAGCAAA-1	-7.34388	10.2324	Crypt Fibroblasts 2
B001-A-201_GTTACGAAGCCGAACA-1	-7.38735	2.19194	Villus Fibroblasts WNT5B+
B001-A-201_GTTACGACACCAACAT-1	-4.26319	6.26627	Crypt Fibroblasts 1 WNT2B+
B001-A-201_GTTAGACAGCAAATGT-1	-3.77994	-11.0212	Endothelial-CD36+ Microvascular
B001-A-201_GTTAGTGAGTATTGCC-1	4.61169	3.62778	Myofibroblasts/SM 3
B001-A-201_GTTCGCTAGGCTATCT-1	10.1016	-0.44532	Myofibroblasts/SM 1
B001-A-201_GTTCTATTCGGTCGGT-1	-8.73074	8.79621	Crypt Fibroblasts 3 RSPO3+
B001-A-201_GTTGCGGAGCGACCCT-1	7.26384	-4.26151	Myofibroblasts/SM 1
B001-A-201_GTTGCTCCATGTTCGA-1	7.95336	-4.73952	Myofibroblasts/SM 1
B001-A-201_GTTGCTCTCAGCTTCC-1	7.80223	-3.58059	Myofibroblasts/SM 1
B001-A-201_GTTGTCCGTTCGGACC-1	-3.95096	5.77007	Crypt Fibroblasts 1 WNT2B+
B001-A-201_GTTTGGAGTCAGGTGA-1	-7.20694	1.25672	Villus Fibroblasts WNT5B+
B001-A-201_TAACACGCACATGTTG-1	-4.36999	3.61458	Crypt Fibroblasts 1 WNT2B+
B001-A-201_TAACACGTCTTCGGTC-1	-1.78754	-0.66559	Pericytes
B001-A-201_TAACCAGGTAACGATA-1	-6.68293	1.19257	Villus Fibroblasts WNT5B+
B001-A-201_TAAGTCGGTCGCATGC-1	-2.89808	-10.2724	Endothelial-CD36+ Microvascular
B001-A-201_TAATTCCCAACCACGC-1	6.55186	-1.92586	Myofibroblasts/SM 1
B001-A-201_TACAACGGTTAAGACA-1	-4.50123	5.17438	Crypt Fibroblasts 1 WNT2B+
B001-A-201_TACACCCGTTCCGGTG-1	-6.39791	1.08879	Crypt Fibroblasts 1 WNT2B+
B001-A-201_TACCGAATCGATGCTA-1	7.03892	-0.92548	Myofibroblasts/SM 1
B001-A-201_TACCTCGGTGAGAACC-1	-10.931	7.86103	Crypt Fibroblasts 3 RSPO3+
B001-A-201_TACCTGCTCTCGGTAA-1	-2.12755	-0.69097	Pericytes
B001-A-201_TACGCTCAGTCTTCCC-1	-6.83418	12.1004	Crypt Fibroblasts 2
B001-A-201_TACGGTAAGTGCCGAA-1	6.84718	-4.15975	Myofibroblasts/SM 1
B001-A-201_TACTGCCGTTCTCGCT-1	-9.84124	7.96093	Crypt Fibroblasts 3 RSPO3+
B001-A-201_TAGACCAAGTGGTGAC-1	-2.90721	5.57188	Crypt Fibroblasts 1 WNT2B+
B001-A-201_TAGACCAGTATCAGCT-1	7.67686	-4.70184	Myofibroblasts/SM 1
B001-A-201_TAGACCATCTTAGGAC-1	-7.4456	10.1514	Crypt Fibroblasts 2
B001-A-201_TAGAGTCAGTCTAGCT-1	-4.71021	5.36506	Crypt Fibroblasts 1 WNT2B+
B001-A-201_TAGATCGAGACTTCGT-1	-10.7414	-5.87186	Lymphatic Endothelial Cells
B001-A-201_TAGGAGGGTATCTCGA-1	5.45108	-0.27624	Myofibroblasts/SM DES High
B001-A-201_TAGGTACAGCTAGAGC-1	-1.98211	5.61043	Crypt Fibroblasts 1 WNT2B+
B001-A-201_TAGGTACCACCTGAAT-1	-6.67763	11.99	Crypt Fibroblasts 2
B001-A-201_TATACCTCACCGTACG-1	-5.9171	-10.6408	Endothelial-Venules
B001-A-201_TATACCTCACCGTGAC-1	6.13444	0.14214	Myofibroblasts/SM DES High
B001-A-201_TATCCTATCGAGCCTG-1	9.93041	-0.27733	Myofibroblasts/SM 1
B001-A-201_TATCTGTAGCTGAGTG-1	4.09289	2.44072	Myofibroblasts/SM 3
B001-A-201_TATTGCTCACCCTGAG-1	-3.53928	5.87494	Crypt Fibroblasts 1 WNT2B+
B001-A-201_TCAAGCACATCGAGCC-1	6.47467	-3.6852	Myofibroblasts/SM 1
B001-A-201_TCAAGCATCATCTATC-1	7.89724	-5.02004	Myofibroblasts/SM 1
B001-A-201_TCAATTCGTAACTTCG-1	8.77103	-6.09278	Myofibroblasts/SM 1
B001-A-201_TCACACCGTTGGACTT-1	-7.54399	9.8634	Crypt Fibroblasts 2
B001-A-201_TCACGCTCATTGGATC-1	3.20902	-1.97827	Myofibroblasts/SM DES High
B001-A-201_TCACGCTGTCGACTTA-1	-11.3233	-6.26978	Lymphatic Endothelial Cells
B001-A-201_TCACGGGGTTAGTTCG-1	-6.95167	12.5068	Crypt Fibroblasts 2
B001-A-201_TCAGGGCCAACACAAA-1	6.18714	-4.1941	Myofibroblasts/SM 1
B001-A-201_TCAGTGATCAGATTGC-1	8.77715	-5.80537	Myofibroblasts/SM 1
B001-A-201_TCAGTTTTCCATCCGT-1	8.79801	-4.82466	Myofibroblasts/SM 1
B001-A-201_TCAGTTTTCCATCTCG-1	-8.66435	6.89689	Crypt Fibroblasts 3 RSPO3+
B001-A-201_TCATGAGCAGGTCCCA-1	7.94889	-3.91117	Myofibroblasts/SM 1
B001-A-201_TCATGGAAGACTTCCA-1	-2.93124	-0.58122	Pericytes
B001-A-201_TCATTACAGAGGTATT-1	-10.4008	8.00199	Crypt Fibroblasts 3 RSPO3+
B001-A-201_TCATTACCATAGGTTC-1	-8.33165	8.86177	Crypt Fibroblasts 3 RSPO3+
B001-A-201_TCCATGCAGGGCAACT-1	-3.16984	-10.1074	Endothelial-CD36+ Microvascular
B001-A-201_TCCCAGTAGGTCACTT-1	-7.04145	1.05254	Villus Fibroblasts WNT5B+
B001-A-201_TCCCATGAGAACAGGA-1	-3.59686	-9.92106	Endothelial-CD36+ Microvascular
B001-A-201_TCCGAAAGTCCACATA-1	8.90355	0.02446	Myofibroblasts/SM 1
B001-A-201_TCCGATCTCGTGGGTC-1	-3.77306	-10.8743	Endothelial-CD36+ Microvascular
B001-A-201_TCCGGGAAGCTAAACA-1	-2.94258	-10.9523	Endothelial-CD36+ Microvascular
B001-A-201_TCCGGGAGTTTGGAGG-1	8.6816	-5.32975	Myofibroblasts/SM 1
B001-A-201_TCCTAATCATATGAAG-1	-4.12928	6.14707	Crypt Fibroblasts 1 WNT2B+
B001-A-201_TCCTAATTCTCACCCA-1	8.63232	-3.01449	Myofibroblasts/SM 1
B001-A-201_TCCTCCCGTTGATGTC-1	8.37468	-3.49761	Myofibroblasts/SM 1
B001-A-201_TCCTCTTCATTCACAG-1	6.66666	-2.90659	Myofibroblasts/SM DES High
B001-A-201_TCCTGCATCAGATTGC-1	7.79433	0.39368	Myofibroblasts/SM 1
B001-A-201_TCCTGCATCGGCATAT-1	-4.55894	5.25872	Crypt Fibroblasts 1 WNT2B+
B001-A-201_TCCTTCTGTTAGGAGC-1	9.10312	-5.00102	Myofibroblasts/SM 1
B001-A-201_TCGACCTCAGTTCACA-1	8.86714	-4.65734	Myofibroblasts/SM 1
B001-A-201_TCGACGGAGACGATAT-1	-9.01622	-3.12447	Neurons
B001-A-201_TCGACGGAGCTGACCC-1	5.04888	-1.12198	Myofibroblasts/SM DES High
B001-A-201_TCGACGGCAGGTCTCG-1	7.8097	-3.87771	Myofibroblasts/SM 1
B001-A-201_TCGATTTGTCCTCCTA-1	0.35976	-7.14801	ICC
B001-A-201_TCGCACTAGATAACAC-1	-8.99718	7.3448	Crypt Fibroblasts 3 RSPO3+
B001-A-201_TCGCAGGCACGGGTAA-1	7.22464	-5.70083	Myofibroblasts/SM 1
B001-A-201_TCGCTCAGTCATCTAG-1	-4.66737	6.05062	Crypt Fibroblasts 1 WNT2B+
B001-A-201_TCGGATAAGTAAACGT-1	1.44931	3.84953	Myofibroblasts/SM 2
B001-A-201_TCGGATAGTGGTTTAC-1	-10.5838	-4.65043	Crypt Fibroblasts 3 RSPO3+
B001-A-201_TCGGGCAAGCTGAAAT-1	5.52141	-0.82558	Myofibroblasts/SM DES High
B001-A-201_TCGGGCACAGTTGAAA-1	2.37859	-1.55486	Myofibroblasts/SM DES High
B001-A-201_TCGGGCATCACCTACC-1	-4.24591	-10.1681	Endothelial-CD36+ Microvascular
B001-A-201_TCGTCCAGTGGTCTAT-1	8.29355	-4.53957	Myofibroblasts/SM 1
B001-A-201_TCTAACTAGCTAGCCC-1	-4.59548	3.32124	Crypt Fibroblasts 1 WNT2B+
B001-A-201_TCTACCGTCTATTTCG-1	5.81652	-0.93867	Myofibroblasts/SM 1
B001-A-201_TCTATACAGACTCGAG-1	-5.75026	5.22718	Crypt Fibroblasts 3 RSPO3+
B001-A-201_TCTATACCAATACGCT-1	7.17045	-3.13571	Myofibroblasts/SM 1
B001-A-201_TCTATACTCATGCAGT-1	-6.7371	11.9495	Crypt Fibroblasts 2
B001-A-201_TCTCACGTCCATAGGT-1	-3.1594	-10.9018	Endothelial-CD36+ Microvascular
B001-A-201_TCTGTCGGTGATCGTT-1	-3.67334	-11.0023	Endothelial-CD36+ Microvascular
B001-A-201_TCTTAGTTCGGCATAT-1	-3.94376	-5.46909	Glia
B001-A-201_TCTTCCTTCGAGTACT-1	4.63653	2.59281	Myofibroblasts/SM 3
B001-A-201_TCTTGCGGTTGCATTG-1	-4.12835	5.63944	Crypt Fibroblasts 1 WNT2B+
B001-A-201_TGAATCGTCTGACGCG-1	4.75386	-0.07987	Myofibroblasts/SM DES High
B001-A-201_TGACGCGGTGCAACAG-1	-7.41548	1.67162	Villus Fibroblasts WNT5B+
B001-A-201_TGACGCGTCCACAGCG-1	-3.16044	-1.34903	Pericytes
B001-A-201_TGACTCCCACGCGCAT-1	8.93821	-1.08	Myofibroblasts/SM 1
B001-A-201_TGACTCCCAGGTACGA-1	-4.30529	-10.1061	Endothelial-CD36+ Microvascular
B001-A-201_TGAGACTAGTGAGGTC-1	-10.1862	8.47636	Crypt Fibroblasts 3 RSPO3+
B001-A-201_TGAGCGCGTTACGATC-1	-11.3259	-6.10421	Lymphatic Endothelial Cells
B001-A-201_TGAGGAGTCGTGGAAG-1	3.91424	-1.44933	Myofibroblasts/SM DES High
B001-A-201_TGAGGTTTCCCGAGAC-1	-4.45333	-5.29362	Glia
B001-A-201_TGATCTTGTTCCATTT-1	3.7242	-0.84158	Myofibroblasts/SM DES High
B001-A-201_TGATGCACAAATGGCG-1	-4.61186	3.30647	Crypt Fibroblasts 1 WNT2B+
B001-A-201_TGATGGTAGTAGCATA-1	-4.49566	-5.06223	Glia
B001-A-201_TGATGGTCAAACTCGT-1	8.83117	-3.93842	Myofibroblasts/SM 1
B001-A-201_TGATGGTGTGGCATCC-1	-5.40627	-5.59254	Glia
B001-A-201_TGCACGGGTCCGCAGT-1	8.96649	-6.17688	Myofibroblasts/SM 1
B001-A-201_TGCAGATAGGCTGGAT-1	-10.773	7.85791	Crypt Fibroblasts 3 RSPO3+
B001-A-201_TGCATCCAGACCTGGA-1	8.27494	-0.96044	Myofibroblasts/SM 1
B001-A-201_TGCATCCCAGAGCCCT-1	8.1907	-4.77311	Myofibroblasts/SM 1
B001-A-201_TGCATGAAGACGCATG-1	-6.52696	-4.87352	Glia
B001-A-201_TGCATGACACTTCTCG-1	-2.06814	-0.73802	Pericytes
B001-A-201_TGCATGAGTAGTCACT-1	6.61166	-4.46653	Myofibroblasts/SM 1
B001-A-201_TGCCGAGTCCATACAG-1	8.01095	0.06467	Myofibroblasts/SM 1
B001-A-201_TGCCGAGTCGCTTGAA-1	10.0392	0.60504	Myofibroblasts/SM 1
B001-A-201_TGCGATACAGAGTTCT-1	-6.68171	11.8221	Crypt Fibroblasts 2
B001-A-201_TGCGATACAGCACCCA-1	-7.1866	2.00303	Villus Fibroblasts WNT5B+
B001-A-201_TGCGGCAAGATACAGT-1	3.23263	-2.95634	Myofibroblasts/SM DES High
B001-A-201_TGCTTGCTCTGCGGAC-1	9.09241	-5.69119	Myofibroblasts/SM 1
B001-A-201_TGGAACTGTTTACCAG-1	-4.58561	6.86007	Crypt Fibroblasts 1 WNT2B+
B001-A-201_TGGAGGAAGACTAAGT-1	-3.34126	-10.5042	Endothelial-CD36+ Microvascular
B001-A-201_TGGATCATCGTGTGAT-1	-3.12728	-10.1398	Endothelial-CD36+ Microvascular
B001-A-201_TGGATGTAGGGCAACT-1	7.2793	-3.68239	Myofibroblasts/SM 1
B001-A-201_TGGGAAGTCAAACGAA-1	4.42041	2.49666	Myofibroblasts/SM 3
B001-A-201_TGGGCGTCAATACGCT-1	4.68588	-1.80975	Myofibroblasts/SM DES High
B001-A-201_TGGGTTAGTTACAGCT-1	8.2298	-3.78962	Myofibroblasts/SM 1
B001-A-201_TGGTACAAGATTCGAA-1	7.83559	-4.42299	Myofibroblasts/SM 1
B001-A-201_TGGTGATAGCTCGACC-1	-7.56507	1.87694	Villus Fibroblasts WNT5B+
B001-A-201_TGGTGATGTAGTGTGG-1	-4.33862	5.54214	Crypt Fibroblasts 1 WNT2B+
B001-A-201_TGGTTAGGTACTAAGA-1	-2.98453	4.88482	Crypt Fibroblasts 1 WNT2B+
B001-A-201_TGTAACGTCCTAAGTG-1	-4.31272	6.06157	Crypt Fibroblasts 1 WNT2B+
B001-A-201_TGTAGACTCATTGCTT-1	-12.1461	-5.21315	Lymphatic Endothelial Cells
B001-A-201_TGTCAGAAGGACACTG-1	-3.42863	-11.0815	Endothelial-CD36+ Microvascular
B001-A-201_TGTCAGACAGTAGGAC-1	7.16354	-1.46164	Myofibroblasts/SM 1
B001-A-201_TGTCAGAGTATCATGC-1	-7.11893	1.86101	Villus Fibroblasts WNT5B+
B001-A-201_TGTCCACCATTCAGCA-1	-6.99067	2.33521	Villus Fibroblasts WNT5B+
B001-A-201_TGTCCCAGTACCCAGC-1	-5.7974	-5.26834	Glia
B001-A-201_TGTCCTGTCTTCACGC-1	-9.00261	8.43857	Crypt Fibroblasts 3 RSPO3+
B001-A-201_TGTGAGTCATGATCTG-1	6.8736	-5.01151	Myofibroblasts/SM 1
B001-A-201_TGTGAGTCATTCACCC-1	5.39966	-1.43919	Myofibroblasts/SM DES High
B001-A-201_TGTTCATCAGAACTAA-1	2.51007	-1.23112	Myofibroblasts/SM DES High
B001-A-201_TGTTGAGAGACGGTTG-1	3.83511	3.38741	Myofibroblasts/SM 3
B001-A-201_TGTTGGATCTCCAATT-1	-3.83648	6.23469	Crypt Fibroblasts 1 WNT2B+
B001-A-201_TGTTTGTTCAGCTGAT-1	-7.14545	1.14395	Villus Fibroblasts WNT5B+
B001-A-201_TGTTTGTTCATTATCC-1	-3.78549	-10.35	Endothelial-CD36+ Microvascular
B001-A-201_TTAATCCGTCTTTCAT-1	-7.31675	12.0196	Crypt Fibroblasts 2
B001-A-201_TTACAGGTCGAACACT-1	-10.8256	7.88055	Crypt Fibroblasts 3 RSPO3+
B001-A-201_TTACAGGTCTGTTGGA-1	8.88392	-4.72351	Myofibroblasts/SM 1
B001-A-201_TTACCGCAGTGAATAC-1	-4.89895	6.42474	Crypt Fibroblasts 1 WNT2B+
B001-A-201_TTACGTTCATGTGGTT-1	-4.72394	-5.04489	Glia
B001-A-201_TTAGGCAGTTCCTTGC-1	-2.30144	-0.45954	Pericytes
B001-A-201_TTATTGCAGCGACTAG-1	-4.00377	-10.8283	Endothelial-CD36+ Microvascular
B001-A-201_TTCAATCAGAACTGAT-1	-5.24324	-4.65289	Glia
B001-A-201_TTCACGCGTCATTGCA-1	9.10727	-4.05248	Myofibroblasts/SM 1
B001-A-201_TTCAGGAGTACTAAGA-1	-5.05115	2.80714	Crypt Fibroblasts 1 WNT2B+
B001-A-201_TTCAGGATCTATACGG-1	9.49898	-4.94935	Myofibroblasts/SM 1
B001-A-201_TTCATGTCAACAGAGC-1	9.06826	0.90169	Myofibroblasts/SM 1
B001-A-201_TTCATGTGTTGGTACT-1	8.58517	-1.60523	Myofibroblasts/SM 1
B001-A-201_TTCATTGCAGTTAAAG-1	-4.82294	3.2138	Crypt Fibroblasts 1 WNT2B+
B001-A-201_TTCCACGAGGTCCCGT-1	-5.94665	-10.3157	Endothelial-Venules
B001-A-201_TTCCTCTTCCGACATA-1	7.506	-3.76491	Myofibroblasts/SM 1
B001-A-201_TTCCTTCTCACGTCCT-1	-3.45118	6.15368	Crypt Fibroblasts 1 WNT2B+
B001-A-201_TTCGCTGCATGGGAAC-1	-4.32589	6.67634	Crypt Fibroblasts 1 WNT2B+
B001-A-201_TTCGCTGTCCTCACTG-1	-7.81793	9.5665	Crypt Fibroblasts 2
B001-A-201_TTCGGTCAGACTCGAG-1	-5.49117	2.8422	Villus Fibroblasts WNT5B+
B001-A-201_TTCTTGATCAGCGCAC-1	-3.12494	-0.60052	Pericytes
B001-A-201_TTCTTGATCATCGTAG-1	-7.48326	10.4566	Crypt Fibroblasts 2
B001-A-201_TTGAACGGTCGAGCAA-1	1.35929	3.39047	Myofibroblasts/SM 2
B001-A-201_TTGACCCCAACTACGT-1	-5.33569	3.16302	Crypt Fibroblasts 3 RSPO3+
B001-A-201_TTGACCCTCGCCGAGT-1	-4.62054	5.08005	Crypt Fibroblasts 1 WNT2B+
B001-A-201_TTGAGTGCACAACGTT-1	8.51471	-4.24254	Myofibroblasts/SM 1
B001-A-201_TTGCCTGTCGTGGGAA-1	-3.63081	5.98456	Crypt Fibroblasts 1 WNT2B+
B001-A-201_TTGCGTCAGGAGACCT-1	9.19472	-5.2688	Myofibroblasts/SM 1
B001-A-201_TTGCGTCCAATTCTTC-1	3.05778	-3.03398	Myofibroblasts/SM DES High
B001-A-201_TTGCTGCGTGAGATTA-1	-3.67115	6.17431	Crypt Fibroblasts 1 WNT2B+
B001-A-201_TTGGATGCACCGTGCA-1	-8.18606	9.21438	Crypt Fibroblasts 3 RSPO3+
B001-A-201_TTGGGATCAAACTCTG-1	-3.18943	5.93162	Crypt Fibroblasts 1 WNT2B+
B001-A-201_TTGGGCGAGGAAAGTG-1	3.8853	-1.13468	Myofibroblasts/SM DES High
B001-A-201_TTGGGTAAGACGAGCT-1	-8.95176	8.83731	Crypt Fibroblasts 3 RSPO3+
B001-A-201_TTGGGTATCCTTCTTC-1	9.11681	-0.67494	Myofibroblasts/SM 1
B001-A-201_TTGGTTTCACCCAAGC-1	8.38161	-3.34375	Myofibroblasts/SM 1
B001-A-201_TTGTGTTCACGAAGAC-1	-12.1296	-5.73061	Lymphatic Endothelial Cells
B001-A-201_TTGTTCAGTCAGACTT-1	8.494	-5.18014	Myofibroblasts/SM 1
B001-A-201_TTTACGTAGATCGCCC-1	10.1137	0.44013	Myofibroblasts/SM 1
B001-A-201_TTTACGTGTAACACCT-1	1.6688	3.58867	Myofibroblasts/SM 2
B001-A-201_TTTCAGTAGAGTCAGC-1	-4.37913	5.45699	Crypt Fibroblasts 1 WNT2B+
B001-A-201_TTTCATGTCGAATGCT-1	-5.73411	-10.0714	Endothelial-Venules
B001-A-201_TTTGGAGAGTTTGAGA-1	-2.92563	-10.3846	Endothelial-CD36+ Microvascular
B001-A-201_TTTGTTGAGTGCCCGT-1	3.44234	-2.81655	Myofibroblasts/SM DES High
B001-A-201_TTTGTTGGTGTTATCG-1	10.061	0.37925	Myofibroblasts/SM 1
B001-A-301_AACAAAGAGTTAACGA-1	3.69534	3.8416	Myofibroblasts/SM 3
B001-A-301_AACACACAGTAGACCG-1	-3.87453	-11.0287	Endothelial-CD36+ Microvascular
B001-A-301_AACCTGAAGGTTCATC-1	3.86186	3.04342	Myofibroblasts/SM 3
B001-A-301_AAGGAATAGGCGCTCT-1	6.81704	-3.84255	Myofibroblasts/SM 1
B001-A-301_AATTTCCCATGATAGA-1	1.62493	3.76672	Myofibroblasts/SM 2
B001-A-301_ACACAGTCAGCTCCTT-1	-5.9928	-10.4367	Endothelial-Venules
B001-A-301_ACACAGTGTTGGACCC-1	-4.2404	-5.58732	Glia
B001-A-301_ACATTTCTCCTGTTAT-1	1.73042	3.97506	Myofibroblasts/SM 2
B001-A-301_ACGTAACTCCGCTTAC-1	3.7923	3.69689	Myofibroblasts/SM 3
B001-A-301_ACTATTCAGAGTCAAT-1	1.872	2.93354	Myofibroblasts/SM 2
B001-A-301_ACTGTGACAACTGCCG-1	4.77178	2.22751	Myofibroblasts/SM 3
B001-A-301_ACTTCCGTCGCGTTTC-1	-2.57567	-0.99988	Pericytes
B001-A-301_AGAAATGGTCATGACT-1	1.64536	4.28523	Myofibroblasts/SM 2
B001-A-301_AGACTCAAGTGGTGGT-1	-12.1299	-5.25821	Lymphatic Endothelial Cells
B001-A-301_AGATCGTTCACTCTTA-1	4.7754	-0.34357	Myofibroblasts/SM DES High
B001-A-301_AGCCAGCGTTAGTTCG-1	1.03008	4.04317	Myofibroblasts/SM 2
B001-A-301_AGGATAAGTCTGATCA-1	-7.24202	1.96643	Villus Fibroblasts WNT5B+
B001-A-301_AGGATAAGTGTCTTAG-1	1.40456	3.68661	Myofibroblasts/SM 2
B001-A-301_AGGGAGTGTCTTGAGT-1	5.13938	-2.09714	Myofibroblasts/SM DES High
B001-A-301_AGGGCTCTCCTACCAC-1	-4.62579	-5.82746	Glia
B001-A-301_AGGGTTTTCTCGTGAA-1	-3.40407	-10.0042	Endothelial-CD36+ Microvascular
B001-A-301_AGGTAGGAGGTTACCT-1	4.4662	3.37471	Myofibroblasts/SM 3
B001-A-301_AGGTTACCAGAATCGG-1	-3.59918	-9.99897	Endothelial-CD36+ Microvascular
B001-A-301_AGGTTGTTCATTCTTG-1	-7.02041	2.10669	Villus Fibroblasts WNT5B+
B001-A-301_AGTGCCGTCATCACAG-1	-3.88028	5.96947	Crypt Fibroblasts 1 WNT2B+
B001-A-301_AGTGTTGCAGGCCTGT-1	-4.39034	-5.71021	Glia
B001-A-301_ATACCGATCGTTCTGC-1	4.03104	-0.0655	Myofibroblasts/SM DES High
B001-A-301_ATAGAGAAGTACCATC-1	-3.09156	-10.8206	Endothelial-CD36+ Microvascular
B001-A-301_ATAGGCTGTAATCAAG-1	-5.66092	-9.85533	Endothelial-Venules
B001-A-301_ATCTCTAAGACATAGT-1	4.36123	1.94459	Myofibroblasts/SM 3
B001-A-301_ATGAGGGCATCGTGCG-1	-10.907	8.54995	Crypt Fibroblasts 3 RSPO3+
B001-A-301_ATGCGATCAAATTAGG-1	-7.03356	10.8513	Crypt Fibroblasts 2
B001-A-301_ATGGGTTGTGTTCCAA-1	-3.4089	-10.7413	Endothelial-CD36+ Microvascular
B001-A-301_ATTCACTTCTTCGTGC-1	4.26015	3.89837	Myofibroblasts/SM 3
B001-A-301_ATTCATCTCCATTCGC-1	-5.58483	-11.0996	Endothelial-Venules
B001-A-301_ATTTACCAGTAGTCCT-1	-4.1873	5.93941	Crypt Fibroblasts 1 WNT2B+
B001-A-301_CAATGACGTTAAGGAT-1	-3.68866	-11.0934	Endothelial-CD36+ Microvascular
B001-A-301_CACGAATGTTGTGGCC-1	-2.99564	5.28344	Crypt Fibroblasts 1 WNT2B+
B001-A-301_CACGGGTTCACTTGGA-1	-4.113	-10.7488	Endothelial-CD36+ Microvascular
B001-A-301_CAGCGTGGTATTCTCT-1	-12.0635	-5.10663	Lymphatic Endothelial Cells
B001-A-301_CATAAGCTCCATCCGT-1	4.73195	3.30216	Myofibroblasts/SM 3
B001-A-301_CATAAGCTCGCGTAGC-1	3.73559	3.4226	Myofibroblasts/SM 3
B001-A-301_CATACTTGTGATACAA-1	6.77084	-1.85849	Myofibroblasts/SM 1
B001-A-301_CATAGACTCAGCCTCT-1	-4.04683	5.7356	Crypt Fibroblasts 1 WNT2B+
B001-A-301_CATCCACGTGCCGTAC-1	1.09467	3.8886	Myofibroblasts/SM 2
B001-A-301_CATCGGGAGATTGAGT-1	4.04084	2.84671	Myofibroblasts/SM 3
B001-A-301_CATGGATAGTGCAACG-1	-3.70089	5.81185	Crypt Fibroblasts 1 WNT2B+
B001-A-301_CATTCCGCAGCAGTTT-1	-10.5863	7.02606	Crypt Fibroblasts 3 RSPO3+
B001-A-301_CCGCAAGAGATAGTGT-1	-4.56658	6.39988	Crypt Fibroblasts 1 WNT2B+
B001-A-301_CCGCAAGTCCGTTTCG-1	-4.1943	3.91068	Crypt Fibroblasts 1 WNT2B+
B001-A-301_CCGTGAGTCAAACCCA-1	-5.43772	-11.1378	Endothelial-Venules
B001-A-301_CCTGCATCATACATCG-1	2.78827	-0.68947	Myofibroblasts/SM DES High
B001-A-301_CGAATTGGTTCTAACG-1	5.30752	0.19889	Myofibroblasts/SM 1
B001-A-301_CGAGTGCAGATTGATG-1	-5.67651	-10.3851	Endothelial-Venules
B001-A-301_CGATGCGAGTCTCCTC-1	-4.79654	6.21449	Crypt Fibroblasts 1 WNT2B+
B001-A-301_CGATGCGTCTTGGTGA-1	-4.26758	4.94367	Crypt Fibroblasts 1 WNT2B+
B001-A-301_CGATGGCTCGGCTATA-1	-3.32636	4.92695	Crypt Fibroblasts 1 WNT2B+
B001-A-301_CGCAGGTGTACCTAAC-1	-4.04351	-5.51628	Glia
B001-A-301_CGGAGAACAGGATGAC-1	-6.21777	7.68304	Crypt Fibroblasts 1 WNT2B+
B001-A-301_CTACAGAGTGCGTGCT-1	-7.16222	0.94051	Villus Fibroblasts WNT5B+
B001-A-301_CTACGGGCATGATGCT-1	-7.55981	1.20548	Villus Fibroblasts WNT5B+
B001-A-301_CTAGGTATCGTGTGGC-1	1.45644	4.22271	Myofibroblasts/SM 2
B001-A-301_CTATCTAAGGAGAATG-1	5.11466	-1.25583	Myofibroblasts/SM DES High
B001-A-301_CTCAATTAGTAGTCAA-1	-3.51434	-11.248	Endothelial-CD36+ Microvascular
B001-A-301_CTCTCAGTCGCAGTGC-1	3.9891	3.55321	Myofibroblasts/SM 3
B001-A-301_CTGATCCTCGTAATGC-1	-3.80522	4.23896	Crypt Fibroblasts 1 WNT2B+
B001-A-301_CTGCTCAAGTATGAAC-1	5.35193	-1.82873	Myofibroblasts/SM DES High
B001-A-301_CTGCTCACATCCGTGG-1	-10.6738	8.42432	Crypt Fibroblasts 3 RSPO3+
B001-A-301_CTGTAGACAGCTATAC-1	4.38165	2.55313	Myofibroblasts/SM 3
B001-A-301_CTTCCGATCGCCAGAC-1	-4.18284	6.66748	Crypt Fibroblasts 1 WNT2B+
B001-A-301_GAAACCTTCGCCAGTG-1	-12.1607	-5.97043	Lymphatic Endothelial Cells
B001-A-301_GAAGCCCCAATCGTCA-1	3.76928	0.27875	Myofibroblasts/SM 3
B001-A-301_GAAGTAAAGTGCTCGC-1	-6.59163	1.21462	Villus Fibroblasts WNT5B+
B001-A-301_GAGAGGTCATTCGGGC-1	3.89705	3.78922	Myofibroblasts/SM 3
B001-A-301_GAGCCTGTCGCAGTTA-1	1.46285	3.39178	Myofibroblasts/SM 2
B001-A-301_GAGTCATCAGTTTCGA-1	-1.82031	5.76456	Crypt Fibroblasts 1 WNT2B+
B001-A-301_GAGTGAGCACTAGGCC-1	-3.08881	6.10572	Crypt Fibroblasts 1 WNT2B+
B001-A-301_GATAGCTCACGTACAT-1	-6.34921	-4.98731	Glia
B001-A-301_GATCGTATCGATACTG-1	-12.3378	-5.81172	Lymphatic Endothelial Cells
B001-A-301_GCACTAACAGGCATTT-1	-3.78774	-5.57471	Glia
B001-A-301_GCTCAAAGTCGGTGTC-1	-12.1334	-5.1259	Lymphatic Endothelial Cells
B001-A-301_GGACGTCGTCTGTGGC-1	-5.94778	-10.6144	Endothelial-Venules
B001-A-301_GGATCTACACGACCTG-1	-0.10142	-7.11967	ICC
B001-A-301_GGCTTTCAGGCGACAT-1	1.51378	3.55716	Myofibroblasts/SM 2
B001-A-301_GGGAGATGTCCGGACT-1	-5.76248	7.40711	Crypt Fibroblasts 1 WNT2B+
B001-A-301_GGGCTCAAGTATGAAC-1	4.15761	2.1283	Myofibroblasts/SM 3
B001-A-301_GGGTGTCAGATTGACA-1	1.2219	3.91617	Myofibroblasts/SM 2
B001-A-301_GTAGCTAAGTCGGCAA-1	-3.50752	-10.1304	Endothelial-CD36+ Microvascular
B001-A-301_GTATTTCGTCGCAGTC-1	9.29161	-1.55982	Myofibroblasts/SM 1
B001-A-301_GTCGTAATCCCAGGAC-1	-10.7981	7.57693	Crypt Fibroblasts 3 RSPO3+
B001-A-301_GTGAGCCCAAATCGGG-1	1.67328	3.18908	Myofibroblasts/SM 2
B001-A-301_GTGAGTTTCTTTGCAT-1	-7.7073	9.18352	Crypt Fibroblasts 3 RSPO3+
B001-A-301_GTGCACGTCGGTCGAC-1	1.66249	3.00858	Myofibroblasts/SM 2
B001-A-301_GTGTCCTGTGGCTGCT-1	-2.84942	-10.6285	Endothelial-CD36+ Microvascular
B001-A-301_GTGTTCCTCAGGAGAC-1	3.93601	2.23592	Myofibroblasts/SM 3
B001-A-301_GTTAGACGTTTGGGTT-1	1.76199	3.99053	Myofibroblasts/SM 2
B001-A-301_GTTCCGTTCCGCAAAT-1	4.08352	3.00371	Myofibroblasts/SM 3
B001-A-301_TAAGCGTAGAAGGTAG-1	-3.58058	5.16667	Crypt Fibroblasts 1 WNT2B+
B001-A-301_TACATTCTCAATCCAG-1	-5.87547	-10.7703	Endothelial-Venules
B001-A-301_TACCCGTCAGTCGGAA-1	4.46698	3.08383	Myofibroblasts/SM 3
B001-A-301_TAGATCGCAATGACCT-1	1.71688	2.91416	Myofibroblasts/SM 2
B001-A-301_TATATCCTCAGACCGC-1	1.7471	3.3578	Myofibroblasts/SM 2
B001-A-301_TATATCCTCGTTCCCA-1	3.83632	2.9631	Myofibroblasts/SM 3
B001-A-301_TCAAGCAAGGTCGTAG-1	-3.00299	-0.41479	Pericytes
B001-A-301_TCACAAGGTAAGACCG-1	-3.90099	6.02541	Crypt Fibroblasts 1 WNT2B+
B001-A-301_TCATGGACAATACAGA-1	-4.27508	6.0717	Crypt Fibroblasts 1 WNT2B+
B001-A-301_TCATGGAGTGGTTCTA-1	1.50973	3.72095	Myofibroblasts/SM 2
B001-A-301_TCATTCAAGTTGCCTA-1	-12.2131	-5.22184	Lymphatic Endothelial Cells
B001-A-301_TCATTGTGTCGCAGTC-1	-4.00634	3.53527	Crypt Fibroblasts 1 WNT2B+
B001-A-301_TCCACCAGTGTCCACG-1	-6.27256	-10.4757	Endothelial-Venules
B001-A-301_TCCATCGTCCACTTTA-1	-4.45902	4.35126	Crypt Fibroblasts 1 WNT2B+
B001-A-301_TCGAACAAGTTGCCTA-1	-4.63226	6.40815	Crypt Fibroblasts 1 WNT2B+
B001-A-301_TCGACGGGTCAGGCAA-1	4.05013	2.11862	Myofibroblasts/SM 3
B001-A-301_TCGCTCATCGGCTGTG-1	-8.2731	7.53392	Crypt Fibroblasts 3 RSPO3+
B001-A-301_TCGCTTGAGACTTGTC-1	-11.4491	-5.64736	Lymphatic Endothelial Cells
B001-A-301_TCGGATAGTTAAGGAT-1	6.88678	-4.18948	Myofibroblasts/SM 1
B001-A-301_TCTACATAGCTTGTGT-1	-5.95687	-5.28843	Glia
B001-A-301_TCTCACGAGTAGTGCG-1	-10.9335	8.34567	Crypt Fibroblasts 3 RSPO3+
B001-A-301_TGACAGTAGGCGTTGA-1	-7.36873	2.08233	Villus Fibroblasts WNT5B+
B001-A-301_TGATGCACACTACGGC-1	-3.88785	4.96559	Crypt Fibroblasts 1 WNT2B+
B001-A-301_TGATGCAGTATTTCTC-1	1.60894	3.50129	Myofibroblasts/SM 2
B001-A-301_TGATGGTCATAACTCG-1	-3.29115	-10.8233	Endothelial-CD36+ Microvascular
B001-A-301_TGATGGTGTCATAGTC-1	1.27359	3.50568	Myofibroblasts/SM 2
B001-A-301_TGCAGGCCAGGTCCGT-1	-4.50014	-5.45017	Glia
B001-A-301_TGCAGTAGTCCAGTTA-1	1.49075	4.25308	Myofibroblasts/SM 2
B001-A-301_TGCTCGTAGAGCAGCT-1	-5.17231	6.12185	Crypt Fibroblasts 1 WNT2B+
B001-A-301_TGCTGAATCGAAGCAG-1	-10.5009	7.77421	Crypt Fibroblasts 3 RSPO3+
B001-A-301_TGGAACTCAAGGTCGA-1	-2.94938	-0.93785	Pericytes
B001-A-301_TGTAAGCAGAGTTGTA-1	-4.51153	4.38193	Crypt Fibroblasts 1 WNT2B+
B001-A-301_TGTAGACCATTGTGCA-1	1.305	3.75042	Myofibroblasts/SM 2
B001-A-301_TGTCCCACATTAGGAA-1	1.69245	3.90348	Myofibroblasts/SM 2
B001-A-301_TGTTACTAGTATAACG-1	-8.66978	8.52989	Crypt Fibroblasts 3 RSPO3+
B001-A-301_TTACTGTTCTACCTTA-1	1.71619	3.2277	Myofibroblasts/SM 2
B001-A-301_TTCACGCGTAATGCTC-1	-11.9635	-5.84262	Lymphatic Endothelial Cells
B001-A-301_TTCATGTCATTGAAAG-1	-10.3009	8.44103	Crypt Fibroblasts 3 RSPO3+
B001-A-301_TTGGGATAGATTAGTG-1	4.31304	2.78621	Myofibroblasts/SM 3
B001-A-301_TTGTTGTCATGAGTAA-1	1.66961	3.17224	Myofibroblasts/SM 2
B001-A-301_TTTCACAAGGATTACA-1	-2.97248	6.01524	Crypt Fibroblasts 1 WNT2B+
B001-A-301_TTTGACTAGCTCCGAC-1	4.05717	3.81861	Myofibroblasts/SM 3
B001-A-301_TTTGGTTAGCACAAAT-1	-12.0129	-5.84424	Lymphatic Endothelial Cells
B001-A-401_AAACCCATCATGTCTT-1	-10.6789	7.21046	Crypt Fibroblasts 3 RSPO3+
B001-A-401_AAAGAACAGTGGAAGA-1	9.07501	-4.66067	Myofibroblasts/SM 1
B001-A-401_AACAACCTCGGAGTGA-1	9.18518	-4.09459	Myofibroblasts/SM 1
B001-A-401_AACCCAAAGTTACGTC-1	8.53721	-5.40248	Myofibroblasts/SM 1
B001-A-401_AACCCAATCGTACCTC-1	7.86598	-0.13826	Myofibroblasts/SM 1
B001-A-401_AACCTGAAGGCAGGGA-1	9.46686	-3.50251	Myofibroblasts/SM 1
B001-A-401_AACCTGACAAGTACCT-1	-6.54852	10.7889	Crypt Fibroblasts 2
B001-A-401_AACGAAACACTAGAGG-1	-8.30597	6.85732	Crypt Fibroblasts 3 RSPO3+
B001-A-401_AACGAAACACTGAGGA-1	4.36118	-0.61538	Myofibroblasts/SM DES High
B001-A-401_AACTTCTAGCTTAAGA-1	7.4913	-0.13986	Myofibroblasts/SM 1
B001-A-401_AAGATAGAGTTCATCG-1	-2.96171	4.94401	Crypt Fibroblasts 1 WNT2B+
B001-A-401_AAGCCATAGACCCGCT-1	2.76135	-1.66429	Myofibroblasts/SM DES High
B001-A-401_AAGCGTTAGTCACAGG-1	8.47503	0.50243	Myofibroblasts/SM 1
B001-A-401_AAGTCGTGTTTGGAAA-1	5.20437	-1.11639	Myofibroblasts/SM DES High
B001-A-401_AATCGACTCTTTACAC-1	-0.00443	-7.03416	ICC
B001-A-401_AATCGTGTCAGTCATG-1	-3.23256	-11.102	Endothelial-CD36+ Microvascular
B001-A-401_AATTCCTCACAATGCT-1	5.20505	-1.50545	Myofibroblasts/SM DES High
B001-A-401_AATTTCCAGGTGCTGA-1	3.53904	-1.66182	Myofibroblasts/SM DES High
B001-A-401_ACACTGAGTCAATGGG-1	-7.24419	11.2775	Crypt Fibroblasts 2
B001-A-401_ACAGGGATCACCGGTG-1	-3.6062	-11.0079	Endothelial-CD36+ Microvascular
B001-A-401_ACATGCAGTTACCCTC-1	-6.71666	1.9523	Villus Fibroblasts WNT5B+
B001-A-401_ACCATTTGTCCGGTCA-1	3.77978	0.61048	Myofibroblasts/SM DES High
B001-A-401_ACCCTCAAGTGTACAA-1	2.0728	-1.70416	Myofibroblasts/SM DES High
B001-A-401_ACGTAACAGCTTAGTC-1	7.43487	-1.87121	Myofibroblasts/SM 1
B001-A-401_ACGTACAAGCGTGCTC-1	8.42271	-4.25068	Myofibroblasts/SM 1
B001-A-401_ACGTAGTAGTTCTACG-1	-3.56785	-10.3776	Endothelial-CD36+ Microvascular
B001-A-401_ACGTTCCGTCGAACAG-1	9.15435	-4.523	Myofibroblasts/SM 1
B001-A-401_ACTACGACAGCATTGT-1	8.66912	-0.13812	Myofibroblasts/SM 1
B001-A-401_ACTCTCGAGGACGCAT-1	8.28694	-5.68188	Myofibroblasts/SM 1
B001-A-401_ACTCTCGTCGGTGTTA-1	5.00925	-2.39443	Myofibroblasts/SM DES High
B001-A-401_ACTGTCCGTTACGCCG-1	0.02544	-7.3747	ICC
B001-A-401_ACTGTGACAGGCTATT-1	9.82076	-1.09077	Myofibroblasts/SM 1
B001-A-401_ACTTATCAGTGACACG-1	6.58419	-3.48509	Myofibroblasts/SM 1
B001-A-401_ACTTCCGGTCTCAGAT-1	-6.32165	-10.4554	Endothelial-Venules
B001-A-401_ACTTCCGGTGTACGCC-1	3.66072	2.56486	Myofibroblasts/SM 3
B001-A-401_ACTTTGTGTGTCATCA-1	-6.79281	1.36989	Villus Fibroblasts WNT5B+
B001-A-401_AGAACAAAGTTCCGGC-1	8.68722	0.90771	Myofibroblasts/SM 1
B001-A-401_AGAACAAGTAATTAGG-1	3.04561	-2.82862	Myofibroblasts/SM DES High
B001-A-401_AGAAGCGAGGTAGATT-1	-9.49418	7.51159	Crypt Fibroblasts 3 RSPO3+
B001-A-401_AGACCCGCAATCCAGT-1	5.11272	-0.806	Myofibroblasts/SM DES High
B001-A-401_AGATGAATCATGAGAA-1	5.80084	-1.10256	Myofibroblasts/SM DES High
B001-A-401_AGCCACGCAACTTGCA-1	3.97631	-0.29299	Myofibroblasts/SM DES High
B001-A-401_AGCGATTAGCAGTAAT-1	5.42045	-2.60691	Myofibroblasts/SM DES High
B001-A-401_AGCGATTCAAGTGACG-1	-4.34348	-11.0799	Endothelial-CD36+ Microvascular
B001-A-401_AGCGATTGTTTCGCTC-1	9.73536	0.50323	Myofibroblasts/SM 1
B001-A-401_AGCGCCACATCCGAAT-1	8.88695	-0.21223	Myofibroblasts/SM 1
B001-A-401_AGCGCTGGTTGGTAGG-1	5.42207	-2.67202	Myofibroblasts/SM DES High
B001-A-401_AGCTTCCTCGTGAGAG-1	-8.19337	6.96605	Crypt Fibroblasts 3 RSPO3+
B001-A-401_AGGAGGTAGGATACGC-1	9.39345	-0.59437	Myofibroblasts/SM 1
B001-A-401_AGGATAAGTTGCAACT-1	9.84509	-0.19426	Myofibroblasts/SM 1
B001-A-401_AGGGCTCTCCACGGGT-1	2.45731	-0.85496	Myofibroblasts/SM DES High
B001-A-401_AGGGTCCGTATGCGGA-1	8.07148	-3.68096	Myofibroblasts/SM 1
B001-A-401_AGGGTCCGTCAACGCC-1	5.32937	-1.82527	Myofibroblasts/SM DES High
B001-A-401_AGGTGTTAGATTGGGC-1	8.58756	-6.42973	Myofibroblasts/SM 1
B001-A-401_AGGTGTTTCGGTCTGG-1	-7.1577	0.86045	Villus Fibroblasts WNT5B+
B001-A-401_AGGTTACTCCGCACTT-1	-7.23364	2.12102	Villus Fibroblasts WNT5B+
B001-A-401_AGTAACCTCAACACGT-1	9.86368	-0.09109	Myofibroblasts/SM 1
B001-A-401_AGTAGCTGTAGGCTGA-1	5.49491	-2.40754	Myofibroblasts/SM 1
B001-A-401_AGTAGTCGTTAAGGGC-1	5.87705	-1.638	Myofibroblasts/SM 1
B001-A-401_AGTAGTCTCCATTCAT-1	7.41071	-5.44872	Myofibroblasts/SM 1
B001-A-401_AGTCTCCCACAAGCAG-1	6.10189	-3.08997	Myofibroblasts/SM 1
B001-A-401_AGTGATCTCATCAGTG-1	-8.44836	8.94752	Crypt Fibroblasts 3 RSPO3+
B001-A-401_AGTTCGACAGGTACGA-1	5.28605	-0.8943	Myofibroblasts/SM DES High
B001-A-401_AGTTCGATCGAAGTGG-1	-0.12326	-7.12765	ICC
B001-A-401_ATAGACCCATGACGTT-1	-8.0224	7.04188	Crypt Fibroblasts 3 RSPO3+
B001-A-401_ATAGACCGTAGGCTGA-1	-6.91452	12.0321	Crypt Fibroblasts 2
B001-A-401_ATAGAGATCTTTGCGC-1	-4.47475	-5.89773	Glia
B001-A-401_ATAGGCTCACGGAAGT-1	9.45277	-1.0877	Myofibroblasts/SM 1
B001-A-401_ATATCCTCAGTCAGCC-1	7.6056	-4.77283	Myofibroblasts/SM 1
B001-A-401_ATCACTTCATCGTTCC-1	-4.53983	3.34483	Crypt Fibroblasts 1 WNT2B+
B001-A-401_ATCACTTGTGCACAAG-1	-2.82225	5.11984	Crypt Fibroblasts 1 WNT2B+
B001-A-401_ATCAGGTCATTAAGCC-1	7.96712	-0.24789	Myofibroblasts/SM 1
B001-A-401_ATCCATTTCTGTAACG-1	3.7079	-1.68015	Myofibroblasts/SM DES High
B001-A-401_ATCCTATTCCGATAAC-1	5.14355	-2.47883	Myofibroblasts/SM DES High
B001-A-401_ATCGATGGTGCGGATA-1	-3.97374	-5.41285	Glia
B001-A-401_ATCGTCCTCCTGTACC-1	5.47163	-2.59544	Myofibroblasts/SM DES High
B001-A-401_ATCTCTAAGGACAGTC-1	5.58488	-1.13863	Myofibroblasts/SM DES High
B001-A-401_ATCTCTACATCCGGTG-1	4.0183	1.52932	Myofibroblasts/SM 3
B001-A-401_ATCTTCATCCCTCTCC-1	3.71838	-0.95423	Myofibroblasts/SM DES High
B001-A-401_ATGAAAGTCGTCCATC-1	-2.01396	5.53118	Crypt Fibroblasts 1 WNT2B+
B001-A-401_ATGAAAGTCTCGACCT-1	-7.63695	9.99818	Crypt Fibroblasts 2
B001-A-401_ATGATCGAGCAAGCCA-1	9.20358	-0.36997	Myofibroblasts/SM 1
B001-A-401_ATGCCTCTCTTGTGCC-1	7.23474	-4.46795	Myofibroblasts/SM 1
B001-A-401_ATGCGATCAGAACTAA-1	4.05948	2.75673	Myofibroblasts/SM 3
B001-A-401_ATGGAGGGTATGGAAT-1	2.24244	-1.28851	Crypt Fibroblasts 2
B001-A-401_ATGGGAGGTTCTCCAC-1	6.22669	-4.56499	Myofibroblasts/SM 1
B001-A-401_ATGGGTTTCATTGTTC-1	-5.76208	-10.1706	Endothelial-Venules
B001-A-401_ATGTCTTTCTGAGAAA-1	-8.82237	8.8572	Crypt Fibroblasts 3 RSPO3+
B001-A-401_ATTACTCAGAGTCAAT-1	7.39133	-1.20215	Myofibroblasts/SM 1
B001-A-401_ATTACTCTCGGCTTCT-1	8.66591	-5.14365	Myofibroblasts/SM 1
B001-A-401_ATTATCCAGCCGATCC-1	8.46404	-0.62155	Myofibroblasts/SM 1
B001-A-401_ATTCAGGTCAGACCTA-1	-5.46714	-5.42904	Glia
B001-A-401_ATTCCATCATTAGGCT-1	-10.3296	8.11307	Crypt Fibroblasts 3 RSPO3+
B001-A-401_ATTCTACGTCATGACT-1	8.62943	-5.23886	Myofibroblasts/SM 1
B001-A-401_ATTCTTGTCCTTCACG-1	-11.5808	-5.41938	Lymphatic Endothelial Cells
B001-A-401_ATTGGGTTCATGACAC-1	-3.81054	-10.5028	Endothelial-CD36+ Microvascular
B001-A-401_ATTTACCCACGGAAGT-1	-9.51604	6.20205	Adipocytes
B001-A-401_ATTTCTGTCCTTATAC-1	8.48589	-6.44686	Myofibroblasts/SM 1
B001-A-401_CAACCTCAGGGCCTCT-1	-7.11885	12.3418	Crypt Fibroblasts 2
B001-A-401_CAACCTCCATAGGCGA-1	-6.73987	1.99978	Villus Fibroblasts WNT5B+
B001-A-401_CAACGATCAGTAACCT-1	7.93934	-0.24983	Myofibroblasts/SM 1
B001-A-401_CAAGAGGAGCGATCGA-1	-12.045	-5.14504	Lymphatic Endothelial Cells
B001-A-401_CAAGAGGGTGTACAGG-1	8.12555	-0.78294	Myofibroblasts/SM 1
B001-A-401_CAAGGGAAGGAACTCG-1	8.88565	-6.11486	Myofibroblasts/SM 1
B001-A-401_CAATGACTCTTAGCCC-1	-8.70079	7.03991	Crypt Fibroblasts 3 RSPO3+
B001-A-401_CACACAACATGTTACG-1	9.0683	-3.9767	Myofibroblasts/SM 1
B001-A-401_CACACAAGTCCTGTCT-1	7.91531	-2.75818	Myofibroblasts/SM 1
B001-A-401_CACATGAAGTTGCTCA-1	-9.03863	8.30491	Crypt Fibroblasts 3 RSPO3+
B001-A-401_CACCGTTAGTTGGAAT-1	6.48062	-4.94682	Myofibroblasts/SM 1
B001-A-401_CACCGTTCAACAAAGT-1	4.50207	-1.19813	Myofibroblasts/SM DES High
B001-A-401_CACGAATTCGCAATTG-1	7.10339	-4.87929	Myofibroblasts/SM 1
B001-A-401_CACGTGGTCGGCATCG-1	-6.84628	0.85481	Villus Fibroblasts WNT5B+
B001-A-401_CACGTTCTCAAATAGG-1	10.0589	1.00703	Myofibroblasts/SM 1
B001-A-401_CACTGAAAGCCATATC-1	-6.30362	-5.01672	Glia
B001-A-401_CACTTCGGTGGCGCTT-1	8.31336	-4.70958	Myofibroblasts/SM 1
B001-A-401_CAGATCAGTTCTATCT-1	-3.13347	-10.1764	Endothelial-CD36+ Microvascular
B001-A-401_CAGCACGAGATTAGAC-1	8.30481	-4.09266	Myofibroblasts/SM 1
B001-A-401_CAGCACGAGGTGGGTT-1	-3.2648	4.84391	Crypt Fibroblasts 1 WNT2B+
B001-A-401_CATACAGTCTTTCTAG-1	8.39451	-5.44879	Myofibroblasts/SM 1
B001-A-401_CATCCACCAGCTGTTA-1	-1.95824	-0.79972	Pericytes
B001-A-401_CATCCACGTAGGATAT-1	-6.4493	8.01228	Crypt Fibroblasts 1 WNT2B+
B001-A-401_CATCCCAAGTTGCTCA-1	2.29807	-2.69969	Myofibroblasts/SM DES High
B001-A-401_CATCGTCGTAGCTTTG-1	5.06522	-0.71663	Myofibroblasts/SM DES High
B001-A-401_CATCGTCTCAGTCTTT-1	2.37268	-2.38216	Myofibroblasts/SM DES High
B001-A-401_CATTCATGTACGGGAT-1	4.88761	-1.55813	Myofibroblasts/SM DES High
B001-A-401_CATTGCCCACACACGC-1	-7.53961	1.62841	Villus Fibroblasts WNT5B+
B001-A-401_CCAATGAGTTTGCAGT-1	7.23212	-3.90545	Myofibroblasts/SM 1
B001-A-401_CCACCATGTGATGGCA-1	8.25793	-1.22533	Myofibroblasts/SM 1
B001-A-401_CCACGAGCACCGAATT-1	-11.03	8.49336	Crypt Fibroblasts 3 RSPO3+
B001-A-401_CCACGAGTCCCTAGGG-1	-1.6878	-0.76516	Pericytes
B001-A-401_CCATCACAGTCATAGA-1	5.89614	-0.45705	Myofibroblasts/SM DES High
B001-A-401_CCCGGAAAGCACACCC-1	3.69657	0.11813	Myofibroblasts/SM DES High
B001-A-401_CCCTAACAGCACCAGA-1	4.18079	-1.22443	Myofibroblasts/SM DES High
B001-A-401_CCCTAACAGCCTGAGA-1	9.87035	-0.65078	Myofibroblasts/SM 1
B001-A-401_CCGAACGTCACATTGG-1	-7.37131	11.5214	Crypt Fibroblasts 2
B001-A-401_CCGAACGTCCGCGAGT-1	7.82065	-5.28575	Myofibroblasts/SM 1
B001-A-401_CCGATCTGTTGCCGCA-1	8.72255	-3.15141	Myofibroblasts/SM 1
B001-A-401_CCGGTGAGTTCTAACG-1	-8.1187	7.04661	Crypt Fibroblasts 3 RSPO3+
B001-A-401_CCTAAGACATCGGAGA-1	-7.00447	12.3136	Crypt Fibroblasts 2
B001-A-401_CCTAAGAGTCAGCTTA-1	2.24343	-1.38581	Myofibroblasts/SM DES High
B001-A-401_CCTACGTCAAGGCGTA-1	-10.8358	7.23613	Crypt Fibroblasts 3 RSPO3+
B001-A-401_CCTCACAAGTCATCGT-1	2.70358	-1.45463	Myofibroblasts/SM DES High
B001-A-401_CCTCAGTGTCAAATCC-1	5.77626	-1.34407	Myofibroblasts/SM DES High
B001-A-401_CCTCCTCAGAGACAAG-1	2.37899	-2.61827	Myofibroblasts/SM DES High
B001-A-401_CCTCTCCAGATGGTAT-1	9.06944	-0.00231	Myofibroblasts/SM 1
B001-A-401_CCTCTCCCAACGGCTC-1	2.9588	-2.74833	Myofibroblasts/SM DES High
B001-A-401_CCTGTTGGTACCGTCG-1	-6.53325	-10.3173	Endothelial-Venules
B001-A-401_CCTTGTGCAAGACGAC-1	-2.26039	-0.3447	Pericytes
B001-A-401_CGAAGGAAGTGAACAT-1	6.60708	-4.41671	Myofibroblasts/SM 1
B001-A-401_CGAAGGATCGACTCCT-1	1.4397	3.63205	Myofibroblasts/SM 2
B001-A-401_CGAAGTTCAGGTGACA-1	6.51695	0.16961	Myofibroblasts/SM 1
B001-A-401_CGAATTGAGGTGCTTT-1	8.71288	1.31029	Myofibroblasts/SM 1
B001-A-401_CGAATTGCACTTGAAC-1	-3.41314	-10.4708	Endothelial-CD36+ Microvascular
B001-A-401_CGAATTGGTGGTCTGC-1	7.39356	-1.30863	Myofibroblasts/SM 1
B001-A-401_CGAGAAGAGGCTGAAC-1	5.30044	-2.8559	Myofibroblasts/SM DES High
B001-A-401_CGAGGAAAGACTAAGT-1	-1.894	-0.45322	Pericytes
B001-A-401_CGGGTGTGTCAACGCC-1	-7.09351	1.75015	Villus Fibroblasts WNT5B+
B001-A-401_CGGTCAGTCAGAACCT-1	-7.33603	10.1153	Crypt Fibroblasts 2
B001-A-401_CGTGATAGTGTTAACC-1	9.32232	-0.52661	Myofibroblasts/SM 1
B001-A-401_CGTTCTGTCCGTGGTG-1	-3.49762	-10.2152	Endothelial-CD36+ Microvascular
B001-A-401_CTAACCCGTGCAACAG-1	4.20037	-0.48059	Myofibroblasts/SM DES High
B001-A-401_CTACCTGCATAATCGC-1	8.49996	-0.78415	Myofibroblasts/SM 1
B001-A-401_CTATAGGTCCTGGGTG-1	-7.26383	11.4069	Crypt Fibroblasts 2
B001-A-401_CTATCTAAGGAAACGA-1	7.52206	0.0313	Myofibroblasts/SM 1
B001-A-401_CTATCTAGTGCACGCT-1	9.56229	0.40021	Myofibroblasts/SM 1
B001-A-401_CTCAACCTCCCTTTGG-1	-8.01494	9.15826	Crypt Fibroblasts 3 RSPO3+
B001-A-401_CTCAAGATCAAGGTGG-1	-4.89759	-10.1684	Endothelial-Venules
B001-A-401_CTCACTGGTGAATTAG-1	5.64059	-1.23729	Myofibroblasts/SM DES High
B001-A-401_CTCAGGGAGGTAACTA-1	9.05048	-3.93886	Myofibroblasts/SM 1
B001-A-401_CTCAGGGCATCAGCGC-1	7.99829	-5.5763	Myofibroblasts/SM 1
B001-A-401_CTCAGTCGTCCACTTC-1	1.96416	3.59358	Myofibroblasts/SM 2
B001-A-401_CTCCAACAGGCATGCA-1	9.02919	-0.1821	Myofibroblasts/SM 1
B001-A-401_CTCCTCCCAGCTGTAT-1	5.0259	-2.14158	Myofibroblasts/SM DES High
B001-A-401_CTCTCAGAGATTACCC-1	4.27164	-1.42852	Myofibroblasts/SM DES High
B001-A-401_CTCTGGTAGGGTTAGC-1	9.89891	-0.32918	Myofibroblasts/SM 1
B001-A-401_CTGAATGCACAATTCG-1	7.25044	-4.81389	Myofibroblasts/SM 1
B001-A-401_CTGATCCCATGCAGGA-1	-7.08955	11.8127	Crypt Fibroblasts 2
B001-A-401_CTGCATCGTGGATACG-1	-6.8871	11.6563	Crypt Fibroblasts 2
B001-A-401_CTGCCTAAGTACAGAT-1	7.78451	0.05725	Myofibroblasts/SM 1
B001-A-401_CTGCTCAGTCAAGGCA-1	-2.80972	-10.5011	Endothelial-CD36+ Microvascular
B001-A-401_CTGTACCGTCGTCGGT-1	6.66593	-0.22825	Myofibroblasts/SM DES High
B001-A-401_CTGTAGACAAGTTGGG-1	-4.62118	-5.87106	Glia
B001-A-401_CTGTGGGCACTAGGCC-1	8.59387	-0.74726	Myofibroblasts/SM 1
B001-A-401_CTTACCGGTCTAGGCC-1	9.29487	-1.29097	Myofibroblasts/SM 1
B001-A-401_CTTCGGTGTAACATCC-1	-6.48271	11.5565	Crypt Fibroblasts 2
B001-A-401_CTTCTAAGTCGTCAGC-1	5.82496	-3.58945	Myofibroblasts/SM DES High
B001-A-401_CTTTCGGGTACTAAGA-1	1.30821	3.33312	Myofibroblasts/SM 2
B001-A-401_GAAGAATAGTGGCCTC-1	-7.19964	11.7726	Crypt Fibroblasts 2
B001-A-401_GAAGCGACACGGTGTC-1	7.79253	-0.24727	Myofibroblasts/SM 1
B001-A-401_GAAGGACCACAAATAG-1	3.15916	-3.20831	Myofibroblasts/SM DES High
B001-A-401_GACATCAAGGCAGTCA-1	8.72896	-0.45969	Myofibroblasts/SM 1
B001-A-401_GACCCTTCACGTTGGC-1	-5.96192	8.06889	Crypt Fibroblasts 1 WNT2B+
B001-A-401_GACCGTGGTGGACTAG-1	9.36779	-4.25557	Myofibroblasts/SM 1
B001-A-401_GACGCTGAGTCACAGG-1	-3.14963	-10.6254	Endothelial-CD36+ Microvascular
B001-A-401_GACTGATAGCGTGAAC-1	5.62993	-1.66748	Myofibroblasts/SM DES High
B001-A-401_GAGCCTGCAAGAGATT-1	6.55923	-4.13997	Myofibroblasts/SM 1
B001-A-401_GAGTGAGAGTTGAAGT-1	-10.8938	8.28203	Crypt Fibroblasts 3 RSPO3+
B001-A-401_GAGTTACAGCGGATCA-1	5.12319	-0.20107	Myofibroblasts/SM DES High
B001-A-401_GAGTTGTTCGGATTAC-1	5.54563	-2.04122	Myofibroblasts/SM DES High
B001-A-401_GATAGCTAGCTCCACG-1	8.18558	-5.65763	Myofibroblasts/SM 1
B001-A-401_GATAGCTTCGCGTGCA-1	7.67214	-4.5438	Myofibroblasts/SM 1
B001-A-401_GATCAGTAGTAAACTG-1	7.13307	-4.39262	Myofibroblasts/SM 1
B001-A-401_GATGACTCACGGGTAA-1	7.5226	-3.73902	Myofibroblasts/SM 1
B001-A-401_GATTTCTCAAGCACCC-1	0.01918	-6.99797	ICC
B001-A-401_GCAACCGCATCCGAAT-1	-11.0877	7.4602	Crypt Fibroblasts 3 RSPO3+
B001-A-401_GCACATATCTCTTAAC-1	-4.25006	-5.82588	Glia
B001-A-401_GCACGTGCAGGGTTGA-1	9.92839	-0.51281	Myofibroblasts/SM 1
B001-A-401_GCAGCTGAGGGTGAAA-1	-6.23739	11.8554	Crypt Fibroblasts 2
B001-A-401_GCCAACGTCTATACTC-1	-10.5296	8.24598	Crypt Fibroblasts 3 RSPO3+
B001-A-401_GCCAGGTAGAAGCCTG-1	-3.69858	-11.1897	Endothelial-CD36+ Microvascular
B001-A-401_GCCAGGTTCTGGCTGG-1	9.04586	-4.39807	Myofibroblasts/SM 1
B001-A-401_GCCCGAACAGGTTCGC-1	9.302	-4.6839	Myofibroblasts/SM 1
B001-A-401_GCCGTGACAGAGAATT-1	-7.14392	2.25306	Villus Fibroblasts WNT5B+
B001-A-401_GCGAGAAGTCAGCGTC-1	-2.99814	-10.3485	Endothelial-CD36+ Microvascular
B001-A-401_GCGGAAATCTATACGG-1	7.77122	-4.65009	Myofibroblasts/SM 1
B001-A-401_GCGTGCACAGACAAGC-1	9.41113	-0.05049	Myofibroblasts/SM 1
B001-A-401_GCGTGCAGTTCTCAGA-1	8.46176	-0.4936	Myofibroblasts/SM 1
B001-A-401_GCTCAAAAGCAGCCTC-1	-7.03855	1.86064	Villus Fibroblasts WNT5B+
B001-A-401_GCTGGGTAGCACAAAT-1	-10.6668	7.9905	Crypt Fibroblasts 3 RSPO3+
B001-A-401_GCTGGGTCACAGTACT-1	9.42449	0.6492	Myofibroblasts/SM 1
B001-A-401_GCTGGGTGTGTAGCAG-1	-8.29257	7.32423	Crypt Fibroblasts 3 RSPO3+
B001-A-401_GCTTGGGAGATGAATC-1	4.44511	-0.52527	Myofibroblasts/SM DES High
B001-A-401_GGAAGTGGTCCGCAGT-1	7.02742	-2.5793	Myofibroblasts/SM 1
B001-A-401_GGAGCAAGTAGCTGAG-1	7.81064	-0.89481	Myofibroblasts/SM 1
B001-A-401_GGATCTAAGTGGTTAA-1	10.1702	0.75473	Myofibroblasts/SM 1
B001-A-401_GGATCTACAAGGTTGG-1	4.80764	-0.96107	Myofibroblasts/SM DES High
B001-A-401_GGATCTAGTAGCTTAC-1	7.15234	-0.95034	Myofibroblasts/SM 1
B001-A-401_GGATGTTCACCAGCTG-1	9.56922	-0.36886	Myofibroblasts/SM 1
B001-A-401_GGCTGTGTCATTCGTT-1	7.73409	-5.61396	Myofibroblasts/SM 1
B001-A-401_GGCTTTCCACCGAATT-1	-6.34495	1.68151	Villus Fibroblasts WNT5B+
B001-A-401_GGGAAGTAGTAACGAT-1	-10.7288	6.96025	Crypt Fibroblasts 3 RSPO3+
B001-A-401_GGGACCTCAAGTATAG-1	2.6935	-1.51369	Myofibroblasts/SM DES High
B001-A-401_GGGACCTCAGCTACCG-1	-3.57402	-11.0371	Endothelial-CD36+ Microvascular
B001-A-401_GGGAGTAAGACGGTTG-1	6.94283	-0.83595	Myofibroblasts/SM 1
B001-A-401_GGGATCCTCGTCCTCA-1	4.84363	-2.29857	Myofibroblasts/SM DES High
B001-A-401_GGGCGTTTCAAGCCGC-1	-7.27647	11.6668	Crypt Fibroblasts 2
B001-A-401_GGGTATTAGTGAGGTC-1	-7.46164	0.93228	Villus Fibroblasts WNT5B+
B001-A-401_GGGTATTCACTGTCCT-1	7.80685	-4.76493	Myofibroblasts/SM 1
B001-A-401_GGGTCACTCCACAGCG-1	5.95671	-2.19517	Myofibroblasts/SM DES High
B001-A-401_GGGTCTGGTAGATGTA-1	7.81099	-2.69971	Myofibroblasts/SM 1
B001-A-401_GGGTCTGGTTTACCTT-1	-7.04862	2.11828	Villus Fibroblasts WNT5B+
B001-A-401_GGGTGTCAGTAACGTA-1	-6.36312	-10.2478	Endothelial-Venules
B001-A-401_GGTAACTGTACTCGTA-1	-3.0254	-0.58366	Pericytes
B001-A-401_GGTAACTGTTAATGAG-1	-1.81078	6.09949	Crypt Fibroblasts 1 WNT2B+
B001-A-401_GTAACCACAAGTGATA-1	-7.39107	10.5714	Crypt Fibroblasts 2
B001-A-401_GTAATGCCATCATTTC-1	4.46885	-1.60958	Myofibroblasts/SM DES High
B001-A-401_GTACAACTCTAAGAAG-1	-3.19958	5.8259	Crypt Fibroblasts 1 WNT2B+
B001-A-401_GTAGAGGGTCTGATAC-1	4.25505	-0.73727	Myofibroblasts/SM DES High
B001-A-401_GTAGTACAGCACCAGA-1	-6.21687	-5.02504	Glia
B001-A-401_GTAGTACGTGTCCATA-1	2.80111	-1.49416	Myofibroblasts/SM DES High
B001-A-401_GTAGTACTCATGGAGG-1	6.04789	-1.21099	Myofibroblasts/SM DES High
B001-A-401_GTATTTCGTCATCAGT-1	-4.47721	-5.42872	Glia
B001-A-401_GTATTTCTCACGGACC-1	5.36249	-2.86551	Myofibroblasts/SM DES High
B001-A-401_GTCAAGTAGGTAGCAC-1	7.44052	0.19082	Myofibroblasts/SM 1
B001-A-401_GTCACTCAGGCGTTGA-1	7.48598	-3.37593	Myofibroblasts/SM 1
B001-A-401_GTCAGCGCACAACCGC-1	-10.6636	8.25912	Crypt Fibroblasts 3 RSPO3+
B001-A-401_GTCAGCGCAGGTTCCG-1	7.37746	-3.78028	Myofibroblasts/SM 1
B001-A-401_GTCGCGAAGGTCTGGA-1	8.30688	-4.00882	Myofibroblasts/SM 1
B001-A-401_GTCTACCCAATGCTCA-1	-3.5992	4.4242	Crypt Fibroblasts 1 WNT2B+
B001-A-401_GTCTAGAAGCAACTTC-1	8.31053	-6.44371	Myofibroblasts/SM 1
B001-A-401_GTCTTTAGTCCACTCT-1	-6.74047	0.42872	Villus Fibroblasts WNT5B+
B001-A-401_GTGACGCCAGAGAATT-1	-3.06212	5.10955	Crypt Fibroblasts 1 WNT2B+
B001-A-401_GTGACGCCAGTTGTCA-1	9.25223	0.94874	Myofibroblasts/SM 1
B001-A-401_GTGATGTGTTTCACAG-1	6.48082	-4.4816	Myofibroblasts/SM 1
B001-A-401_GTGGAAGGTCTGGTTA-1	7.82827	-4.38878	Myofibroblasts/SM 1
B001-A-401_GTGGAGACAAAGAACT-1	-4.18429	-4.80954	Glia
B001-A-401_GTGGAGATCGCGGACT-1	5.05656	-0.98156	Myofibroblasts/SM DES High
B001-A-401_GTGGCGTCACTGCATA-1	8.27491	0.55076	Myofibroblasts/SM 1
B001-A-401_GTGGCGTTCTAGTCAG-1	8.32327	-5.32782	Myofibroblasts/SM 1
B001-A-401_GTGGGAACAGGACTAG-1	-8.85276	7.23771	Crypt Fibroblasts 3 RSPO3+
B001-A-401_GTGTAACGTGTTCGAT-1	4.83408	-2.04577	Myofibroblasts/SM DES High
B001-A-401_GTGTCCTCAGAACTTC-1	-6.11119	11.0564	Crypt Fibroblasts 2
B001-A-401_GTGTTAGGTGCGGTAA-1	-3.8971	-9.68296	Endothelial-CD36+ Microvascular
B001-A-401_GTTACCCGTGGTAATA-1	8.52576	-5.70222	Myofibroblasts/SM 1
B001-A-401_GTTATGGGTGCTCCGA-1	7.23805	-5.34941	Myofibroblasts/SM 1
B001-A-401_GTTGAACGTATTGAGA-1	5.8556	-0.12209	Myofibroblasts/SM DES High
B001-A-401_GTTTACTTCAGAGCAG-1	8.66642	-3.84033	Myofibroblasts/SM 1
B001-A-401_TAAGCCACATAGATGA-1	5.13906	-0.81899	Myofibroblasts/SM DES High
B001-A-401_TAAGCCATCTCGTGAA-1	4.66753	-0.44332	Myofibroblasts/SM DES High
B001-A-401_TACAACGGTTGTGTTG-1	4.61412	-1.55501	Myofibroblasts/SM DES High
B001-A-401_TACACCCGTCTCGGGT-1	9.52757	-4.04124	Myofibroblasts/SM 1
B001-A-401_TACAGGTCAGCGTAGA-1	-10.7704	7.45039	Crypt Fibroblasts 3 RSPO3+
B001-A-401_TACATTCGTCTACATG-1	-7.02044	10.9498	Crypt Fibroblasts 2
B001-A-401_TACCGGGCACGTATAC-1	7.69617	-3.64445	Myofibroblasts/SM 1
B001-A-401_TACCTGCTCCCTTGTG-1	-9.16254	5.98281	Adipocytes
B001-A-401_TACGGGCTCCGCACGA-1	-6.91958	2.08131	Villus Fibroblasts WNT5B+
B001-A-401_TACGGTAAGGACAGTC-1	6.28908	-3.14698	Myofibroblasts/SM DES High
B001-A-401_TACGTCCGTAGATTAG-1	-6.80717	0.78442	Villus Fibroblasts WNT5B+
B001-A-401_TACGTCCTCTTACTGT-1	-11.8329	-5.8953	Lymphatic Endothelial Cells
B001-A-401_TACTGCCGTGCCTGAC-1	8.54047	0.19311	Myofibroblasts/SM 1
B001-A-401_TAGACCAGTCGAGCAA-1	3.01357	-2.88331	Myofibroblasts/SM DES High
B001-A-401_TAGACTGGTGAGGATC-1	8.73954	-2.85536	Myofibroblasts/SM 1
B001-A-401_TAGAGTCGTATGAAGT-1	3.99234	-0.62618	Myofibroblasts/SM DES High
B001-A-401_TAGAGTCTCAGCTGAT-1	-9.1807	5.93846	Adipocytes
B001-A-401_TAGGTACTCAGCCTCT-1	3.66055	-2.74093	Myofibroblasts/SM DES High
B001-A-401_TATTCCAAGAGGCGGA-1	9.34622	-0.32131	Myofibroblasts/SM 1
B001-A-401_TATTCCATCAGGCGAA-1	0.42626	-7.61913	ICC
B001-A-401_TATTGGGCAAAGCGTG-1	8.93773	-0.42523	Myofibroblasts/SM 1
B001-A-401_TATTTCGCAGTTGCGC-1	9.39728	-0.17967	Myofibroblasts/SM 1
B001-A-401_TCAAGCAGTGGTTCTA-1	5.5095	-0.95227	Myofibroblasts/SM DES High
B001-A-401_TCACAAGTCAGGGATG-1	8.03386	0.14131	Myofibroblasts/SM 1
B001-A-401_TCACATTCAGACACAG-1	2.83755	-1.13227	Myofibroblasts/SM DES High
B001-A-401_TCACGGGAGCTCCACG-1	8.21398	-0.31535	Myofibroblasts/SM 1
B001-A-401_TCAGCCTGTATCCCAA-1	5.12489	-0.46175	Myofibroblasts/SM DES High
B001-A-401_TCAGGTAAGAGTAACT-1	-6.63011	2.18028	Villus Fibroblasts WNT5B+
B001-A-401_TCAGTTTCAGACGCTC-1	10.1959	-0.05208	Myofibroblasts/SM 1
B001-A-401_TCAGTTTGTCCACATA-1	-9.31797	8.40325	Crypt Fibroblasts 3 RSPO3+
B001-A-401_TCATCATCAAGTCCCG-1	7.08588	-5.40909	Myofibroblasts/SM 1
B001-A-401_TCATGCCAGAGTCAAT-1	3.44391	-1.95441	Myofibroblasts/SM DES High
B001-A-401_TCATGGAAGTAAATGC-1	4.29119	3.35249	Myofibroblasts/SM 3
B001-A-401_TCATGTTTCACTTGTT-1	-4.42335	-4.59391	Glia
B001-A-401_TCATTCAGTCTGCGCA-1	9.07676	-6.02085	Myofibroblasts/SM 1
B001-A-401_TCATTTGTCCTTGAAG-1	4.68597	1.45128	Myofibroblasts/SM 3
B001-A-401_TCCATCGCACAGTGTT-1	6.75397	-2.80169	Myofibroblasts/SM 1
B001-A-401_TCCATGCAGACGCCCT-1	-8.40326	7.31402	Crypt Fibroblasts 3 RSPO3+
B001-A-401_TCCCACATCACATACG-1	4.49857	-0.51217	Myofibroblasts/SM DES High
B001-A-401_TCCCATGCAAGCCTGC-1	6.05229	-3.15555	Myofibroblasts/SM 1
B001-A-401_TCCGTGTCACCGAATT-1	8.11419	-4.3333	Myofibroblasts/SM 1
B001-A-401_TCCTTTCCACATGAAA-1	-8.71485	7.09512	Crypt Fibroblasts 3 RSPO3+
B001-A-401_TCGAACATCGACACCG-1	-12.3131	-5.52111	Lymphatic Endothelial Cells
B001-A-401_TCGAAGTGTCGGTACC-1	6.98299	-0.73537	Myofibroblasts/SM 1
B001-A-401_TCGGATAAGGGAGGCA-1	-8.59744	7.82739	Crypt Fibroblasts 3 RSPO3+
B001-A-401_TCGGTCTGTTGTCATG-1	9.57203	-2.41199	Myofibroblasts/SM 1
B001-A-401_TCGTGGGAGGTCATAA-1	3.28238	-3.0771	Myofibroblasts/SM DES High
B001-A-401_TCGTGGGTCATGCCAA-1	-8.98265	7.66822	Crypt Fibroblasts 3 RSPO3+
B001-A-401_TCTACCGCAAGCGAGT-1	-4.64063	-11.4062	Endothelial-CD36+ Microvascular
B001-A-401_TCTATCATCGTTGCCT-1	3.21793	-2.56828	Myofibroblasts/SM DES High
B001-A-401_TCTCACGTCTACCAGA-1	3.09515	-0.7148	Myofibroblasts/SM DES High
B001-A-401_TCTGGCTTCGCTACGG-1	-8.03565	7.8081	Crypt Fibroblasts 3 RSPO3+
B001-A-401_TCTTCCTCAACTGGTT-1	4.91705	-2.58181	Myofibroblasts/SM DES High
B001-A-401_TGACAGTTCCGAGCTG-1	7.62961	-4.60136	Myofibroblasts/SM 1
B001-A-401_TGACTCCCAATGTCAC-1	6.64967	-1.21123	Myofibroblasts/SM DES High
B001-A-401_TGACTCCGTGAACTAA-1	-2.15608	-0.8745	Pericytes
B001-A-401_TGATGGTCAGTAGATA-1	4.51005	-0.50913	Myofibroblasts/SM DES High
B001-A-401_TGCACGGTCAAAGAAC-1	7.17594	-1.45173	Myofibroblasts/SM 1
B001-A-401_TGCAGGCAGGAGATAG-1	5.55998	-2.4076	Myofibroblasts/SM DES High
B001-A-401_TGCATCCCACTGCTTC-1	-6.69748	11.0628	Crypt Fibroblasts 2
B001-A-401_TGCGATATCTAAGAAG-1	8.31244	-4.18043	Myofibroblasts/SM 1
B001-A-401_TGCTCGTCAGTCGGTC-1	-4.4406	-10.3219	Endothelial-CD36+ Microvascular
B001-A-401_TGCTCGTCATTGACAC-1	10.2139	-0.01279	Myofibroblasts/SM 1
B001-A-401_TGGAGAGGTCTAACTG-1	8.39035	-6.38675	Myofibroblasts/SM 1
B001-A-401_TGGAGGAAGTAGGAAG-1	-6.66692	11.8432	Crypt Fibroblasts 2
B001-A-401_TGGATGTCACTTGTGA-1	7.21003	-1.80675	Myofibroblasts/SM 1
B001-A-401_TGGATGTTCTCATAGG-1	7.06007	-1.2721	Myofibroblasts/SM 1
B001-A-401_TGGCGTGTCTCTAGGA-1	2.45559	-1.4095	Myofibroblasts/SM DES High
B001-A-401_TGGGATTTCGCAACAT-1	7.98141	0.44134	Myofibroblasts/SM 1
B001-A-401_TGGGCGTGTGTCTTAG-1	8.25526	-5.6371	Myofibroblasts/SM 1
B001-A-401_TGGGTTACATTCACCC-1	8.62961	-1.90914	Myofibroblasts/SM 1
B001-A-401_TGTAGACAGGGTCACA-1	7.69974	0.3494	Myofibroblasts/SM 1
B001-A-401_TGTAGACGTTTCGTTT-1	6.26702	-3.61637	Myofibroblasts/SM 1
B001-A-401_TGTCCACCAGAGTTGG-1	-2.719	-10.6099	Endothelial-CD36+ Microvascular
B001-A-401_TGTCCACGTGCCCTTT-1	-4.15059	-11.4284	Endothelial-CD36+ Microvascular
B001-A-401_TGTCCACTCCATATGG-1	10.1296	-0.55457	Myofibroblasts/SM 1
B001-A-401_TGTGAGTAGTTGTAAG-1	4.19391	-0.35456	Myofibroblasts/SM DES High
B001-A-401_TGTGAGTCATGTTTGG-1	6.59716	-1.93099	Myofibroblasts/SM 1
B001-A-401_TGTGCGGAGGGACCAT-1	8.71791	-0.16466	Myofibroblasts/SM 1
B001-A-401_TGTGCGGCAGAACGCA-1	5.66926	-0.4139	Myofibroblasts/SM DES High
B001-A-401_TGTGGCGGTAGAGACC-1	8.40524	-0.85206	Myofibroblasts/SM 1
B001-A-401_TGTTCATGTAACGGTG-1	-7.032	1.61549	Villus Fibroblasts WNT5B+
B001-A-401_TTAATCCGTACTGTTG-1	9.13409	-5.53648	Myofibroblasts/SM 1
B001-A-401_TTAATCCTCTCCCATG-1	2.51368	-1.04191	Myofibroblasts/SM DES High
B001-A-401_TTACCATAGACTTCGT-1	-2.14996	-0.31938	Pericytes
B001-A-401_TTACGTTTCAAAGCCT-1	-10.6986	7.29869	Crypt Fibroblasts 3 RSPO3+
B001-A-401_TTACTGTAGTGATGGC-1	3.59315	-1.15148	Myofibroblasts/SM DES High
B001-A-401_TTAGGGTAGCCGATCC-1	6.70329	-3.40533	Myofibroblasts/SM 1
B001-A-401_TTAGGGTGTACCTATG-1	3.99754	-1.59452	Myofibroblasts/SM DES High
B001-A-401_TTCAGGACACATATCG-1	7.41638	-4.55644	Myofibroblasts/SM 1
B001-A-401_TTCATTGTCCTACGGG-1	3.33641	-2.6538	Myofibroblasts/SM DES High
B001-A-401_TTCATTGTCGTCGCTT-1	-2.1352	-0.45864	Pericytes
B001-A-401_TTCCAATAGCACTCCG-1	8.79577	0.53604	Myofibroblasts/SM 1
B001-A-401_TTCCGGTAGTATTGCC-1	6.40391	-3.81871	Myofibroblasts/SM 1
B001-A-401_TTCCGGTTCGACCACG-1	7.63094	-5.06666	Myofibroblasts/SM 1
B001-A-401_TTCCTCTTCCTACGAA-1	9.46831	-5.16041	Myofibroblasts/SM 1
B001-A-401_TTCCTTCCAGTCTCTC-1	-4.25167	-11.0354	Endothelial-CD36+ Microvascular
B001-A-401_TTCGCTGGTCAGCTTA-1	8.68583	0.52644	Myofibroblasts/SM 1
B001-A-401_TTCGGTCTCCGCAGTG-1	8.31198	-0.52096	Myofibroblasts/SM 1
B001-A-401_TTCTGTAGTGCATTAC-1	-1.83727	-0.71271	Pericytes
B001-A-401_TTCTTGAAGTCATGAA-1	9.42288	0.20554	Myofibroblasts/SM 1
B001-A-401_TTCTTGAGTGCCGGTT-1	-11.0695	8.22227	Crypt Fibroblasts 3 RSPO3+
B001-A-401_TTGATGGAGGGCAGGA-1	-9.88821	8.69564	Crypt Fibroblasts 3 RSPO3+
B001-A-401_TTGGGCGCAGCTGTTA-1	-6.64173	11.3728	Crypt Fibroblasts 3 RSPO3+
B001-A-401_TTGTGTTAGACATACA-1	8.95321	0.5553	Myofibroblasts/SM 1
B001-A-401_TTGTTGTCATAGGTAA-1	7.32867	-5.83928	Myofibroblasts/SM 1
B001-A-401_TTTACCAGTTTACCAG-1	-9.23807	6.12141	Adipocytes
B001-A-401_TTTACGTTCCTAGAGT-1	4.54092	-0.45824	Myofibroblasts/SM DES High
B001-A-401_TTTCAGTGTTATCTTC-1	7.34392	-2.38906	Myofibroblasts/SM 1
B001-A-401_TTTGACTGTTGCTCCT-1	7.24629	-1.20851	Myofibroblasts/SM 1
B001-A-406_AAAGGGCTCCGATCGG-1	-1.65785	-0.54897	Pericytes
B001-A-406_AAAGGGCTCGACCATA-1	8.86928	-4.19307	Myofibroblasts/SM 1
B001-A-406_AAAGGGCTCTTTGGAG-1	7.57233	-5.69842	Myofibroblasts/SM 1
B001-A-406_AAAGGTAGTTCGGTAT-1	-5.05135	-11.0848	Endothelial-CD36+ Microvascular
B001-A-406_AAAGTGACAAATGGAT-1	7.31665	-4.20172	Myofibroblasts/SM 1
B001-A-406_AACAGGGAGCTAGCCC-1	-2.61591	-0.94493	Pericytes
B001-A-406_AACGAAAAGGTTCACT-1	8.25481	-4.72386	Myofibroblasts/SM 1
B001-A-406_AACGGGAGTTGTAAAG-1	2.61914	-1.62622	Myofibroblasts/SM DES High
B001-A-406_AACGTCACACAGTATC-1	7.82332	-5.01515	Myofibroblasts/SM 1
B001-A-406_AAGAACATCCGTGGTG-1	7.98379	-2.50263	Myofibroblasts/SM 1
B001-A-406_AAGACAAAGCCGGATA-1	-9.06576	7.24344	Crypt Fibroblasts 3 RSPO3+
B001-A-406_AAGACAACACTACGGC-1	-5.79442	-10.1251	Endothelial-Venules
B001-A-406_AAGATAGAGGAAACGA-1	9.25329	-5.44299	Myofibroblasts/SM 1
B001-A-406_AAGATAGCACAAGCAG-1	7.79997	-4.88507	Myofibroblasts/SM 1
B001-A-406_AAGCCATCACACCAGC-1	-5.90074	-10.874	Endothelial-Venules
B001-A-406_AAGCCATGTGTGTTTG-1	2.28017	-1.78503	Myofibroblasts/SM DES High
B001-A-406_AAGGTAATCGAAATCC-1	-3.52121	-9.77541	Endothelial-CD36+ Microvascular
B001-A-406_AAGTCGTCAGCTTTGA-1	7.35658	-4.95031	Myofibroblasts/SM 1
B001-A-406_AAGTCGTGTCGAGCTC-1	8.16025	-0.04485	Myofibroblasts/SM 1
B001-A-406_AATAGAGTCTTCGACC-1	8.33227	0.30673	Myofibroblasts/SM 1
B001-A-406_AATCGACGTCTCAAGT-1	-4.37221	3.26194	Crypt Fibroblasts 1 WNT2B+
B001-A-406_AATCGTGTCAGTGCGC-1	5.48547	-3.19761	Myofibroblasts/SM DES High
B001-A-406_AATGAAGGTATCGCAT-1	-5.78325	-10.155	Endothelial-Venules
B001-A-406_AATGAAGTCATTGAGC-1	9.19903	-4.44605	Myofibroblasts/SM 1
B001-A-406_AATGACCAGCAGTAAT-1	-9.05044	7.27746	Crypt Fibroblasts 3 RSPO3+
B001-A-406_AATGACCCACAGACGA-1	8.07889	0.06883	Myofibroblasts/SM 1
B001-A-406_AATGGAACAAGGAGTC-1	7.52883	-5.16016	Myofibroblasts/SM 1
B001-A-406_ACAAGCTGTCTCTCAC-1	-2.73718	-10.4043	Endothelial-CD36+ Microvascular
B001-A-406_ACACAGTGTGAATATG-1	7.76568	-4.54318	Myofibroblasts/SM 1
B001-A-406_ACACCAAGTACGAGCA-1	-10.1003	8.52003	Crypt Fibroblasts 3 RSPO3+
B001-A-406_ACACTGAGTGCCTGAC-1	7.58477	-1.0497	Myofibroblasts/SM 1
B001-A-406_ACAGCCGGTTATCTTC-1	4.99698	-2.13328	Myofibroblasts/SM DES High
B001-A-406_ACAGCCGGTTCGTACA-1	8.90862	-4.75671	Myofibroblasts/SM 1
B001-A-406_ACATCCCAGCATTTGC-1	-4.72916	-10.5688	Endothelial-Venules
B001-A-406_ACATCGAGTAGGGAGG-1	3.03331	-3.12645	Myofibroblasts/SM DES High
B001-A-406_ACATGCAAGCACTCTA-1	-6.51619	11.3878	Crypt Fibroblasts 2
B001-A-406_ACATGCAGTCTCTCCA-1	8.16035	-2.60509	Myofibroblasts/SM 1
B001-A-406_ACATTTCGTCTCTCCA-1	9.22179	-5.55875	Myofibroblasts/SM 1
B001-A-406_ACCAAACAGTTCGCAT-1	-4.27412	-11.3724	Endothelial-CD36+ Microvascular
B001-A-406_ACCAAACGTAATGCTC-1	-6.72894	0.8766	Villus Fibroblasts WNT5B+
B001-A-406_ACCCAAAAGCTAGTTC-1	6.46792	-4.32886	Myofibroblasts/SM 1
B001-A-406_ACCCAAAAGGAAGTCC-1	7.83989	-5.0388	Myofibroblasts/SM 1
B001-A-406_ACCCTTGCATAAGCAA-1	2.5097	-1.13795	Myofibroblasts/SM DES High
B001-A-406_ACCCTTGTCCCTGTTG-1	8.47679	-6.28813	Myofibroblasts/SM 1
B001-A-406_ACCTGTCCAGGCCCTA-1	-4.46545	-5.29676	Glia
B001-A-406_ACGATCACACTTGTCC-1	9.53425	-0.77945	Myofibroblasts/SM 1
B001-A-406_ACGATCATCTCCTGTG-1	-1.89451	5.40307	Crypt Fibroblasts 1 WNT2B+
B001-A-406_ACGGGTCAGGACAAGA-1	5.38446	-2.65478	Myofibroblasts/SM DES High
B001-A-406_ACGGGTCTCAATGCAC-1	7.58597	-5.53315	Myofibroblasts/SM 1
B001-A-406_ACGGTCGCACGCGTGT-1	7.28825	-4.75552	Myofibroblasts/SM 1
B001-A-406_ACGGTTATCCAAATGC-1	-7.07488	1.66421	Villus Fibroblasts WNT5B+
B001-A-406_ACGGTTATCCGAGTGC-1	-5.22471	3.16254	Crypt Fibroblasts 1 WNT2B+
B001-A-406_ACGTAACAGTACCCTA-1	9.00072	-4.82966	Myofibroblasts/SM 1
B001-A-406_ACGTACACAACAGCCC-1	6.71413	-4.79065	Myofibroblasts/SM 1
B001-A-406_ACGTACACAGTCAGCC-1	-5.69126	-10.1171	Endothelial-Venules
B001-A-406_ACGTACATCATTGTGG-1	-4.89068	-5.59482	Glia
B001-A-406_ACGTTCCAGCTCTGTA-1	6.66313	-0.56317	Myofibroblasts/SM DES High
B001-A-406_ACGTTCCCATGACTTG-1	0.29793	-7.56659	ICC
B001-A-406_ACGTTCCTCGGCTTCT-1	8.95103	-3.98344	Myofibroblasts/SM 1
B001-A-406_ACTATTCCAAAGGCTG-1	6.85904	-3.26072	Myofibroblasts/SM 1
B001-A-406_ACTCTCGAGGCATCGA-1	-10.7956	7.24809	Crypt Fibroblasts 3 RSPO3+
B001-A-406_ACTGTCCCAGGTGACA-1	-8.62553	7.59336	Crypt Fibroblasts 3 RSPO3+
B001-A-406_ACTGTCCTCAGAGCAG-1	-9.99337	7.83266	Crypt Fibroblasts 3 RSPO3+
B001-A-406_ACTTAGGTCGATCCCT-1	-5.85944	-10.4626	Endothelial-Venules
B001-A-406_ACTTATCAGTGACCTT-1	-3.48955	-11.1775	Endothelial-CD36+ Microvascular
B001-A-406_ACTTATCTCTGAGAGG-1	-6.37795	11.2052	Crypt Fibroblasts 2
B001-A-406_ACTTCCGGTGCTATTG-1	-3.4708	-9.90528	Endothelial-CD36+ Microvascular
B001-A-406_ACTTTCAGTGCTTATG-1	7.50206	-4.89377	Myofibroblasts/SM 1
B001-A-406_ACTTTGTAGAGTGTTA-1	7.28479	-6.08795	Myofibroblasts/SM 1
B001-A-406_ACTTTGTCACGACGCT-1	6.3543	-2.86239	Myofibroblasts/SM 1
B001-A-406_AGAAGCGTCCCGAAAT-1	-7.27164	12.1328	Crypt Fibroblasts 2
B001-A-406_AGACTCATCATCTATC-1	9.14297	-5.30254	Myofibroblasts/SM 1
B001-A-406_AGAGAATGTGATACCT-1	-3.93541	-11.2586	Endothelial-CD36+ Microvascular
B001-A-406_AGAGAGCAGGAAAGTG-1	-6.04857	11.2829	Crypt Fibroblasts 2
B001-A-406_AGAGCAGCAACCTAAC-1	-6.31089	-9.86999	Endothelial-Venules
B001-A-406_AGAGCAGGTTGTGTTG-1	-2.04439	-0.94829	Pericytes
B001-A-406_AGAGCAGTCTCAACCC-1	9.56276	-1.54826	Myofibroblasts/SM 1
B001-A-406_AGAGCCCAGACGAAGA-1	8.4336	1.04305	Myofibroblasts/SM 1
B001-A-406_AGAGCCCCATATCTGG-1	-2.02371	-0.45445	Pericytes
B001-A-406_AGAGCCCTCGAAGTGG-1	8.56886	-5.11373	Myofibroblasts/SM 1
B001-A-406_AGATAGAGTTCTAACG-1	7.37533	0.46269	Myofibroblasts/SM 1
B001-A-406_AGATAGATCCAGCAAT-1	-2.04746	-0.45797	Pericytes
B001-A-406_AGATCCATCCAACCGG-1	-3.1062	-9.97671	Endothelial-CD36+ Microvascular
B001-A-406_AGATGAACAATAGTAG-1	3.40056	-2.98831	Myofibroblasts/SM DES High
B001-A-406_AGATGCTGTGGGTCAA-1	7.78468	-2.1227	Myofibroblasts/SM 1
B001-A-406_AGCCAATGTACCTTCC-1	8.0042	-3.58551	Myofibroblasts/SM 1
B001-A-406_AGCCAGCAGCGTCAAG-1	-10.6492	8.81985	Crypt Fibroblasts 3 RSPO3+
B001-A-406_AGCCAGCCAAGGGTCA-1	-3.31346	-5.03183	Myofibroblasts/SM DES High
B001-A-406_AGCCAGCGTCACCACG-1	-5.98173	-9.99808	Endothelial-Venules
B001-A-406_AGCGATTCAACCGATT-1	-9.26533	7.51872	Crypt Fibroblasts 3 RSPO3+
B001-A-406_AGCGATTGTACACGTT-1	6.5036	-4.31826	Myofibroblasts/SM 1
B001-A-406_AGCGCCAAGGGCCCTT-1	-5.93611	10.9951	Crypt Fibroblasts 2
B001-A-406_AGCGCTGAGAATTGCA-1	-10.6129	8.60353	Crypt Fibroblasts 3 RSPO3+
B001-A-406_AGCGCTGAGCGTTGTT-1	-3.91088	-10.9248	Endothelial-CD36+ Microvascular
B001-A-406_AGCGCTGTCATCGCTC-1	5.89536	-3.03136	Myofibroblasts/SM 1
B001-A-406_AGCTCAAGTTTGGAAA-1	-10.9398	8.24925	Crypt Fibroblasts 3 RSPO3+
B001-A-406_AGCTTCCGTGCTTCAA-1	4.55852	-0.66475	Myofibroblasts/SM DES High
B001-A-406_AGGACTTAGATAACGT-1	-5.90467	-9.99916	Endothelial-Venules
B001-A-406_AGGATAAAGGCCCGTT-1	8.75797	0.26513	Myofibroblasts/SM 1
B001-A-406_AGGATAAGTCTGCGCA-1	2.73491	-2.13665	Myofibroblasts/SM DES High
B001-A-406_AGGATAATCCGAGCTG-1	-7.56779	11.3411	Crypt Fibroblasts 2
B001-A-406_AGGATAATCTAGGCAT-1	6.14731	-3.09593	Myofibroblasts/SM DES High
B001-A-406_AGGATCTTCTTTGCGC-1	7.08081	-2.26177	Myofibroblasts/SM 1
B001-A-406_AGGGAGTTCCGTTGGG-1	-6.57746	10.5595	Crypt Fibroblasts 3 RSPO3+
B001-A-406_AGGGCCTAGAGTCAGC-1	4.86482	-0.73116	Myofibroblasts/SM DES High
B001-A-406_AGGGCCTAGGACCCAA-1	6.30554	-0.95163	Myofibroblasts/SM DES High
B001-A-406_AGGGTCCCATAGATCC-1	4.42756	-0.38209	Myofibroblasts/SM DES High
B001-A-406_AGGGTCCGTACGTTCA-1	4.07206	-0.50841	Myofibroblasts/SM DES High
B001-A-406_AGGGTTTCAATTGCTG-1	5.42417	-2.25977	Myofibroblasts/SM DES High
B001-A-406_AGGGTTTTCACTGTCC-1	-4.61861	-5.53427	Glia
B001-A-406_AGGTCTAGTCTTTATC-1	-9.46554	8.67149	Crypt Fibroblasts 3 RSPO3+
B001-A-406_AGGTTACTCACTGTCC-1	-5.8286	-10.7506	Endothelial-Venules
B001-A-406_AGGTTGTAGCTGTTAC-1	3.13715	-2.94691	Myofibroblasts/SM DES High
B001-A-406_AGTAACCTCAGGCGAA-1	9.24744	-5.39069	Myofibroblasts/SM 1
B001-A-406_AGTACCACAATTGCGT-1	5.82763	-2.69353	Myofibroblasts/SM DES High
B001-A-406_AGTCAACAGACATAAC-1	-1.51419	5.51466	Crypt Fibroblasts 1 WNT2B+
B001-A-406_AGTCATGCATGACGGA-1	-7.30272	11.7788	Crypt Fibroblasts 2
B001-A-406_AGTGACTAGGTAGTCG-1	8.43619	-3.36181	Myofibroblasts/SM 1
B001-A-406_AGTGACTCAGGTCAAG-1	-2.49306	-0.36358	Pericytes
B001-A-406_AGTGACTTCCAAGGGA-1	2.19921	-1.27039	Myofibroblasts/SM DES High
B001-A-406_AGTGCCGAGGAAAGAC-1	-6.07291	-5.18251	Glia
B001-A-406_AGTGTTGTCAGCTTGA-1	8.36612	-5.99355	Myofibroblasts/SM 1
B001-A-406_AGTTCCCTCCACGTGG-1	3.59394	-0.77399	Myofibroblasts/SM DES High
[truncated: 45,798 more rows]

## Sheet: 4C - Immune UMAP
Cell ID	umapharmony_1	umapharmony_2	CellType
B001-A-001_AACAAGACATCGAACT-1	-0.569612	-7.46085	CD8
B001-A-001_AACAAGATCTTCCTAA-1	-10.3328	2.61089	Mono_Macrophages
B001-A-001_AACCACAAGAAGCGAA-1	-11.5478	1.97497	Mono_Macrophages
B001-A-001_AAGGAATGTGACCGAA-1	-12.3653	1.91131	Mono_Macrophages
B001-A-001_AATGCCAAGCGTGAGT-1	-0.852936	-7.56677	CD8
B001-A-001_AATTTCCTCCTAGAGT-1	0.908471	-7.75165	CD8
B001-A-001_ACAGAAATCATGCTAG-1	-0.354856	-7.72483	CD8
B001-A-001_ACAGAAATCCATTGGA-1	-12.4266	1.89294	Mono_Macrophages
B001-A-001_ACATGCAAGAAGCGGG-1	-12.4256	1.607	Mono_Macrophages
B001-A-001_ACGTTCCGTCACCGCA-1	-10.6046	2.38286	Mono_Macrophages
B001-A-001_ACTCTCGTCACTCTTA-1	-11.396	2.19953	Mono_Macrophages
B001-A-001_ACTGATGTCTCCCTAG-1	-11.2866	2.53655	Mono_Macrophages
B001-A-001_ACTGTCCCACAAGGTG-1	-12.3769	1.47926	Mono_Macrophages
B001-A-001_ACTTTCACACCGTGCA-1	-0.152525	-6.89078	CD8
B001-A-001_ACTTTGTTCAATCTTC-1	-0.731509	-7.43113	CD8
B001-A-001_AGAAATGGTGCATTAC-1	-12.1053	0.96795	Mono_Macrophages
B001-A-001_AGACACTTCTCTATGT-1	1.39772	-7.99767	CD8
B001-A-001_AGAGAGCAGGATGAGA-1	-9.91299	3.572	Mono_Macrophages
B001-A-001_AGCCAATAGTGCACTT-1	-0.029793	-7.90939	CD8
B001-A-001_AGCTCAAAGAATCCCT-1	-12.2575	0.80655	Mono_Macrophages
B001-A-001_AGGAATATCTGAGGCC-1	-12.6362	2.05267	Mono_Macrophages
B001-A-001_AGGATCTAGCACACCC-1	-12.3887	1.4405	Mono_Macrophages
B001-A-001_AGGGCTCCATCGTTCC-1	-11.8806	1.97923	Mono_Macrophages
B001-A-001_AGGTCTACACTTACAG-1	2.91459	-6.99198	CD8
B001-A-001_AGGTGTTCATGTGGCC-1	-12.1834	1.46958	Mono_Macrophages
B001-A-001_AGGTTGTTCTGGCCAG-1	-11.3597	2.29236	Mono_Macrophages
B001-A-001_AGTAGCTCACGACAGA-1	-11.477	1.90223	Mono_Macrophages
B001-A-001_AGTCACACACATAGCT-1	-10.6343	3.05976	Mono_Macrophages
B001-A-001_ATAGGCTTCATTTCCA-1	3.40053	-4.39284	CD4
B001-A-001_ATCACAGCATTCAGGT-1	0.495052	-7.92136	CD8
B001-A-001_ATGAGGGCAAACAGGC-1	-0.541426	-7.76718	CD8
B001-A-001_ATGCCTCCACACCTAA-1	-11.3063	2.49607	Mono_Macrophages
B001-A-001_ATGTCTTAGTGGATTA-1	-10.1533	-0.05996	Mono_Macrophages
B001-A-001_ATTACCTCACTCATAG-1	-11.425	2.57405	Mono_Macrophages
B001-A-001_ATTATCCGTCGATTAC-1	-12.3252	1.05038	Mono_Macrophages
B001-A-001_ATTCTTGCATCTCAAG-1	-0.331032	-7.78652	CD8
B001-A-001_CAAGCTAAGTCACTAC-1	-11.5245	1.93349	Mono_Macrophages
B001-A-001_CACACAACATGTGCTA-1	1.59251	-5.33134	CD8
B001-A-001_CACGGGTAGCAAATCA-1	-12.2869	2.22496	Mono_Macrophages
B001-A-001_CAGCACGCAGGCACTC-1	-11.2922	1.66669	Mono_Macrophages
B001-A-001_CATAAGCAGGGAGGGT-1	-11.7964	1.68799	Mono_Macrophages
B001-A-001_CATGCGGTCGACACTA-1	-0.574658	-6.07153	CD8
B001-A-001_CATTCATAGATGAAGG-1	-11.3566	2.51263	Mono_Macrophages
B001-A-001_CCATCACTCAGACAAA-1	-12.5283	0.8008	Mono_Macrophages
B001-A-001_CCCATTGCACAGTACT-1	-0.234585	-7.21874	CD8
B001-A-001_CCGGTGACATAACGGG-1	0.402859	-7.86187	CD8
B001-A-001_CCGTGAGCAATGAAAC-1	-11.2614	2.067	Mono_Macrophages
B001-A-001_CCTCAACAGACGCAGT-1	-0.522682	-6.85334	CD8
B001-A-001_CCTCTCCTCTGCGGGT-1	-12.1167	1.42035	Mono_Macrophages
B001-A-001_CCTTGTGTCCGAACGC-1	-13.035	1.07785	Mono_Macrophages
B001-A-001_CGAAGTTAGCCTAGGA-1	-0.600186	-7.63102	CD8
B001-A-001_CGTAGTAGTAAGATCA-1	-0.801512	-7.76685	CD8
B001-A-001_CTACATTGTTAAGACA-1	-12.0553	2.18758	Mono_Macrophages
B001-A-001_CTAGGTATCAACTGAC-1	-8.76659	-2.56991	DC
B001-A-001_CTAGGTATCTCGTCGT-1	-11.8815	1.71382	Mono_Macrophages
B001-A-001_CTCAAGACATATCTCT-1	-12.0742	1.53715	Mono_Macrophages
B001-A-001_CTCACTGCAAGGCAAC-1	-11.2542	2.33421	Mono_Macrophages
B001-A-001_CTCAGTCTCGATTCCC-1	-0.528627	-7.62017	CD8
B001-A-001_CTCCAACCACTATGTG-1	-8.60816	4.49284	Mono_Macrophages
B001-A-001_CTCCACAGTCAAATCC-1	1.2653	9.7076	Plasma
B001-A-001_CTCTCAGCACTTCTCG-1	0.814942	-10.197	CD8
B001-A-001_CTCTCGATCGTGTCAA-1	-12.1549	1.14798	Mono_Macrophages
B001-A-001_CTCTGGTCAGCGACCT-1	-12.2018	1.84843	Mono_Macrophages
B001-A-001_CTGAATGTCACTTGGA-1	-0.420076	-7.82227	CD8
B001-A-001_CTGCGAGGTACGAGTG-1	0.904346	-7.41115	CD8
B001-A-001_CTTCCTTAGTCATACC-1	-9.82978	-0.5138	Mono_Macrophages
B001-A-001_CTTGAGAAGCACTGGA-1	-0.856398	-6.55916	CD8
B001-A-001_CTTGAGACACCTGCAG-1	-12.1397	1.42437	Mono_Macrophages
B001-A-001_CTTGATTCAACGACAG-1	-0.584375	-6.80426	CD8
B001-A-001_CTTTCGGGTAACAGTA-1	-11.7135	2.2471	Mono_Macrophages
B001-A-001_GACCGTGCAAAGGTTA-1	-0.676829	-7.84679	CD8
B001-A-001_GAGGCCTTCAAGCCCG-1	-0.448377	-7.89356	CD8
B001-A-001_GAGGGTAGTCGCACAC-1	-0.047375	-7.98464	CD8
B001-A-001_GAGTGAGTCTAGATCG-1	-12.2625	1.65578	Mono_Macrophages
B001-A-001_GATGGAGTCTTCCACG-1	2.09916	9.26186	Plasma
B001-A-001_GCACGTGAGAAGCGGG-1	-8.7944	-2.55084	DC
B001-A-001_GCAGCTGGTTCCAGGC-1	-12.1113	1.95434	Mono_Macrophages
B001-A-001_GCCATTCGTCAATCTG-1	-12.1835	1.58741	Mono_Macrophages
B001-A-001_GCGAGAAAGAGGCGGA-1	-11.2825	1.81128	Mono_Macrophages
B001-A-001_GCGGATCCACGACAGA-1	-12.466	1.65552	Mono_Macrophages
B001-A-001_GCTTTCGGTACCAATC-1	-11.1917	2.35613	Mono_Macrophages
B001-A-001_GGGACAAAGGAGACCT-1	1.99843	9.86044	Plasma
B001-A-001_GGGTAGAGTTTGGAGG-1	0.724082	10.146	Plasma
B001-A-001_GGGTCTGAGATGACCG-1	-0.575107	-7.30552	CD8
B001-A-001_GTAATCGGTACTCGCG-1	-11.6981	1.62012	Mono_Macrophages
B001-A-001_GTACAACGTACAAGCG-1	-0.675816	-7.488	CD8
B001-A-001_GTAGGAGCACGATTCA-1	-11.9346	1.47798	Mono_Macrophages
B001-A-001_GTCCCATAGATAGTCA-1	-12.3038	1.82754	Mono_Macrophages
B001-A-001_GTGGAGAGTATCAGCT-1	-11.8174	1.16564	Mono_Macrophages
B001-A-001_GTGTGATGTCTGATCA-1	-12.0826	1.25144	Mono_Macrophages
B001-A-001_GTTATGGCAATAGGGC-1	-12.065	1.16503	Mono_Macrophages
B001-A-001_TACCTGCGTCTTGAGT-1	-11.894	1.68752	Mono_Macrophages
B001-A-001_TACGTCCCATCTCGTC-1	-12.3655	1.19927	Mono_Macrophages
B001-A-001_TAGGTACCATCTAACG-1	-12.0597	0.8229	Mono_Macrophages
B001-A-001_TATATCCCATCCTTCG-1	-11.5177	1.53813	Mono_Macrophages
B001-A-001_TATCGCCCACGTAACT-1	-11.9144	1.93304	Mono_Macrophages
B001-A-001_TATCTTGTCGAGTCTA-1	-11.4958	1.29249	Mono_Macrophages
B001-A-001_TCAATCTAGGCCACCT-1	0.929612	-7.7942	CD8
B001-A-001_TCAGCCTCAGTCGCTG-1	-11.289	1.87484	Mono_Macrophages
B001-A-001_TCATGAGTCTCTCGAC-1	-0.672412	-7.10883	CD8
B001-A-001_TCCCACACAATTAGGA-1	1.10807	-7.33553	CD8
B001-A-001_TCCTTCTAGGTAACTA-1	-11.445	2.80026	Mono_Macrophages
B001-A-001_TCGACCTTCGCTACGG-1	0.394873	10.4838	Plasma
B001-A-001_TCTCACGGTCGGAACA-1	0.658099	-10.339	CD8
B001-A-001_TCTCTGGCACGACCTG-1	0.813892	-8.64794	CD8
B001-A-001_TCTTCCTTCCAGTTCC-1	-0.594323	-7.74602	CD8
B001-A-001_TGAACGTAGGTCGTCC-1	-0.532122	-7.70247	CD8
B001-A-001_TGACAGTTCCGTGACG-1	-0.525322	-7.52161	CD8
B001-A-001_TGACGCGCAGCATCTA-1	-9.46972	3.67117	Mono_Macrophages
B001-A-001_TGATTCTCACCGCTAG-1	-12.148	1.8593	Mono_Macrophages
B001-A-001_TGCCGAGTCGGTGAAG-1	-11.4819	2.02502	Mono_Macrophages
B001-A-001_TGGTAGTCACCCTGTT-1	-11.8354	0.83524	Mono_Macrophages
B001-A-001_TGGTGATGTAACCCTA-1	-0.726411	-7.1525	CD8
B001-A-001_TGTCCACCACAGTCGC-1	1.16645	9.30142	Plasma
B001-A-001_TGTCCCACAAAGTATG-1	-11.9078	2.5438	Mono_Macrophages
B001-A-001_TGTCCCATCGCTCTAC-1	-0.268252	-7.56793	CD8
B001-A-001_TTACCATAGTAAGAGG-1	-0.286795	-7.36934	CD8
B001-A-001_TTAGTCTAGCATGTTC-1	-0.638826	-7.38621	CD8
B001-A-001_TTCAATCAGCTCCATA-1	0.705664	-6.88286	CD8
B001-A-001_TTCTAGTCAACTAGAA-1	-12.1393	1.19829	Mono_Macrophages
B001-A-001_TTCTTGAGTGAATTAG-1	-11.2654	2.09537	Mono_Macrophages
B001-A-001_TTGAACGAGTCTAACC-1	-0.239646	-7.68947	CD8
B001-A-001_TTGTTCAGTTACCGTA-1	-11.2158	2.51413	Mono_Macrophages
B001-A-001_TTTCACAAGTAAAGCT-1	-3.02141	5.76299	Mast
B001-A-001_TTTGTTGAGACAGTCG-1	-11.882	2.165	Mono_Macrophages
B001-A-006_AAACCCACAGCATTGT-1	10.833	3.01943	B Cells
B001-A-006_AAACGAAAGTTGCGCC-1	-0.373244	-6.64541	CD8
B001-A-006_AAACGAAGTGAGATTA-1	2.20726	-4.59775	CD4
B001-A-006_AAACGAATCCACAGGC-1	2.07443	-1.99864	CD4
B001-A-006_AAACGCTGTAACTGCT-1	2.07139	-6.07014	CD8
B001-A-006_AAAGAACCAATACGAA-1	10.2532	3.21259	B Cells
B001-A-006_AAAGAACCACAGTACT-1	3.71824	-4.57516	CD4
B001-A-006_AAAGGATCAGGCTCTG-1	1.90426	-2.67879	CD4
B001-A-006_AAAGGGCAGCACACCC-1	0.064171	-6.57635	CD8
B001-A-006_AAAGGGCAGCTAAGTA-1	1.62724	-10.8688	NK
B001-A-006_AAAGGGCTCCGTTGGG-1	2.42076	-10.2066	NK
B001-A-006_AAAGGGCTCTCTCGCA-1	1.73932	-7.11289	CD8
B001-A-006_AAAGGGCTCTGTGCGG-1	-12.1066	1.39806	Mono_Macrophages
B001-A-006_AAAGGTAGTCTGTGGC-1	9.63515	1.95273	B Cells
B001-A-006_AAAGGTATCATGGATC-1	1.81242	-10.9315	NK
B001-A-006_AAAGTGAGTATCGCTA-1	9.84159	3.36966	B Cells
B001-A-006_AAAGTGATCCTGGTCT-1	-2.86769	5.91912	Mast
B001-A-006_AAATGGACAATACGAA-1	3.468	-4.79382	CD4
B001-A-006_AACAAGATCTGTTGGA-1	10.5051	3.14252	B Cells
B001-A-006_AACACACGTATACAGA-1	1.83483	-10.3682	NK
B001-A-006_AACACACTCTAGCATG-1	3.68278	-4.01177	CD4
B001-A-006_AACACACTCTGTGCAA-1	-11.7487	0.6642	Mono_Macrophages
B001-A-006_AACCAACAGATTTGCC-1	9.16596	3.19988	B Cells
B001-A-006_AACCATGTCCGTATGA-1	3.73502	-4.31664	CD4
B001-A-006_AACCTGAGTGCCAAGA-1	9.31471	3.22949	B Cells
B001-A-006_AACCTGATCAGAGTTC-1	-11.3087	1.97003	Mono_Macrophages
B001-A-006_AACGAAAAGCCACAAG-1	10.2279	2.73393	B Cells
B001-A-006_AACGGGAGTATGTCAC-1	-11.3112	0.5407	Mono_Macrophages
B001-A-006_AACGGGAGTCCACTCT-1	1.33303	-1.73785	CD4
B001-A-006_AACGTCAGTGTATACC-1	10.6169	2.55931	B Cells
B001-A-006_AACGTCATCGCTGTTC-1	10.466	2.46022	B Cells
B001-A-006_AACTTCTAGAAGCTGC-1	10.8058	1.82744	B Cells
B001-A-006_AACTTCTGTTTGTTCT-1	10.3312	2.35851	B Cells
B001-A-006_AAGAACACAATGTCAC-1	10.4263	4.09967	B Cells
B001-A-006_AAGACAATCCCGAGAC-1	4.2103	-5.66894	CD4
B001-A-006_AAGCCATAGCTGCCAC-1	0.196884	-6.98107	CD8
B001-A-006_AAGCGTTAGTAACCTC-1	-8.45606	1.7865	Mono_Macrophages
B001-A-006_AAGTACCCATAGTCGT-1	2.40457	-6.28774	CD8
B001-A-006_AAGTCGTCAATTGCAC-1	1.74591	-11.1234	NK
B001-A-006_AAGTTCGCATCCGTGG-1	0.200843	-6.26632	CD8
B001-A-006_AATAGAGTCCGCACGA-1	-9.84382	-0.39699	Mono_Macrophages
B001-A-006_AATCACGGTGCAATGG-1	0.918576	-8.13026	CD8
B001-A-006_AATCACGTCATTCTTG-1	3.57546	10.1164	Plasma
B001-A-006_AATCGACCAGGTCAGA-1	10.2821	3.96691	B Cells
B001-A-006_AATCGTGCAGCTCTGG-1	4.75743	-4.04119	CD4
B001-A-006_AATGAAGCAGTTCCAA-1	10.0925	4.44817	B Cells
B001-A-006_AATGCCACAACTGATC-1	10.3535	4.14413	B Cells
B001-A-006_AATGCCATCATTATCC-1	-2.51299	5.34821	Mast
B001-A-006_AATGGAACATGAGTAA-1	10.0297	2.5781	B Cells
B001-A-006_AATGGCTGTTCGGCCA-1	2.06535	-9.75914	NK
B001-A-006_AATTTCCCAGCGTAGA-1	11.1194	3.40437	B Cells
B001-A-006_AATTTCCGTCGGTAAG-1	3.96967	-4.74202	CD4
B001-A-006_AATTTCCGTGATCATC-1	-12.8322	0.93232	Mono_Macrophages
B001-A-006_ACACAGTGTCCCTAAA-1	10.0398	1.57631	B Cells
B001-A-006_ACACGCGCATCCGGTG-1	10.8145	3.13036	B Cells
B001-A-006_ACACGCGGTTCTCCCA-1	9.84817	3.57511	B Cells
B001-A-006_ACACTGAGTCGCGGTT-1	0.726883	-5.36682	CD8
B001-A-006_ACAGCCGGTCATCAGT-1	1.22029	-5.18635	CD8
B001-A-006_ACAGGGACAAATTGCC-1	1.02734	-4.85672	CD8
B001-A-006_ACATCGATCCTTGAAG-1	-2.95252	5.93961	Mast
B001-A-006_ACATGCATCCATGAGT-1	10.3002	4.33256	B Cells
B001-A-006_ACATTTCCATGCACTA-1	2.33981	-10.1768	NK
B001-A-006_ACATTTCGTAATCAAG-1	10.5593	2.25009	B Cells
B001-A-006_ACCAACATCATTTGGG-1	1.36666	-7.2926	CD8
B001-A-006_ACCATTTGTAGAGGAA-1	1.17314	-6.7441	CD8
B001-A-006_ACCCAAACAACTGCCG-1	9.57556	2.17009	B Cells
B001-A-006_ACCCAAAGTATAGGGC-1	11.2878	2.23984	B Cells
B001-A-006_ACCCTTGAGCTACTGT-1	0.734676	-6.22221	CD8
B001-A-006_ACCCTTGGTCCAATCA-1	1.00292	-3.80515	CD8
B001-A-006_ACCTGAACACACCTTC-1	9.70395	3.73563	B Cells
B001-A-006_ACGATCAGTGAGTAAT-1	1.05656	10.2489	Plasma
B001-A-006_ACGCACGTCTGCGAGC-1	10.4095	2.16856	B Cells
B001-A-006_ACGGAAGGTAGGTCAG-1	-0.241444	-7.37216	CD8
B001-A-006_ACGGAAGTCCGAAGGA-1	0.417611	9.56484	Plasma
B001-A-006_ACGTACACACCTGCAG-1	10.2333	4.01749	B Cells
B001-A-006_ACGTAGTAGAGCCTGA-1	9.72874	2.65499	B Cells
B001-A-006_ACGTAGTTCGTGTGAT-1	-2.41579	5.94379	Mast
B001-A-006_ACGTTCCCAGTCTACA-1	1.52381	-8.74054	NK
B001-A-006_ACTATTCAGCCTATCA-1	-12.4045	0.82661	Mono_Macrophages
B001-A-006_ACTATTCGTGCCTAAT-1	11.2357	3.21074	B Cells
B001-A-006_ACTCTCGGTCCGTTTC-1	-11.0156	2.95063	Mono_Macrophages
B001-A-006_ACTCTCGTCTAACGGT-1	10.5603	3.36763	B Cells
B001-A-006_ACTGATGAGTTGCTCA-1	11.1273	2.68446	B Cells
B001-A-006_ACTGATGGTCGATTAC-1	2.12305	9.69041	Plasma
B001-A-006_ACTGTCCAGCTAATGA-1	0.166947	10.1116	Plasma
B001-A-006_ACTGTCCGTTACGATC-1	9.6927	4.59476	B Cells
B001-A-006_ACTGTGAAGCCTGTCG-1	4.15411	-4.54448	CD4
B001-A-006_ACTTATCTCGTTCCCA-1	10.8911	3.09082	B Cells
B001-A-006_ACTTATCTCTAAGGAA-1	1.9169	10.763	Plasma
B001-A-006_ACTTCCGCACTGAGGA-1	3.23191	9.15599	Plasma
B001-A-006_ACTTCCGTCGCCTTTG-1	1.72739	-5.96329	CD8
B001-A-006_ACTTTGTAGTATGGCG-1	3.13339	-7.87845	CD8
B001-A-006_AGAACCTCAAACGTGG-1	10.1545	2.60822	B Cells
B001-A-006_AGAACCTGTTGAGGAC-1	9.93604	3.86504	B Cells
B001-A-006_AGAACCTTCGCCTTTG-1	4.76508	10.0116	Plasma
B001-A-006_AGAAGCGAGATGGCGT-1	2.03673	-5.64679	CD8
B001-A-006_AGAAGCGGTGTTTCTT-1	9.45603	2.16227	B Cells
B001-A-006_AGAAGCGTCGCTTTAT-1	1.84587	-8.10182	CD8
B001-A-006_AGAAGTAAGTAGCATA-1	0.914093	-4.36581	CD8
B001-A-006_AGACACTAGAACCGCA-1	1.84454	-3.33737	CD4
B001-A-006_AGACACTGTGAGACGT-1	10.1724	3.55202	B Cells
B001-A-006_AGACCATCATGGATCT-1	10.4075	2.73666	B Cells
B001-A-006_AGACTCACAGGAGGAG-1	1.33626	-5.96102	CD8
B001-A-006_AGAGCAGGTGGTCTGC-1	10.6509	3.05477	B Cells
B001-A-006_AGATCGTGTACCAGAG-1	2.16814	-6.96997	CD8
B001-A-006_AGATGCTCAGAACCGA-1	1.99197	9.78265	Plasma
B001-A-006_AGCATCAAGGTGATAT-1	9.85973	3.75265	B Cells
B001-A-006_AGCATCACAGTTGAAA-1	10.7043	4.27682	B Cells
B001-A-006_AGCCAATCAGGCGTTC-1	1.93338	-3.68138	CD4
B001-A-006_AGCGCCAAGTGCCTCG-1	9.64016	4.29572	B Cells
B001-A-006_AGCGCCATCAATGCAC-1	10.3202	3.01136	B Cells
B001-A-006_AGCGCTGTCTTTGCAT-1	1.66627	-2.87627	CD4
B001-A-006_AGCGTATGTCTAATCG-1	9.78244	3.68994	B Cells
B001-A-006_AGCGTCGCATACTGAC-1	9.88161	2.41974	B Cells
B001-A-006_AGCGTCGGTCTTCTAT-1	-11.0901	1.29934	Mono_Macrophages
B001-A-006_AGCTACACAGCTGCCA-1	-0.010378	-6.15289	CD8
B001-A-006_AGCTACAGTTCGGCGT-1	3.90836	-4.06693	CD4
B001-A-006_AGCTTCCCATTCTTCA-1	9.85642	4.65477	B Cells
B001-A-006_AGGAAATCACAAGCAG-1	0.532514	-6.83781	CD8
B001-A-006_AGGAATACATCCGGTG-1	2.73445	-4.70542	CD4
B001-A-006_AGGACTTAGCCGTCGT-1	10.5446	2.73849	B Cells
B001-A-006_AGGACTTGTCTGCCTT-1	4.35639	-3.51022	CD4
B001-A-006_AGGACTTTCTGCTGAA-1	1.63329	-5.67438	CD8
B001-A-006_AGGAGGTAGACATACA-1	-8.43272	4.47342	Mono_Macrophages
B001-A-006_AGGATAAAGCACTAAA-1	10.2552	1.66868	B Cells
B001-A-006_AGGCTGCGTTAGAGTA-1	4.67503	-4.27149	CD4
B001-A-006_AGGGAGTAGTCGAATA-1	10.4549	1.59745	B Cells
B001-A-006_AGGGAGTCAGCATTGT-1	0.016559	-6.38538	CD8
B001-A-006_AGGGCCTCAAGTATCC-1	0.811332	-6.77029	CD8
B001-A-006_AGGGTGATCCGTACGG-1	9.67413	3.37554	B Cells
B001-A-006_AGGGTGATCGATACAC-1	9.99278	2.8056	B Cells
B001-A-006_AGGTGTTCATCATTGG-1	10.1133	2.94723	B Cells
B001-A-006_AGTAACCCAGATTCGT-1	3.13384	-6.45094	CD8
B001-A-006_AGTACTGTCCTCTAAT-1	10.5043	1.91022	B Cells
B001-A-006_AGTCAACAGAAGTCCG-1	10.1196	4.00615	B Cells
B001-A-006_AGTCAACAGTAATCCC-1	1.14755	-6.01899	CD8
B001-A-006_AGTCAACGTCAGTCTA-1	10.0746	2.20946	B Cells
B001-A-006_AGTCACATCATGTCTT-1	2.31879	-10.0059	NK
B001-A-006_AGTCACATCCGAGATT-1	1.37106	-9.98663	NK
B001-A-006_AGTCATGAGAAATGGG-1	1.42261	-8.29539	CD8
B001-A-006_AGTCATGAGCGACCCT-1	0.927277	-6.61595	CD8
B001-A-006_AGTCATGTCGAACCTA-1	10.3752	2.55507	B Cells
B001-A-006_AGTCTCCTCTTCTAAC-1	10.2369	2.92176	B Cells
B001-A-006_AGTGACTGTACCTAAC-1	-0.418489	-6.20864	CD8
B001-A-006_AGTGATCTCTGTCAGA-1	0.084957	-7.26199	CD8
B001-A-006_AGTGCCGTCATCAGTG-1	0.094851	10.1339	Plasma
B001-A-006_AGTGCCGTCGAGTTGT-1	0.164082	-7.30317	CD8
B001-A-006_AGTTAGCGTACGCGTC-1	2.20679	-10.8921	NK
B001-A-006_AGTTAGCTCTCGTCGT-1	1.14561	-5.2875	CD8
B001-A-006_AGTTCGACATTGAAAG-1	10.2982	2.6835	B Cells
B001-A-006_AGTTCGATCTAGTCAG-1	10.9173	2.68936	B Cells
B001-A-006_AGTTCGATCTCGTCGT-1	1.04986	-7.16279	CD8
B001-A-006_AGTTCGATCTTGTGCC-1	1.35337	-11.374	NK
B001-A-006_ATACCTTGTACGACAG-1	10.3494	2.27132	B Cells
B001-A-006_ATACTTCAGCACTAAA-1	-11.926	1.90404	Mono_Macrophages
B001-A-006_ATACTTCAGCGGTATG-1	1.97752	-10.4119	NK
B001-A-006_ATAGACCGTCTCACGG-1	2.00729	-11.9428	NK
B001-A-006_ATAGACCGTGTCCACG-1	11.1023	2.51671	B Cells
B001-A-006_ATAGGCTAGTCGCTAT-1	9.14188	3.50212	B Cells
B001-A-006_ATAGGCTTCTTCCCAG-1	9.7214	2.5758	B Cells
B001-A-006_ATCACGACAACTGAAA-1	-0.091709	-6.3145	CD8
B001-A-006_ATCACGAGTACGAGCA-1	10.2183	3.96854	B Cells
B001-A-006_ATCACGATCTTTCAGT-1	9.61653	3.56715	B Cells
B001-A-006_ATCACTTCACCAGTAT-1	9.82187	2.2275	B Cells
B001-A-006_ATCCACCGTATGCTAC-1	9.61737	4.48464	B Cells
B001-A-006_ATCCACCTCACGACTA-1	3.76906	-4.9158	CD4
B001-A-006_ATCCATTCAGCCGTTG-1	3.12441	-4.63119	CD4
B001-A-006_ATCCATTGTAGTCACT-1	3.75467	-4.67033	CD4
B001-A-006_ATCGTAGCAAGAGAGA-1	11.0371	3.33883	B Cells
B001-A-006_ATCGTCCGTAGGCAAC-1	0.988425	-5.5591	CD8
B001-A-006_ATGACCAGTGAACTAA-1	9.6236	3.65845	B Cells
B001-A-006_ATGATCGGTTATCTTC-1	1.20427	-1.15545	ILC
B001-A-006_ATGCATGGTAGTCTTG-1	11.1803	2.76585	B Cells
B001-A-006_ATGCATGTCATTGAGC-1	10.6399	3.95857	B Cells
B001-A-006_ATGCCTCAGCGTTACT-1	9.76433	4.11895	B Cells
B001-A-006_ATGCCTCTCACCCTTG-1	1.7136	-5.33461	CD8
B001-A-006_ATGGGTTAGAAACCCG-1	0.818062	-6.59778	CD8
B001-A-006_ATGGGTTAGCCATATC-1	2.14523	-1.99543	CD4
B001-A-006_ATGGGTTTCGAACGCC-1	1.76427	-4.63279	CD8
B001-A-006_ATGTCCCGTTATGACC-1	4.40753	-4.43902	CD4
B001-A-006_ATTACTCGTGGCCTCA-1	10.5536	3.24816	B Cells
B001-A-006_ATTCACTTCACTACTT-1	1.441	-4.40047	CD8
B001-A-006_ATTCAGGAGAAGTCCG-1	10.0426	2.06149	B Cells
B001-A-006_ATTCAGGCACAAGCAG-1	0.591367	10.6797	Plasma
B001-A-006_ATTCCATCAACAAGTA-1	1.73064	-10.175	NK
B001-A-006_ATTCCCGAGGCATGGT-1	1.61162	-11.57	NK
B001-A-006_ATTCCTAGTTGCTGAT-1	2.08264	-4.33564	CD4
B001-A-006_ATTGGGTGTACGAAAT-1	3.3582	-4.76869	CD4
B001-A-006_ATTGGGTTCCATATGG-1	10.3072	4.34959	B Cells
B001-A-006_ATTGTTCAGGTATAGT-1	10.6199	3.63267	B Cells
B001-A-006_ATTGTTCTCACTACGA-1	1.46382	-9.82778	NK
B001-A-006_ATTGTTCTCGGATACT-1	1.33122	-2.16831	CD4
B001-A-006_ATTTCTGCAGCTTTGA-1	1.27226	-7.80506	CD8
B001-A-006_ATTTCTGGTAATGTGA-1	-9.0281	1.0199	Mono_Macrophages
B001-A-006_ATTTCTGGTATCGTAC-1	10.6698	3.89192	B Cells
B001-A-006_ATTTCTGGTGGCAGAT-1	-1.00764	-6.7686	T Cells
B001-A-006_CAACAGTAGCCATTGT-1	10.613	2.60347	B Cells
B001-A-006_CAACAGTAGCTTCGTA-1	9.89007	3.6886	B Cells
B001-A-006_CAACAGTCATCATCTT-1	11.0793	3.73221	B Cells
B001-A-006_CAACGGCAGGCCTTCG-1	10.2308	3.82254	B Cells
B001-A-006_CAAGCTACAGGGTTGA-1	10.2805	3.14173	B Cells
B001-A-006_CAAGCTATCAGCGCGT-1	10.6104	2.49551	B Cells
B001-A-006_CAATCGATCTGTCGTC-1	1.60319	-4.99557	CD8
B001-A-006_CAATGACAGACGAGCT-1	0.509183	-7.08173	CD8
B001-A-006_CACACAACATCGTTCC-1	10.4849	4.12391	B Cells
B001-A-006_CACAGATAGTCACGCC-1	10.0044	3.77819	B Cells
B001-A-006_CACAGATCAGGAAGTC-1	-10.4983	2.53619	Mono_Macrophages
B001-A-006_CACAGGCAGCGCCCAT-1	9.02431	2.58248	B Cells
B001-A-006_CACCAAAAGGCTAAAT-1	1.95536	-7.63106	Plasma
B001-A-006_CACCGTTAGGAAGTGA-1	10.9593	2.45151	B Cells
B001-A-006_CACCGTTCAGCATCTA-1	-12.5023	0.74498	Mono_Macrophages
B001-A-006_CACGAATCATGATAGA-1	-0.283671	-4.22814	CD8
B001-A-006_CACGAATGTCTGGTTA-1	0.742721	-6.1486	CD8
B001-A-006_CACGTGGAGCGTGTCC-1	-11.4963	1.37257	Mono_Macrophages
B001-A-006_CACGTGGTCCACACAA-1	-8.768	-2.583	DC
B001-A-006_CACGTTCAGTTCCATG-1	1.98386	-11.8388	NK
B001-A-006_CACTGAACAGGACGAT-1	4.3963	-4.84316	CD4
B001-A-006_CACTGGGCAGACCGCT-1	9.38748	3.14058	B Cells
B001-A-006_CACTTCGTCCTTCTTC-1	10.8791	2.33427	B Cells
B001-A-006_CACTTCGTCTGGGAGA-1	4.92982	-4.75264	CD4
B001-A-006_CAGAGCCTCTCCCATG-1	0.487047	-8.1407	CD8
B001-A-006_CAGATTGGTCTCGCGA-1	10.9886	3.78878	B Cells
B001-A-006_CAGATTGGTTATGTGC-1	2.44517	-10.3529	NK
B001-A-006_CAGCAATTCGGAATTC-1	10.85	2.10333	B Cells
B001-A-006_CAGCACGTCTTACCAT-1	1.0072	-7.14682	CD8
B001-A-006_CAGCCAGAGGTCACAG-1	10.0926	3.54119	B Cells
B001-A-006_CAGCCAGCACCAATTG-1	10.7209	4.22161	B Cells
B001-A-006_CAGGCCAGTGTCCATA-1	1.01889	-4.28278	CD8
B001-A-006_CAGGCCATCTTCCACG-1	-10.7725	1.16098	Mono_Macrophages
B001-A-006_CAGGTATCAGCAATTC-1	1.08373	-3.94334	CD8
B001-A-006_CAGTTAGGTGTGACCC-1	-2.51771	5.33	Mast
B001-A-006_CAGTTAGTCACCCTCA-1	-11.9301	0.91048	Mono_Macrophages
B001-A-006_CAGTTCCCACCAGTAT-1	0.016436	-6.47671	CD8
B001-A-006_CATAAGCGTATGGAAT-1	-10.7053	3.45722	Mono_Macrophages
B001-A-006_CATACAGCAGTAGGAC-1	2.44631	-10.3615	NK
B001-A-006_CATACAGGTCTTACTT-1	9.8269	2.46177	B Cells
B001-A-006_CATACCCTCAGTGTGT-1	10.0805	2.53981	B Cells
B001-A-006_CATAGACGTAGGATAT-1	0.758447	-6.51848	CD8
B001-A-006_CATCCCAAGCAAGTCG-1	10.5621	2.61436	B Cells
B001-A-006_CATCCCAAGGCCTAAG-1	9.32196	2.79708	B Cells
B001-A-006_CATCCCACAAGAGTGC-1	1.99359	-5.02191	CD4
B001-A-006_CATCGCTTCGCAGTTA-1	0.188241	-7.67991	CD8
B001-A-006_CATCGGGGTGTGTCGC-1	3.80539	-4.49217	CD4
B001-A-006_CATCGTCGTGAGCGAT-1	10.3371	2.10458	B Cells
B001-A-006_CATGCAAGTCTAGGTT-1	10.0133	3.79268	B Cells
B001-A-006_CATGCCTCAGCTGTCG-1	11.0858	2.35569	B Cells
B001-A-006_CATGCCTGTTAAGTCC-1	10.0072	4.21891	B Cells
B001-A-006_CATGCGGAGTGGATTA-1	1.02154	-7.73034	CD8
B001-A-006_CATGCGGTCTAGGCAT-1	0.250371	-5.30759	CD8
B001-A-006_CATGCTCCACATTACG-1	10.7223	3.38505	B Cells
B001-A-006_CATGCTCTCTTCCGTG-1	0.296216	-6.10872	CD8
B001-A-006_CATGGATCAGTTTCGA-1	9.87298	3.58121	B Cells
B001-A-006_CATGGATGTTGCCAAT-1	-12.4722	0.98608	Mono_Macrophages
B001-A-006_CATTCATGTCAAAGAT-1	2.25588	-11.5349	NK
B001-A-006_CATTCATGTGATACCT-1	3.36484	7.66919	Plasma
B001-A-006_CATTCCGAGGTAACTA-1	1.97792	-10.066	NK
B001-A-006_CATTCCGAGGTCGTAG-1	0.496075	10.0904	Plasma
B001-A-006_CATTCTATCAGCGGAA-1	10.0623	1.16844	B Cells
B001-A-006_CATTGAGAGGACTATA-1	10.9424	3.0297	B Cells
B001-A-006_CATTGCCCACAGCTGC-1	9.92138	1.61063	B Cells
B001-A-006_CCAATGACACTGGCGT-1	1.34648	-4.04294	CD8
B001-A-006_CCAATTTGTGAGCAGT-1	1.91377	-10.6878	NK
B001-A-006_CCACAAAAGCAGCAGT-1	1.36236	-0.55772	ILC
B001-A-006_CCACAAATCATGCAGT-1	1.30988	-6.97546	CD8
B001-A-006_CCACACTAGGCAATGC-1	10.0962	4.32713	B Cells
B001-A-006_CCACCATAGTACAGCG-1	9.52901	2.32711	B Cells
B001-A-006_CCACGTTCATCGCTAA-1	-3.10493	5.48122	Mast
B001-A-006_CCACTTGCAGCTGAGA-1	0.667762	-6.72066	CD8
B001-A-006_CCATAAGCACCAAATC-1	3.40268	-6.81986	CD8
B001-A-006_CCATAAGCATAACCCA-1	-11.7795	1.42052	Mono_Macrophages
B001-A-006_CCCAACTCAGGACAGT-1	10.7179	3.66644	B Cells
B001-A-006_CCCGAAGAGGATGTTA-1	3.40673	-4.73831	CD4
B001-A-006_CCCTCTCCATAATCCG-1	9.76646	3.2903	B Cells
B001-A-006_CCGAACGGTTGCAAGG-1	0.119015	-6.75258	CD8
B001-A-006_CCGAACGTCCCGGTAG-1	1.80454	-9.93493	NK
B001-A-006_CCGATGGCATGGCCCA-1	9.94076	2.82538	B Cells
B001-A-006_CCGGACACAACCACAT-1	0.320124	-7.6619	CD8
B001-A-006_CCGGGTAAGTAACAGT-1	-11.9756	2.51667	Mono_Macrophages
B001-A-006_CCGGTGAGTGTCCATA-1	10.1018	2.12226	B Cells
B001-A-006_CCGTAGGGTGAGCGAT-1	9.64933	3.81067	B Cells
B001-A-006_CCGTAGGTCATTATCC-1	10.2788	3.7896	B Cells
B001-A-006_CCTATCGAGGTGCCAA-1	0.858793	-6.76141	CD8
B001-A-006_CCTCAACAGCGTGTCC-1	1.54279	-3.27572	CD4
B001-A-006_CCTCAACCATGATAGA-1	9.58263	4.25831	B Cells
B001-A-006_CCTCACACAAGTCGTT-1	0.722583	-5.50174	CD8
B001-A-006_CCTCACACACACCTTC-1	4.31845	-4.82223	CD4
B001-A-006_CCTCACATCTGAATGC-1	-0.247154	-6.56242	CD8
B001-A-006_CCTCAGTAGTCGGGAT-1	9.93107	4.81542	B Cells
B001-A-006_CCTCAGTGTGATCGTT-1	-11.1365	1.66861	Mono_Macrophages
B001-A-006_CCTCAGTGTGGCTTGC-1	10.337	3.79363	B Cells
B001-A-006_CCTCCAAGTGCTCCGA-1	4.85164	-4.19858	CD4
B001-A-006_CCTCCAATCCACAGGC-1	-10.1416	2.42936	Mono_Macrophages
B001-A-006_CCTCCTCCACCCTCTA-1	10.6398	2.6875	B Cells
B001-A-006_CCTCCTCCATGAATAG-1	-10.9397	2.13547	Mono_Macrophages
B001-A-006_CCTCCTCTCCCAGGCA-1	1.52645	-4.07344	CD8
B001-A-006_CCTCTCCTCTAGCCTC-1	-0.192296	-6.23739	CD8
B001-A-006_CCTGCATGTTTGCAGT-1	10.1315	1.67211	B Cells
B001-A-006_CCTGCATTCAAGTGGG-1	10.9113	3.30441	B Cells
B001-A-006_CCTGTTGGTGCACATT-1	1.55632	-0.67661	ILC
B001-A-006_CCTTCAGAGTTAGAAC-1	10.7321	2.68391	B Cells
B001-A-006_CCTTGTGGTAATCAAG-1	0.709705	-7.58242	CD8
B001-A-006_CCTTTGGAGTTGCATC-1	1.52079	-11.4351	NK
B001-A-006_CGAAGGAGTGAGACCA-1	10.074	1.6173	B Cells
B001-A-006_CGAAGGAGTGCATACT-1	-0.318267	-6.25609	CD8
B001-A-006_CGAATTGTCCTCAGAA-1	10.6344	2.1723	B Cells
B001-A-006_CGACAGCAGATCGCTT-1	9.98704	2.68287	B Cells
B001-A-006_CGACAGCGTGAGAACC-1	1.7381	-10.9896	NK
B001-A-006_CGAGGAAAGCATCAAA-1	9.86977	2.90969	B Cells
B001-A-006_CGAGGAAAGCGTCAGA-1	1.88739	-7.35023	CD8
B001-A-006_CGAGGAACATTGAGCT-1	1.70404	-8.37843	CD8
B001-A-006_CGAGGCTAGAGAGTTT-1	4.47409	-3.84732	CD4
B001-A-006_CGAGGCTAGGTGCTTT-1	10.7036	3.55199	B Cells
B001-A-006_CGAGGCTGTATCCTTT-1	-11.2424	2.82505	Mono_Macrophages
B001-A-006_CGAGGCTGTGAGTTTC-1	10.1983	3.14205	B Cells
B001-A-006_CGATCGGTCTTGGAAC-1	1.42436	-2.37748	CD4
B001-A-006_CGATGCGTCCGCACTT-1	4.12601	9.81639	Plasma
B001-A-006_CGCAGGTCAGGCTATT-1	1.3188	-2.59609	CD4
B001-A-006_CGCATGGCACAATCTG-1	1.16169	-3.69904	CD4
B001-A-006_CGCATGGGTAGACGTG-1	10.1032	1.34672	B Cells
B001-A-006_CGCATGGTCGGTCGGT-1	2.95884	7.75357	Plasma
B001-A-006_CGCCATTGTTGCAAGG-1	-11.9212	0.98278	Mono_Macrophages
B001-A-006_CGGAACCCAGTTCTAG-1	9.62312	3.95136	B Cells
B001-A-006_CGGAATTAGTCAAGCG-1	-11.667	1.321	Mono_Macrophages
B001-A-006_CGGAATTCACGACCTG-1	-12.3827	0.98162	Mono_Macrophages
B001-A-006_CGGAATTCATGTTTGG-1	1.63855	-7.51664	CD8
B001-A-006_CGGAGAAGTGACCGAA-1	2.043	-7.24349	CD8
B001-A-006_CGGAGAATCCGCAAAT-1	10.1756	2.38464	B Cells
B001-A-006_CGGGACTAGCCGAACA-1	0.717662	-7.04425	CD8
B001-A-006_CGGGACTAGGTACTGG-1	9.70469	1.83111	B Cells
B001-A-006_CGGGCATCACACCGAC-1	1.33371	-6.46123	CD8
B001-A-006_CGGTCAGCAACGTATC-1	4.91589	-4.17113	CD4
B001-A-006_CGTAATGCAGCCGGTT-1	10.2136	2.46675	B Cells
B001-A-006_CGTAGTAAGCGCCTAC-1	10.8138	2.81815	B Cells
B001-A-006_CGTCAAAGTAGTTAGA-1	10.9094	3.27579	B Cells
B001-A-006_CGTCCATCAACCGGAA-1	10.3184	2.28374	B Cells
B001-A-006_CGTCCATGTGTATACC-1	3.68211	-4.89765	CD4
B001-A-006_CGTGAATCAGAGCTAG-1	0.083007	-6.84211	CD8
B001-A-006_CGTGAATGTCTTTATC-1	-12.7571	-0.12119	Mono_Macrophages
B001-A-006_CGTGATAAGACTTGTC-1	1.70344	-7.09165	CD8
B001-A-006_CGTGATAAGGTAAGAG-1	2.2456	-4.37721	CD4
B001-A-006_CGTGCTTAGTCTACCA-1	3.86166	-4.94528	CD4
B001-A-006_CGTTAGAGTTGAAGTA-1	1.50149	-8.1913	CD8
B001-A-006_CGTTAGATCGTAACAC-1	10.5083	3.1429	B Cells
B001-A-006_CGTTCTGGTCGTGGTC-1	0.830907	-8.09599	CD8
B001-A-006_CTAACTTCAGTAGAGC-1	1.38594	-6.34326	CD8
B001-A-006_CTAAGTGAGGATACGC-1	-0.389097	-6.69288	CD8
B001-A-006_CTACAGAAGCCTCGTG-1	10.1922	3.63985	B Cells
B001-A-006_CTACATTTCGGTTAGT-1	4.56039	-3.97301	CD4
B001-A-006_CTACCCACACCAGTAT-1	10.0462	2.81721	B Cells
B001-A-006_CTACCCATCGGCGATC-1	1.33071	-2.31098	CD4
B001-A-006_CTACCTGCAGGAACCA-1	3.28876	-6.0332	CD4
B001-A-006_CTACCTGGTCAGGAGT-1	10.3771	2.92304	B Cells
B001-A-006_CTACGGGCATGAGATA-1	-8.4447	4.37574	Mono_Macrophages
B001-A-006_CTAGACAAGCTACGTT-1	-11.7445	1.80404	Mono_Macrophages
B001-A-006_CTAGACATCCGCGATG-1	0.523692	-7.80673	T Cells
B001-A-006_CTAGACATCTAGAGCT-1	0.886546	-6.236	CD8
B001-A-006_CTAGGTACAACATCGT-1	10.7424	2.46288	B Cells
B001-A-006_CTAGGTACATGAGTAA-1	-12.3094	1.50867	Mono_Macrophages
B001-A-006_CTATAGGCATTCAGGT-1	9.97165	4.20944	B Cells
B001-A-006_CTATCCGCACAATTCG-1	9.90154	3.01853	B Cells
B001-A-006_CTATCCGCATCCGGCA-1	2.26251	-5.03172	CD4
B001-A-006_CTCAAGAGTGGATCAG-1	0.187957	-6.48267	CD8
B001-A-006_CTCAGAAGTGCACGCT-1	-0.063015	-6.39333	CD8
B001-A-006_CTCATGCCAGACTGCC-1	-0.245302	-6.1783	CD8
B001-A-006_CTCATGCTCACTCCGT-1	10.2775	4.15792	B Cells
B001-A-006_CTCATTAAGAGCCATG-1	11.1654	3.05472	B Cells
B001-A-006_CTCATTACACTTTAGG-1	9.72958	3.79147	B Cells
B001-A-006_CTCCACATCATAGCAC-1	1.31392	-3.69584	CD4
B001-A-006_CTCCATGAGAGCCGTA-1	-0.122431	10.3372	Plasma
B001-A-006_CTCCGATGTTGTCAGT-1	10.1084	2.55882	B Cells
B001-A-006_CTCGAGGCAGGCACAA-1	9.95949	2.65536	B Cells
B001-A-006_CTCGAGGTCACACCGG-1	10.619	3.35546	B Cells
B001-A-006_CTCTCAGTCCTAACAG-1	2.17457	-10.871	NK
B001-A-006_CTCTCGATCTTTACAC-1	9.47252	2.83189	B Cells
B001-A-006_CTGAATGAGCACTTTG-1	1.36266	-8.35225	CD8
B001-A-006_CTGAGGCTCCATTTGT-1	10.234	1.69593	B Cells
B001-A-006_CTGAGGCTCCCTCGTA-1	0.006649	10.1463	Plasma
B001-A-006_CTGATCCTCGTTAGAC-1	10.8002	3.45609	B Cells
B001-A-006_CTGCATCAGCCTGACC-1	9.60316	2.72452	B Cells
B001-A-006_CTGCATCAGTTAACAG-1	10.0392	4.04987	B Cells
B001-A-006_CTGCATCGTACAGTCT-1	1.53877	-2.29834	CD4
B001-A-006_CTGCCTACAGCTTTCC-1	9.81996	3.35996	B Cells
B001-A-006_CTGCGAGCATTCCTCG-1	1.80407	-10.8564	NK
B001-A-006_CTGCTCAGTCCAAAGG-1	10.246	1.40875	B Cells
B001-A-006_CTGGCAGGTCCAGAAG-1	4.5317	-4.86609	CD4
B001-A-006_CTGGTCTAGACCATTC-1	10.4467	4.50146	B Cells
B001-A-006_CTGGTCTAGAGGTATT-1	3.51847	-5.05279	CD4
B001-A-006_CTGGTCTGTATCCCAA-1	1.4329	-1.93695	CD4
B001-A-006_CTGGTCTGTGAGGCAT-1	10.7041	2.87425	B Cells
B001-A-006_CTGGTCTGTTATGTGC-1	10.7244	3.69837	B Cells
B001-A-006_CTGTAGATCACTGAAC-1	4.3222	-4.37619	CD4
B001-A-006_CTGTGAAGTCCAGCAC-1	10.0018	1.62906	B Cells
B001-A-006_CTTACCGCATGTGGCC-1	3.65857	-5.02441	CD4
B001-A-006_CTTACCGTCTACTTCA-1	2.50395	-11.0611	NK
B001-A-006_CTTAGGAGTTCCTACC-1	10.2127	2.69661	B Cells
B001-A-006_CTTAGGATCCATACTT-1	1.192	-5.40894	CD8
B001-A-006_CTTCAATGTCACTTCC-1	1.88283	-9.35939	NK
B001-A-006_CTTCCGATCCACCTGT-1	-0.186174	-6.39078	CD8
B001-A-006_CTTCGGTGTCACATTG-1	1.47001	-6.39201	CD8
B001-A-006_CTTCGGTTCCGAGCTG-1	4.18535	9.33283	Plasma
B001-A-006_CTTCTAACAAAGCGTG-1	10.749	3.34769	B Cells
B001-A-006_CTTGAGAGTGTCTTAG-1	-9.42535	0.75648	Mono_Macrophages
B001-A-006_CTTGATTAGCGACTAG-1	10.4041	2.0259	B Cells
B001-A-006_GAACGTTAGTCGTCTA-1	0.62465	-6.80124	CD8
B001-A-006_GAACGTTAGTGGATAT-1	2.13625	-2.83495	CD4
B001-A-006_GAACGTTCAGACAAGC-1	9.53781	3.62284	B Cells
B001-A-006_GAACGTTTCCATCACC-1	3.18857	-4.87156	CD4
B001-A-006_GAAGCCCAGCCTAGGA-1	1.91223	9.25341	Plasma
B001-A-006_GAAGCGACATCTATCT-1	10.4054	2.83144	B Cells
B001-A-006_GAAGCGAGTCGGTGTC-1	11.0694	3.10942	B Cells
B001-A-006_GAAGGACAGATTGATG-1	3.35006	-3.48111	CD4
B001-A-006_GAAGGACCAATCTCGA-1	2.18652	-8.33481	CD8
B001-A-006_GAAGGACGTATGAAGT-1	0.214476	-5.76589	CD8
B001-A-006_GAAGGACTCACGGAGA-1	-10.0879	3.28795	Mono_Macrophages
B001-A-006_GAAGGGTGTTCGTACA-1	3.41186	-5.68282	CD4
B001-A-006_GAAGGGTTCACGGGCT-1	3.18895	-4.83034	CD4
B001-A-006_GAAGTAACACATATGC-1	1.14198	-8.64091	CD8
B001-A-006_GAATAGAAGCAGTAAT-1	10.7747	2.21843	B Cells
B001-A-006_GAATAGAGTGTCACAT-1	0.137819	-6.8505	CD8
B001-A-006_GACACGCCAGACCAAG-1	1.95035	-7.40981	CD8
B001-A-006_GACAGCCTCATGGATC-1	10.1385	1.36921	B Cells
B001-A-006_GACAGCCTCCGCTAGG-1	0.364441	-5.51887	CD8
B001-A-006_GACATCATCCGTCCTA-1	2.25408	-6.1722	CD8
B001-A-006_GACCCAGTCTCTAAGG-1	9.77387	3.02436	B Cells
B001-A-006_GACCGTGTCCAACACA-1	0.099446	-7.08259	CD8
B001-A-006_GACGCTGAGATGTTCC-1	10.6221	2.69987	B Cells
B001-A-006_GACGCTGGTGCGTTTA-1	9.27906	3.06981	B Cells
B001-A-006_GACGCTGTCCCTCTAG-1	10.8146	3.34592	B Cells
B001-A-006_GACGTTATCGGAAGGT-1	1.40938	-6.94113	CD8
B001-A-006_GACTATGCACCTATCC-1	10.4904	3.08101	B Cells
B001-A-006_GACTTCCTCGGACTGC-1	1.80919	-11.3192	NK
B001-A-006_GAGAAATAGATGGCGT-1	4.3437	-5.0723	CD4
B001-A-006_GAGACCCTCGTAGGGA-1	1.51379	-8.61779	CD8
B001-A-006_GAGATGGAGACGCCCT-1	9.86345	2.72662	B Cells
B001-A-006_GAGATGGTCTCTATAC-1	3.48087	-5.17291	CD4
B001-A-006_GAGCTGCTCCGGCTTT-1	-2.50875	5.44816	Mast
B001-A-006_GAGGCCTAGACAAGCC-1	5.10704	-4.58386	CD4
B001-A-006_GAGGCCTTCGCATGAT-1	4.56676	-4.86263	CD4
B001-A-006_GAGGCCTTCTATTTCG-1	-11.2721	2.36067	Mono_Macrophages
B001-A-006_GAGGGATAGATGTAGT-1	0.49891	-6.4459	CD8
B001-A-006_GAGGGATGTCCGTTTC-1	9.59556	3.49944	B Cells
B001-A-006_GAGGGTATCCAAGGGA-1	10.3973	3.53843	B Cells
B001-A-006_GAGGGTATCCGATCGG-1	2.10393	-7.02971	CD8
B001-A-006_GAGGGTATCTTCCGTG-1	-0.142355	-6.57426	CD8
B001-A-006_GAGTCATAGATGAACT-1	1.53642	-7.44217	CD8
B001-A-006_GAGTCATCAAGAGAGA-1	1.95963	-9.37965	NK
B001-A-006_GAGTCTAGTGGTTTGT-1	9.74385	2.27202	B Cells
B001-A-006_GAGTGAGAGCAGCACA-1	4.67994	-4.09839	CD4
B001-A-006_GAGTGTTAGCGATCGA-1	1.71852	-6.37852	CD8
B001-A-006_GAGTGTTTCGTAGTCA-1	9.16049	3.73952	B Cells
B001-A-006_GAGTTTGCAACCGTAT-1	10.2294	3.78088	B Cells
B001-A-006_GAGTTTGGTCACAATC-1	-3.12966	5.578	Mast
B001-A-006_GAGTTTGTCGCCACTT-1	9.79693	2.65165	B Cells
B001-A-006_GATAGAACAACGGTAG-1	1.3841	-11.2438	NK
B001-A-006_GATCACAAGAACCCGA-1	1.05738	-7.48868	CD8
B001-A-006_GATCAGTTCTCCTGAC-1	1.91313	-12.0903	NK
B001-A-006_GATCGTACAGTGGCTC-1	11.0402	2.5016	B Cells
B001-A-006_GATGACTGTAAGATAC-1	0.573458	-6.58761	CD8
B001-A-006_GATGATCAGTAATCCC-1	10.2765	2.31256	B Cells
B001-A-006_GATGTTGGTGCTAGCC-1	-12.0453	2.0317	Mono_Macrophages
B001-A-006_GATTGGTGTCAAGCGA-1	4.02742	-4.66692	CD4
B001-A-006_GATTGGTTCGTTAGAC-1	10.3116	3.69732	B Cells
B001-A-006_GATTTCTTCTCAAAGC-1	2.3426	-4.04846	CD4
B001-A-006_GCAACATCAATGCAGG-1	1.43159	-10.2999	NK
B001-A-006_GCAACATTCCACGGGT-1	10.9853	3.13908	B Cells
B001-A-006_GCACGTGTCGTGTCAA-1	2.70284	-5.04082	CD4
B001-A-006_GCACTAACAAGTTCCA-1	1.13902	9.57388	Plasma
B001-A-006_GCACTAACATGGAACG-1	10.9119	3.51731	B Cells
B001-A-006_GCACTAAGTACCCGAC-1	9.42185	3.02342	B Cells
B001-A-006_GCACTAAGTCATCACA-1	1.20323	-6.48855	CD8
B001-A-006_GCAGCCATCTTCTCAA-1	9.49862	4.07817	B Cells
B001-A-006_GCAGGCTAGTGATGGC-1	1.93597	10.672	Plasma
B001-A-006_GCAGTTATCGGTCTGG-1	9.92236	4.11186	B Cells
B001-A-006_GCATCGGAGGACTTCT-1	9.78356	3.00792	B Cells
B001-A-006_GCATGATAGGAGCTGT-1	10.3376	1.48475	B Cells
B001-A-006_GCCAGCAGTAATACCC-1	3.39271	9.89647	Plasma
B001-A-006_GCCATGGCATGGCCCA-1	1.62687	-7.88829	CD8
B001-A-006_GCCATGGTCCAATGCA-1	10.9936	3.81931	B Cells
B001-A-006_GCCATGGTCGGCATAT-1	9.72174	4.03052	B Cells
B001-A-006_GCCCAGATCAGGCGAA-1	1.10841	-5.74512	CD8
B001-A-006_GCCCGAAGTGAATTAG-1	1.58166	-1.57136	CD4
B001-A-006_GCCCGAATCGCTAAAC-1	10.233	1.90156	B Cells
B001-A-006_GCCGATGCAGTTCTAG-1	10.2393	2.44156	B Cells
B001-A-006_GCCGATGGTCTACAAC-1	9.92766	3.70129	B Cells
B001-A-006_GCCGTGACAATAGGGC-1	10.5586	3.35667	B Cells
B001-A-006_GCCGTGATCCTCTTTC-1	0.902832	-7.06846	CD8
B001-A-006_GCCTGTTGTACATTGC-1	10.2045	4.51653	B Cells
B001-A-006_GCCTGTTGTCGGCTAC-1	10.1746	3.20265	B Cells
B001-A-006_GCCTGTTTCCACTGAA-1	9.95927	1.48319	B Cells
B001-A-006_GCGAGAACATGAGATA-1	-11.7873	2.11415	Mono_Macrophages
B001-A-006_GCGATCGTCTTAGGAC-1	1.82105	-2.90263	CD4
B001-A-006_GCGGAAACAACTTGGT-1	9.34276	3.29145	B Cells
B001-A-006_GCGGATCAGGCCACCT-1	2.02904	-8.18256	CD8
B001-A-006_GCGTGCAAGGTGCGAT-1	2.42122	-7.35274	CD8
B001-A-006_GCGTTTCCACTACCGG-1	2.20532	-4.47182	CD4
B001-A-006_GCTACAAAGGCAGGGA-1	10.6135	1.1345	B Cells
B001-A-006_GCTGGGTTCGGTCAGC-1	1.84928	-8.2887	CD8
B001-A-006_GCTGGGTTCTTCCCAG-1	1.41612	-5.33187	CD8
B001-A-006_GGAACCCCAGTTCCAA-1	0.939306	-5.99597	CD8
B001-A-006_GGAACCCTCATTTCCA-1	2.32982	-10.4941	NK
B001-A-006_GGAAGTGCAAGCTACT-1	0.067916	-5.83385	CD8
B001-A-006_GGACGTCCAGACGCTC-1	9.81609	1.89742	B Cells
B001-A-006_GGACGTCCAGTCGCAC-1	1.14393	-5.71086	CD8
B001-A-006_GGACGTCGTAGTCCTA-1	10.0161	4.31982	B Cells
B001-A-006_GGACGTCTCGAGCCTG-1	10.9146	3.58077	B Cells
B001-A-006_GGAGAACGTAGAAACT-1	-8.89732	4.39946	Mono_Macrophages
B001-A-006_GGAGATGGTTAGTTCG-1	1.38934	-0.48415	ILC
B001-A-006_GGAGGTACATAGCACT-1	1.7644	-7.08764	CD8
B001-A-006_GGATGTTCAGAAACCG-1	4.44127	-4.79594	CD4
B001-A-006_GGATGTTTCCTTATCA-1	1.10457	-8.71318	CD8
B001-A-006_GGCGTCAGTTAGAGAT-1	10.6743	3.93285	B Cells
B001-A-006_GGGACAAAGGAGTCTG-1	0.9512	-6.52878	CD8
B001-A-006_GGGACCTAGGGTACAC-1	1.41062	-6.60821	CD8
B001-A-006_GGGACCTTCCATCTCG-1	9.93336	4.03638	B Cells
B001-A-006_GGGACTCTCATGCCAA-1	9.51683	2.80915	B Cells
B001-A-006_GGGAGTACAGTAACCT-1	-12.1687	0.76081	Mono_Macrophages
B001-A-006_GGGATCCAGGCACCAA-1	1.51675	-4.83641	CD8
B001-A-006_GGGATCCGTCCGATCG-1	-12.7851	0.83134	Mono_Macrophages
B001-A-006_GGGATGAAGTTGAAGT-1	1.82457	-3.87875	CD4
B001-A-006_GGGATGAGTATGAAAC-1	1.13414	-4.12411	CD8
B001-A-006_GGGCCATCAGAGCGTA-1	-10.9607	2.33976	Mono_Macrophages
B001-A-006_GGGCCATTCCGTAGTA-1	0.922207	-5.59923	CD8
B001-A-006_GGGCTACGTTATTCCT-1	10.3377	2.15446	B Cells
B001-A-006_GGGTATTGTTTCGTTT-1	0.118904	-7.24102	CD8
B001-A-006_GGGTCACTCGAACGCC-1	10.0096	1.58764	B Cells
B001-A-006_GGGTCACTCGGTCTAA-1	1.73596	-7.71295	CD8
B001-A-006_GGGTCTGAGTTCCGGC-1	11.0429	2.9498	B Cells
B001-A-006_GGGTCTGTCCCGTGAG-1	10.7705	3.41029	B Cells
B001-A-006_GGGTGAACACTGCACG-1	0.670233	-6.79964	CD8
B001-A-006_GGGTTTACAACCACAT-1	-0.460582	-7.06962	T Cells
B001-A-006_GGGTTTAGTGTTCGAT-1	0.955335	-5.8482	CD8
B001-A-006_GGTAATCGTGACTCGC-1	2.04813	-8.82706	CD8
B001-A-006_GGTCACGCAGCTGAGA-1	10.4864	1.91244	B Cells
B001-A-006_GGTGATTGTGGAAATT-1	10.9832	3.35593	B Cells
B001-A-006_GGTGTCGGTAATCAAG-1	-10.9885	1.54702	Mono_Macrophages
B001-A-006_GGTGTTAAGCGCCATC-1	10.5296	2.78897	B Cells
B001-A-006_GGTTCTCAGTGAGGCT-1	10.0007	3.39893	B Cells
B001-A-006_GGTTGTAAGACAGTCG-1	0.043829	-4.23643	CD8
B001-A-006_GGTTGTAAGGGATCTG-1	1.66397	10.2029	Plasma
B001-A-006_GGTTGTAGTGAGAGGG-1	1.09884	-8.3662	CD8
B001-A-006_GGTTGTATCGTTCTGC-1	1.61519	-8.08948	CD8
B001-A-006_GTAACCAGTCGCTTAA-1	9.84389	3.19898	B Cells
B001-A-006_GTAAGTCCACAGACGA-1	1.71941	-2.90886	CD4
B001-A-006_GTAATGCAGCACTTTG-1	1.57132	-11.5059	NK
B001-A-006_GTAATGCAGTATTAGG-1	4.11154	-3.59453	CD4
B001-A-006_GTACAACTCGGTCATA-1	-11.1473	1.21616	Mono_Macrophages
B001-A-006_GTACAGTCAGCTATTG-1	1.2561	-6.33164	CD8
B001-A-006_GTAGAAAGTTCATCTT-1	0.215673	-7.49352	CD8
B001-A-006_GTAGAGGAGCATGCAG-1	10.7434	2.41139	B Cells
B001-A-006_GTAGATCTCCTCTCTT-1	2.27495	-8.48762	CD8
B001-A-006_GTAGATCTCGCCATAA-1	1.34876	-8.18683	CD8
B001-A-006_GTAGGTTAGGTCCGAA-1	1.47119	-6.49613	CD8
B001-A-006_GTAGTACAGGTCACCC-1	0.754908	-7.39617	CD8
B001-A-006_GTATTGGAGTGCCGAA-1	2.06334	-7.11022	CD8
B001-A-006_GTCAAACCATCACAGT-1	2.40472	-6.03547	CD8
B001-A-006_GTCAAGTTCGTGCGAC-1	0.639424	-6.9857	CD8
B001-A-006_GTCACTCTCGGTGTAT-1	10.6533	3.48434	B Cells
B001-A-006_GTCAGCGCATCGTGGC-1	10.0346	2.03577	B Cells
B001-A-006_GTCCCATTCAAAGGTA-1	1.6285	-11.3817	NK
B001-A-006_GTCGAATAGCTAATCC-1	-11.1111	0.96701	Mono_Macrophages
B001-A-006_GTCGAATCACCACTGG-1	1.46442	-8.06033	CD8
B001-A-006_GTCGTTCTCACTCCGT-1	1.0024	-6.7098	CD8
B001-A-006_GTCTACCTCCGCAGTG-1	2.24956	11.3737	Plasma
B001-A-006_GTCTAGAAGGATTCCT-1	10.7421	2.78557	B Cells
B001-A-006_GTCTAGAGTTGATGTC-1	1.80683	-11.3261	NK
B001-A-006_GTCTAGATCAGCACCG-1	10.1497	4.36709	B Cells
B001-A-006_GTCTCACGTTTAGTCG-1	1.08065	-5.84277	CD8
B001-A-006_GTCTGTCGTAACATAG-1	1.88966	-2.52392	CD4
B001-A-006_GTCTTTACAAGATTGA-1	9.43268	3.49306	B Cells
B001-A-006_GTCTTTACACCCATAA-1	3.42754	-3.91512	CD4
B001-A-006_GTGACGCGTGTCTTCC-1	1.06556	-4.40399	CD8
B001-A-006_GTGAGGAAGCATGTTC-1	0.201128	-6.6771	CD8
B001-A-006_GTGAGGACAATTCACG-1	11.0822	3.07303	B Cells
B001-A-006_GTGAGGATCGCTCTCA-1	-8.80969	3.65355	Mono_Macrophages
B001-A-006_GTGAGTTAGTAAACTG-1	1.74977	-5.73202	CD8
B001-A-006_GTGATGTAGTTGCGAG-1	10.2328	1.60797	B Cells
B001-A-006_GTGCGTGCAGAACATA-1	1.12047	-7.56042	CD8
B001-A-006_GTGGAAGGTCCAGTTA-1	-0.026806	-7.10306	CD8
B001-A-006_GTGGAGACAGTGCGCT-1	2.01168	-11.6878	NK
B001-A-006_GTGGCGTAGTTCTCTT-1	1.60972	-8.58553	CD8
B001-A-006_GTGGCGTGTGATAGAT-1	1.64194	-8.22909	CD8
B001-A-006_GTGGGAAGTAGCCAGA-1	10.6608	3.43471	B Cells
B001-A-006_GTGTAACCAGTTGGTT-1	-11.9009	1.20558	Mono_Macrophages
B001-A-006_GTGTCCTAGCTAGAGC-1	10.3125	2.00022	B Cells
B001-A-006_GTGTCCTAGTAGGATT-1	3.54656	8.42728	Plasma
B001-A-006_GTGTGATAGAGGCGTT-1	1.91026	-2.59031	CD4
B001-A-006_GTGTGATCACTCCTTG-1	1.35403	-6.27789	CD8
B001-A-006_GTGTTCCGTGTTCGTA-1	2.13127	-4.35806	CD4
B001-A-006_GTTACAGAGCGACCCT-1	9.86826	2.78608	B Cells
B001-A-006_GTTACGAAGCTGCGAA-1	0.374556	-6.11821	CD8
B001-A-006_GTTAGACAGATGGCGT-1	10.4911	3.24181	B Cells
B001-A-006_GTTAGACCAGCCCACA-1	10.5943	3.06143	B Cells
B001-A-006_GTTAGTGAGCTGTACT-1	0.722839	-7.2355	CD8
B001-A-006_GTTATGGCAGCTGCCA-1	5.08674	-4.51543	CD4
B001-A-006_GTTCATTAGTTACGGG-1	-4.45292	0.58199	CyclingImmune
B001-A-006_GTTCATTTCTCAATCT-1	3.75383	10.2997	Plasma
B001-A-006_GTTGAACAGGTATAGT-1	-0.118289	-6.32539	CD8
B001-A-006_GTTGAACGTACTAACC-1	9.70823	3.60284	B Cells
B001-A-006_GTTGCGGCAGACACAG-1	1.78255	-11.8728	NK
B001-A-006_GTTGTGAAGTCATTGC-1	10.0926	3.32359	B Cells
B001-A-006_GTTGTGAGTGCGCTCA-1	1.33688	-6.93939	CD8
B001-A-006_GTTTACTCATTGACCA-1	10.7362	3.23749	B Cells
B001-A-006_GTTTACTTCGCTAATG-1	0.85549	-6.36404	CD8
B001-A-006_GTTTACTTCTGCCTCA-1	-11.6543	0.579	Mono_Macrophages
B001-A-006_GTTTGGACATCTAACG-1	2.58996	9.12512	Plasma
B001-A-006_GTTTGGAGTCCGATCG-1	-0.492647	-6.82629	CD8
B001-A-006_TAACACGCAAGTTCGT-1	10.5667	1.95522	B Cells
B001-A-006_TAACACGTCGAAGCAG-1	9.95142	3.90836	B Cells
B001-A-006_TAACCAGAGCGTTCAT-1	9.89737	1.618	B Cells
B001-A-006_TAACGACCACCGTACG-1	1.13398	-7.08104	CD8
B001-A-006_TAACGACTCTCGTTTA-1	11.268	3.31007	B Cells
B001-A-006_TAACTTCGTCAGTCGC-1	10.4179	3.64874	B Cells
B001-A-006_TAAGCCAAGGCTGAAC-1	1.93756	-6.627	CD8
B001-A-006_TAAGCCAGTTGGCTAT-1	3.85362	-5.32017	CD4
B001-A-006_TAAGTCGTCAAGGACG-1	1.58203	-2.13983	CD4
B001-A-006_TAATTCCTCCTCTAAT-1	1.97634	-11.1555	NK
B001-A-006_TACCGAAGTTCCTAGA-1	10.344	1.96592	B Cells
B001-A-006_TACCGGGAGCACACAG-1	1.17633	10.5604	Plasma
B001-A-006_TACCGGGCATTCTTCA-1	10.0767	3.69423	B Cells
B001-A-006_TACCGGGTCTATACGG-1	10.5054	2.80199	B Cells
B001-A-006_TACCTGCCATGAATAG-1	1.38166	-9.81985	NK
B001-A-006_TACGCTCCACCAGGTC-1	10.1667	4.56446	B Cells
B001-A-006_TACGGGCGTTCTCGTC-1	10.1531	2.56785	B Cells
B001-A-006_TACGGTAGTTCAAAGA-1	1.3872	-4.12645	CD8
B001-A-006_TACGTCCTCGAGCCTG-1	10.0439	2.34234	B Cells
B001-A-006_TACTTCAAGAATAGTC-1	-8.62091	4.80774	Mono_Macrophages
B001-A-006_TACTTCATCCGTGTCT-1	9.60478	1.80264	B Cells
B001-A-006_TACTTGTAGGTATCTC-1	10.6132	3.77593	B Cells
B001-A-006_TACTTGTTCGCGCTGA-1	2.0141	-11.101	NK
B001-A-006_TAGACCAGTCCAAAGG-1	10.0917	2.63105	B Cells
B001-A-006_TAGACTGCAAGAGAGA-1	11.043	2.47624	B Cells
B001-A-006_TAGATCGAGCCTGACC-1	4.50428	-4.53086	CD4
B001-A-006_TAGATCGAGTGGACGT-1	2.12191	-2.52923	CD4
B001-A-006_TAGATCGCAGCTGAAG-1	1.69019	-2.85552	CD4
B001-A-006_TAGATCGTCCAGCTCT-1	2.94717	-4.5716	CD4
B001-A-006_TAGCACAAGGATTTCC-1	10.1057	2.05575	B Cells
B001-A-006_TAGCACACAGGTGACA-1	9.94963	1.75395	B Cells
B001-A-006_TAGCACAGTCCAGAAG-1	10.6996	1.83283	B Cells
B001-A-006_TAGGAGGCAGCATGCC-1	0.032766	-7.43029	T Cells
B001-A-006_TAGGAGGGTCGTATTG-1	4.99934	-4.73871	CD4
B001-A-006_TAGGAGGTCAATCTCT-1	0.45096	-7.52258	CD8
B001-A-006_TAGGAGGTCTTGAGCA-1	4.18844	9.9816	Plasma
B001-A-006_TAGGTTGTCGCGCCAA-1	9.30913	4.09418	B Cells
B001-A-006_TAGGTTGTCTGCTGAA-1	4.21278	9.32481	Plasma
B001-A-006_TATACCTGTTCGGCTG-1	4.01726	-5.68347	CD4
B001-A-006_TATCAGGTCCTGCTAC-1	1.62966	-11.3305	NK
B001-A-006_TATCCTAGTGTTACAC-1	10.7411	3.43514	B Cells
B001-A-006_TATCTTGGTACTAGCT-1	2.98413	9.72912	Plasma
B001-A-006_TATCTTGTCTTTCCAA-1	3.98489	-4.72844	CD4
B001-A-006_TATTCCATCGATTGGT-1	-8.94533	1.28318	Mono_Macrophages
B001-A-006_TATTGCTGTAGCGTTT-1	1.7582	-1.91202	CD4
B001-A-006_TATTGGGAGTCCGCCA-1	0.558851	9.76834	Plasma
B001-A-006_TATTGGGCATCTCATT-1	4.89832	-4.74081	CD4
B001-A-006_TATTGGGTCCCGAGTG-1	9.17401	2.85553	B Cells
B001-A-006_TCAATTCAGATGCCGA-1	0.247506	-7.29785	CD8
B001-A-006_TCAATTCCATCCTTCG-1	0.103162	-7.15779	CD8
B001-A-006_TCACAAGCAAAGCTAA-1	2.30372	-8.03438	CD8
B001-A-006_TCACAAGGTGTCGATT-1	1.31933	-6.9949	CD8
B001-A-006_TCACAAGGTGTCTTGA-1	4.03477	-4.7444	CD4
B001-A-006_TCACACCTCAAGTCGT-1	10.2618	4.06743	B Cells
B001-A-006_TCACGCTGTACAATAG-1	8.8444	3.93902	B Cells
B001-A-006_TCACTATAGTAGCTCT-1	10.049	4.40734	B Cells
B001-A-006_TCACTATTCGAATGCT-1	9.52253	2.3463	B Cells
B001-A-006_TCACTCGTCCAACACA-1	-0.131052	-7.48917	CD8
B001-A-006_TCAGCAACATGACAAA-1	10.0996	3.71302	B Cells
B001-A-006_TCAGCAATCAACCTTT-1	10.1572	1.99486	B Cells
B001-A-006_TCAGCCTCAGCAGGAT-1	10.6621	3.39076	B Cells
B001-A-006_TCAGGGCAGCAGCAGT-1	1.58183	-5.71204	CD8
B001-A-006_TCAGGGCTCAGTCCGG-1	0.756773	-5.20332	CD8
B001-A-006_TCAGTGACAGGTGAGT-1	-12.4427	1.10268	Mono_Macrophages
B001-A-006_TCAGTGACATGTTCGA-1	1.12715	-6.52381	CD8
B001-A-006_TCAGTGAGTTTCGTGA-1	10.276	3.53201	B Cells
B001-A-006_TCAGTTTCACCGTGCA-1	9.68756	1.6631	B Cells
B001-A-006_TCATCCGAGCAGAAAG-1	10.3834	4.14933	B Cells
B001-A-006_TCATCCGGTGTTAGCT-1	0.419056	-8.00255	CD8
B001-A-006_TCATGAGAGACGACTG-1	3.92428	-5.27492	CD4
B001-A-006_TCATGCCAGAGCTTTC-1	11.1407	2.25127	B Cells
B001-A-006_TCATGCCGTTTAGACC-1	10.4489	3.71017	B Cells
B001-A-006_TCATGCCTCCTCACTG-1	11.1381	2.78255	B Cells
B001-A-006_TCATGTTAGGTACAAT-1	0.808617	-6.1555	CD8
B001-A-006_TCATGTTCAGTGTGCC-1	9.84281	3.86267	B Cells
B001-A-006_TCATTCACAGCTGTGC-1	-0.771812	-7.28926	T Cells
B001-A-006_TCATTCATCATGTCAG-1	-10.5796	0.91018	Mono_Macrophages
B001-A-006_TCATTGTAGGCGATAC-1	10.8363	3.14369	B Cells
B001-A-006_TCATTTGAGTGCCGAA-1	-12.8002	1.19372	Mono_Macrophages
B001-A-006_TCCACCATCAGCCTCT-1	-12.3909	1.08118	Mono_Macrophages
B001-A-006_TCCCACATCCTTATCA-1	10.6289	3.99899	B Cells
B001-A-006_TCCCATGGTCAAAGCG-1	-0.248374	-5.93196	CD8
B001-A-006_TCCGTGTGTGGCTAGA-1	2.27203	-7.88534	CD8
B001-A-006_TCCTAATAGACATCCT-1	9.63846	3.41255	B Cells
B001-A-006_TCCTCTTCAAAGCTAA-1	1.4981	-8.91132	NK
B001-A-006_TCCTCTTTCTTCCCAG-1	3.63357	-6.31302	CD4
B001-A-006_TCGAACAGTCGGTACC-1	9.95854	1.47777	B Cells
B001-A-006_TCGAAGTCACGTAGTT-1	1.14643	-8.90653	CD8
B001-A-006_TCGACGGCACTCCGAG-1	9.39325	2.18735	B Cells
B001-A-006_TCGATTTTCACGGTCG-1	11.2137	3.29097	B Cells
B001-A-006_TCGCAGGTCTATCACT-1	10.3181	4.25476	B Cells
B001-A-006_TCGCTCATCTAGTCAG-1	10.6087	3.13395	B Cells
B001-A-006_TCGGATACACCTCTAC-1	1.43674	-0.2983	ILC
B001-A-006_TCGGATATCAGCATTG-1	9.69626	1.54663	B Cells
B001-A-006_TCGGATATCTATCCAT-1	-12.0683	1.16084	Mono_Macrophages
B001-A-006_TCGGGACCAGGTCCGT-1	-11.4349	2.48201	Mono_Macrophages
B001-A-006_TCGGGCACAACAGCTT-1	2.33208	-10.0453	NK
B001-A-006_TCGGGTGCAGCCGTTG-1	10.295	2.244	B Cells
B001-A-006_TCGGGTGGTCACTTCC-1	10.9546	3.50921	B Cells
B001-A-006_TCGGTCTAGAATTGCA-1	10.2571	3.2826	B Cells
B001-A-006_TCGGTCTCAGACTCTA-1	0.00136	-5.87645	CD8
B001-A-006_TCGTAGAAGCCAGACA-1	1.16411	-6.01146	CD8
B001-A-006_TCGTAGATCACTGCTC-1	2.09375	9.74052	Plasma
B001-A-006_TCGTAGATCGATACAC-1	-3.50345	0.15791	CyclingImmune
B001-A-006_TCTACATCACTAAACC-1	2.31844	-8.66234	CD8
B001-A-006_TCTACCGTCTGCAGCG-1	10.5341	2.477	B Cells
B001-A-006_TCTCACGGTCACCCTT-1	-0.447928	-5.66368	CD8
B001-A-006_TCTCAGCAGGCTCTAT-1	9.93525	3.88659	B Cells
B001-A-006_TCTCAGCGTAGTCTTG-1	-11.154	1.97148	Mono_Macrophages
B001-A-006_TCTCCGATCGTGCACG-1	10.8422	2.37207	B Cells
B001-A-006_TCTCTGGGTGCTCTTC-1	9.50369	4.01393	B Cells
B001-A-006_TCTGCCACAAATGAGT-1	-2.44982	5.51463	Mast
B001-A-006_TCTGGCTGTTGAAGTA-1	10.1647	4.5118	B Cells
B001-A-006_TCTGTCGAGTGCAACG-1	3.9185	-4.39115	CD4
B001-A-006_TCTTCCTCATTCTTCA-1	0.833322	-8.00834	CD8
B001-A-006_TCTTCCTTCGCCAACG-1	2.83162	-5.25314	CD4
B001-A-006_TCTTGCGGTACAGTCT-1	10.8242	3.92801	B Cells
B001-A-006_TCTTGCGGTGGTAACG-1	10.1842	2.99379	B Cells
B001-A-006_TGAATGCCAATTGAAG-1	-0.414381	-6.89194	CD8
B001-A-006_TGACCCTAGCGCCATC-1	10.181	4.17247	B Cells
B001-A-006_TGACGCGAGTCCGTCG-1	1.54654	-5.82877	CD8
B001-A-006_TGAGACTTCTTGGGCG-1	1.85361	-5.56377	CD8
B001-A-006_TGAGTCAAGAATTCAG-1	10.7458	3.87204	B Cells
B001-A-006_TGAGTCATCGACATAC-1	10.9486	1.86888	B Cells
B001-A-006_TGATCAGTCAACTTTC-1	10.2988	4.54846	B Cells
B001-A-006_TGATGCATCGCCTTTG-1	1.65987	8.65958	Plasma
B001-A-006_TGATGCATCGTCAACA-1	-12.6555	2.17046	Mono_Macrophages
B001-A-006_TGATGGTAGTTGAATG-1	0.284179	-6.25639	CD8
B001-A-006_TGATTCTCAAATGCTC-1	11.1206	2.79404	B Cells
B001-A-006_TGATTCTCAGCCTATA-1	-0.259067	-6.71953	CD8
B001-A-006_TGCACGGGTTGCCGAC-1	10.4055	2.50021	B Cells
B001-A-006_TGCAGGCGTGTCCACG-1	2.25561	-8.95047	CD8
B001-A-006_TGCATCCCATCAACCA-1	10.3244	1.96	B Cells
B001-A-006_TGCATGAAGATACCAA-1	-3.12329	5.69269	Mast
B001-A-006_TGCCGAGAGCCGGAAT-1	9.90962	3.97655	B Cells
B001-A-006_TGCGACGGTGATTGGG-1	10.0667	2.68246	B Cells
B001-A-006_TGCGATACACCTCAGG-1	2.31554	-5.52032	CD4
B001-A-006_TGCGATAGTACCCAGC-1	-12.2471	1.04483	Mono_Macrophages
B001-A-006_TGCTCCAGTGGATCGA-1	1.91331	-2.04393	CD4
B001-A-006_TGCTCGTTCCGTACGG-1	9.61828	3.86679	B Cells
B001-A-006_TGCTGAATCCTTGGAA-1	0.926566	-7.10788	CD8
B001-A-006_TGCTTGCCACTAGTAC-1	1.27836	-3.0892	CD4
B001-A-006_TGGCGTGCAACTGCTA-1	11.1498	3.36012	B Cells
B001-A-006_TGGGATTGTCTCACGG-1	10.56	3.60717	B Cells
B001-A-006_TGGGCGTTCGATGGAG-1	10.9681	3.36198	B Cells
B001-A-006_TGGTACAAGCCACCGT-1	10.7834	3.59069	B Cells
B001-A-006_TGGTGATGTACCTTCC-1	0.960973	-4.88228	CD8
B001-A-006_TGTAAGCAGGACAGTC-1	9.57268	2.11022	B Cells
B001-A-006_TGTAAGCCATCGCCTT-1	10.5544	2.89511	B Cells
B001-A-006_TGTACAGTCAAAGACA-1	10.4905	3.13799	B Cells
B001-A-006_TGTCAGAAGGGTGAAA-1	10.8252	3.12584	B Cells
B001-A-006_TGTCAGAAGTCAGAGC-1	10.0864	2.34238	B Cells
B001-A-006_TGTCAGAGTCTCTCTG-1	10.2568	3.71957	B Cells
B001-A-006_TGTCCCAGTGTAGCAG-1	-11.499	1.87079	Mono_Macrophages
B001-A-006_TGTCCCATCTTGTGCC-1	-10.5329	3.51019	Mono_Macrophages
B001-A-006_TGTCCTGTCACAATGC-1	9.49136	2.72171	B Cells
B001-A-006_TGTCCTGTCAGTCAGT-1	10.4552	1.53553	B Cells
B001-A-006_TGTCCTGTCATTTGCT-1	4.40175	-4.78935	CD4
B001-A-006_TGTGATGCACCCTTAC-1	1.73021	-8.38938	CD8
B001-A-006_TGTGCGGTCGGCCAAC-1	-0.248465	-6.3975	CD8
B001-A-006_TGTTACTAGGTCCAGA-1	-0.05603	-6.14277	CD8
B001-A-006_TGTTCCGCACCCTTGT-1	1.96523	-6.62686	CD8
B001-A-006_TGTTCTAAGTGTAGAT-1	-2.62519	6.20599	Mast
B001-A-006_TGTTCTAGTGAGTAAT-1	0.256772	-7.28788	CD8
B001-A-006_TGTTGGAGTCAAAGCG-1	11.0857	3.32568	B Cells
B001-A-006_TGTTGGATCGTTCCTG-1	1.79872	10.736	Plasma
B001-A-006_TTAATCCCAGCCCAGT-1	1.37445	-0.69625	ILC
B001-A-006_TTACCATGTGGCAACA-1	1.28712	-7.82359	CD8
B001-A-006_TTACCATTCACCTCAC-1	-12.2912	1.40552	Mono_Macrophages
B001-A-006_TTACCATTCCCGAGGT-1	1.79902	-8.36815	CD8
B001-A-006_TTACCGCAGTTGGAGC-1	3.36875	-4.87056	CD4
B001-A-006_TTACGCCAGACAGCGT-1	10.0416	1.09253	B Cells
B001-A-006_TTACGCCAGGTCACCC-1	9.84337	3.71573	B Cells
B001-A-006_TTACGCCAGTGCACAG-1	0.601541	10.2777	Plasma
B001-A-006_TTACGCCCAGCGTGAA-1	0.285772	-7.08499	CD8
B001-A-006_TTACGCCTCCACGGAC-1	5.10816	-4.46488	CD4
B001-A-006_TTATTGCCATTCTCTA-1	10.6098	4.17978	B Cells
B001-A-006_TTATTGCGTTGGTGTT-1	9.68569	3.20425	B Cells
B001-A-006_TTCACCGCAATCTAGC-1	2.26966	-8.22918	CD8
B001-A-006_TTCATGTTCCATCCGT-1	0.307775	-6.48222	CD8
B001-A-006_TTCATTGAGCAACCAG-1	1.53103	-11.3481	NK
B001-A-006_TTCATTGAGGCACGAT-1	10.3116	1.52015	B Cells
B001-A-006_TTCCACGCAGCACAAG-1	10.7072	3.15572	B Cells
B001-A-006_TTCCGTGTCGAGATGG-1	2.73735	-6.0066	CD4
B001-A-006_TTCCTCTCACTGTTCC-1	0.401898	-5.73872	CD8
B001-A-006_TTCCTCTTCATGCATG-1	1.05643	-7.13661	CD8
B001-A-006_TTCGCTGGTTCCGCAG-1	10.2694	3.3491	B Cells
B001-A-006_TTCGGTCCAACTTGCA-1	10.5787	3.58959	B Cells
B001-A-006_TTCTAGTGTCGAGCAA-1	0.656667	-5.90456	CD8
B001-A-006_TTCTCTCAGGATTCAA-1	9.93252	4.11473	B Cells
B001-A-006_TTCTCTCTCACTACGA-1	10.5859	3.50662	B Cells
B001-A-006_TTCTTCCCAGCACGAA-1	1.37753	-5.44097	CD8
B001-A-006_TTCTTCCTCCCTAGGG-1	1.6518	-11.8425	NK
B001-A-006_TTGAACGGTACGTAGG-1	10.1471	2.58433	B Cells
B001-A-006_TTGACCCGTTCTTCAT-1	4.38259	-4.79301	CD4
B001-A-006_TTGAGTGCAGCCGTTG-1	1.34582	-3.70263	CD4
B001-A-006_TTGATGGTCTCAATCT-1	0.823719	-6.47717	CD8
B001-A-006_TTGCCTGTCTCTCGCA-1	-0.184731	-6.79043	CD8
B001-A-006_TTGCTGCCATCCGCGA-1	9.6142	4.64856	B Cells
B001-A-006_TTGGATGCACTTACAG-1	9.9346	3.21402	B Cells
B001-A-006_TTGGATGGTGCCCAGT-1	1.52225	-4.32739	CD8
B001-A-006_TTGGGATAGTGACACG-1	-11.1882	2.37401	Mono_Macrophages
B001-A-006_TTGGGATCAGATCCTA-1	10.7934	2.45277	B Cells
B001-A-006_TTGGTTTCATATCTGG-1	10.5008	2.38756	B Cells
B001-A-006_TTGTTGTAGGCGCTCT-1	1.59777	-10.7968	NK
B001-A-006_TTGTTGTGTGCAACGA-1	0.208337	-7.42228	CD8
B001-A-006_TTGTTTGGTGTCCATA-1	10.2897	2.2671	B Cells
B001-A-006_TTTACCATCGTCAAAC-1	1.31589	-8.58618	CD8
B001-A-006_TTTAGTCTCTTCGATT-1	-0.434696	-6.70942	CD8
B001-A-006_TTTCACAAGTGACACG-1	0.958546	-5.84293	CD8
B001-A-006_TTTCCTCGTGGCTGCT-1	1.79378	-8.27334	CD8
B001-A-006_TTTCCTCGTTCCGTTC-1	2.13851	8.77724	Plasma
B001-A-006_TTTGACTGTAACTAAG-1	-12.0518	0.87089	Mono_Macrophages
B001-A-006_TTTGACTTCGACTCCT-1	10.0462	2.02622	B Cells
B001-A-006_TTTGACTTCGTTGCCT-1	1.76002	-4.71079	CD8
B001-A-006_TTTGGAGCAGGGATAC-1	1.34513	-10.7136	NK
B001-A-006_TTTGGAGCATACAGCT-1	10.3127	3.50899	B Cells
B001-A-006_TTTGTTGCAGCCGTCA-1	-9.93856	-0.53939	Mono_Macrophages
B001-A-101_AACAACCAGGGCGAGA-1	-12.6659	2.34587	Mono_Macrophages
B001-A-101_AAGACTCCAAAGGATT-1	1.03649	-7.88493	CD8
B001-A-101_AAGGTAAAGTTACGAA-1	-12.4306	2.1108	Mono_Macrophages
B001-A-101_AAGTACCGTCAACACT-1	-11.8187	0.89271	Mono_Macrophages
B001-A-101_AAGTTCGCAATCGCGC-1	-12.3456	2.16038	Mono_Macrophages
B001-A-101_AATGGAAGTCCTCCTA-1	-3.26017	5.53061	Mast
B001-A-101_AATGGCTGTAGATCCT-1	0.768069	-6.59978	CD8
B001-A-101_ACAAGCTAGTACGAGC-1	-11.7172	1.62647	Mono_Macrophages
B001-A-101_ACATTTCTCATGGTAC-1	-11.4274	2.25942	Mono_Macrophages
B001-A-101_ACCAAACCAGGCTTGC-1	-0.152082	-7.327	CD8
B001-A-101_ACCATTTAGTCCCAAT-1	-0.339832	-7.62709	CD8
B001-A-101_ACCCTTGAGAGCCGAT-1	-11.8174	1.4573	Mono_Macrophages
B001-A-101_ACCTGAATCGTTCGCT-1	-0.523541	-7.8565	CD8
B001-A-101_ACGCACGCACACTGGC-1	-0.383979	-7.84897	CD8
B001-A-101_ACTATCTCAGTAGATA-1	-12.1822	2.10103	Mono_Macrophages
B001-A-101_ACTTAGGGTAACCAGG-1	-2.78916	5.52778	Mast
B001-A-101_ACTTCGCAGCAGGCAT-1	-11.7582	1.34769	Mono_Macrophages
B001-A-101_AGAAGCGGTACGTAGG-1	-10.3306	0.29393	Mono_Macrophages
B001-A-101_AGACAAACACAAGGTG-1	-11.5527	1.68586	Mono_Macrophages
B001-A-101_AGACACTTCTGCGTCT-1	-12.1691	1.94891	Mono_Macrophages
B001-A-101_AGCCACGGTAGTTCCA-1	-0.130483	-7.75841	CD8
B001-A-101_AGGATCTTCACGATAC-1	-0.016081	-7.33202	CD8
B001-A-101_AGGGAGTTCATCGCTC-1	-11.9276	1.35857	Mono_Macrophages
B001-A-101_AGGGCCTCAAACTCGT-1	-11.4941	2.35435	Mono_Macrophages
B001-A-101_AGGTTACGTTCAGTAC-1	0.442521	-7.15506	CD8
B001-A-101_AGTAGCTAGGACACTG-1	1.6278	-6.88297	CD8
B001-A-101_AGTAGTCCAATGCAAA-1	-12.0874	1.46171	Mono_Macrophages
B001-A-101_AGTGATCAGGCCTTGC-1	-12.0952	1.13263	Mono_Macrophages
B001-A-101_ATACCTTGTGGCTACC-1	-10.0513	0.55192	Mono_Macrophages
B001-A-101_ATCACAGGTCGGCTAC-1	-10.5376	1.40967	Mono_Macrophages
B001-A-101_ATCATTCTCTGTACAG-1	-12.2176	1.27775	Mono_Macrophages
B001-A-101_ATCGATGTCGATACGT-1	-11.7423	1.671	Mono_Macrophages
B001-A-101_ATGCATGAGACCGTTT-1	-0.559296	-7.91727	CD8
B001-A-101_ATGGATCCAGCTGTCG-1	0.274525	9.91127	Plasma
B001-A-101_ATGGTTGCAAGTAGTA-1	-2.30292	5.40694	Mast
B001-A-101_ATGTCTTAGGGATGTC-1	-11.947	1.86632	Mono_Macrophages
B001-A-101_ATTACCTAGGCGTCCT-1	-12.1231	1.70504	Mono_Macrophages
B001-A-101_ATTACCTTCTGTCCGT-1	-11.6905	2.00879	Mono_Macrophages
B001-A-101_CAAAGAATCATACGGT-1	-12.8424	2.07596	Mono_Macrophages
B001-A-101_CAACAACGTAGTACGG-1	-0.26948	-7.9297	CD8
B001-A-101_CAATTTCTCCATCCGT-1	-12.3836	1.36882	Mono_Macrophages
B001-A-101_CACAACAGTTAAGTCC-1	0.523096	-6.87869	CD8
B001-A-101_CACTTCGTCGCTTTAT-1	-11.5997	1.91567	Mono_Macrophages
B001-A-101_CAGATACGTTACACTG-1	-10.6651	0.9444	Mono_Macrophages
B001-A-101_CAGGCCAAGCGAGTCA-1	-8.79471	-2.64229	DC
B001-A-101_CAGTGCGTCATCACTT-1	-0.748947	-8.37968	CD8
B001-A-101_CAGTTCCAGTGCGTCC-1	-9.50539	0.71056	Mono_Macrophages
B001-A-101_CAGTTCCTCATCACTT-1	0.815564	-7.48292	CD8
B001-A-101_CATCCACTCGATGGAG-1	-12.3519	1.66833	Mono_Macrophages
B001-A-101_CATTCATCATGAAAGT-1	-8.54867	-2.4568	DC
B001-A-101_CCAATGAAGAGGGTGG-1	-0.46417	-7.40383	CD8
B001-A-101_CCACAAAGTTAAACCC-1	0.730776	-7.31151	CD8
B001-A-101_CCACCATCATGCACTA-1	-0.345243	-7.76091	CD8
B001-A-101_CCACCATTCTACTTCA-1	1.18439	-11.0645	NK
B001-A-101_CCCTGATAGACACACG-1	0.338517	-8.93871	CD8
B001-A-101_CCCTTAGCAATAACGA-1	1.46085	9.32642	Plasma
B001-A-101_CCGCAAGAGTTGAATG-1	-10.6222	3.15703	Mono_Macrophages
B001-A-101_CCTCACACAGTGTGCC-1	-12.2244	1.15339	Mono_Macrophages
B001-A-101_CCTCCAAAGGCTTCCG-1	-10.1129	3.37619	Mono_Macrophages
B001-A-101_CGATGGCCAATCGCAT-1	-0.613094	-7.34907	CD8
B001-A-101_CGCATAACAGTGAGCA-1	1.86849	9.17662	Plasma
B001-A-101_CGGAACCCATGAAGGC-1	-9.98834	3.70025	Mono_Macrophages
B001-A-101_CGGAATTAGAGGGTGG-1	0.223194	-6.83078	CD8
B001-A-101_CGGCAGTCACGTCTCT-1	0.750298	-6.04391	CD8
B001-A-101_CGTAAGTTCAAACCTG-1	-12.3582	1.89007	Mono_Macrophages
B001-A-101_CGTAGTAAGACGTCGA-1	-12.0246	1.83884	Mono_Macrophages
B001-A-101_CGTGCTTTCGCTTTAT-1	-0.433282	-7.58462	CD8
B001-A-101_CGTTAGACACAGGATG-1	-11.1528	2.49925	Mono_Macrophages
B001-A-101_CTCAATTCATCCGTTC-1	2.18822	9.38668	Plasma
B001-A-101_CTGAATGCATGGGCAA-1	2.41116	9.60837	Plasma
B001-A-101_CTGCCATAGTCACTAC-1	-10.4271	0.30943	Mono_Macrophages
B001-A-101_CTGCTCATCCATCTAT-1	-0.172876	-7.81617	CD8
B001-A-101_CTGGACGAGGTAGATT-1	-12.5392	2.25148	Mono_Macrophages
B001-A-101_GAAATGACAGAGATGC-1	-8.36134	0.19943	Mono_Macrophages
B001-A-101_GAATAGAAGGACGCTA-1	-12.1778	0.76158	Mono_Macrophages
B001-A-101_GAATCACAGCTGCCAC-1	-9.71841	3.68179	Mono_Macrophages
B001-A-101_GACACGCCAAGAGTAT-1	-10.0685	0.24292	Mono_Macrophages
B001-A-101_GACTCTCAGAAACTAC-1	0.224993	-7.62633	CD8
B001-A-101_GACTCTCAGCAGGTCA-1	1.12349	-10.904	NK
B001-A-101_GAGTCTAAGAGTCTTC-1	-0.412245	-7.89738	CD8
B001-A-101_GAGTTTGCAGTATACC-1	2.45662	9.08284	Plasma
B001-A-101_GCACATACAGGGAATC-1	-2.85361	5.91568	Mast
B001-A-101_GCACGGTTCGACCCAG-1	-4.65799	0.58546	CyclingImmune
B001-A-101_GCACTAACACAAACGG-1	-0.624793	-7.73596	CD8
B001-A-101_GCCAACGGTAGGCTGA-1	-0.113189	-7.80996	CD8
B001-A-101_GCCAGCACACTTACAG-1	-0.587626	-7.65564	CD8
B001-A-101_GCCCGAATCATGAGAA-1	-12.3288	1.48991	Mono_Macrophages
B001-A-101_GCGTTTCCATAGTCGT-1	1.38945	-7.30393	CD8
B001-A-101_GCTACAAGTGGTCCGT-1	-11.5059	1.98702	Mono_Macrophages
B001-A-101_GGAGCAAAGCCTGAGA-1	-9.16639	3.77144	Mono_Macrophages
B001-A-101_GGATCTATCGTAATGC-1	-2.63134	5.72483	Mast
B001-A-101_GGCTTTCAGGCTCTAT-1	-10.2532	-0.29072	Mono_Macrophages
B001-A-101_GGGATCCGTATCAGCT-1	-11.8353	2.4898	Mono_Macrophages
B001-A-101_GGGCTACCACACGCCA-1	0.336536	-7.39831	CD8
B001-A-101_GGTAACTTCCATCTAT-1	-0.684116	-7.51873	CD8
B001-A-101_GGTCTGGAGGCCCACT-1	-0.382949	-7.09888	CD8
B001-A-101_GGTTCTCTCTGAGTCA-1	-11.502	2.37468	Mono_Macrophages
B001-A-101_GTAGATCTCTATTCGT-1	-0.528001	-7.5036	CD8
B001-A-101_GTCAAGTAGTCGCTAT-1	-12.3351	1.94686	Mono_Macrophages
B001-A-101_GTCAAGTCAACCACGC-1	-12.5828	2.29278	Mono_Macrophages
B001-A-101_GTGAGTTCACATCCCT-1	-9.79511	-0.72782	Mono_Macrophages
B001-A-101_GTGCGTGTCTATCCAT-1	-12.3429	1.50155	Mono_Macrophages
B001-A-101_GTGCTTCAGGCCTTCG-1	3.10479	-5.35513	CD4
B001-A-101_GTGGCGTTCCACTTCG-1	-11.6367	2.27835	Mono_Macrophages
B001-A-101_GTGTAACGTCGTGGTC-1	1.53409	-6.38785	CD8
B001-A-101_GTGTCCTTCGCGGACT-1	-10.3118	0.67759	Mono_Macrophages
B001-A-101_GTTACAGGTCTACGTA-1	-10.2376	0.29405	Mono_Macrophages
B001-A-101_GTTACGATCTCGCTCA-1	-12.0413	1.95043	Mono_Macrophages
B001-A-101_GTTAGACCATGCGGTC-1	2.17578	-4.45771	CD4
B001-A-101_GTTCTATTCAGCGCAC-1	-11.5946	2.00503	Mono_Macrophages
B001-A-101_GTTTACTTCGCCAGAC-1	-11.7734	1.10277	Mono_Macrophages
B001-A-101_TAACGACTCAAGAGTA-1	-12.1711	1.4684	Mono_Macrophages
B001-A-101_TACATTCGTTTCACTT-1	0.206254	-6.49363	CD8
B001-A-101_TACCGAAAGTCACTCA-1	-12.3628	2.08101	Mono_Macrophages
B001-A-101_TACCTCGTCTCTCTTC-1	-0.294319	-7.78714	CD8
B001-A-101_TACGCTCCAGTGACCC-1	-0.220623	-7.88444	CD8
B001-A-101_TATTGCTAGCACCGAA-1	2.44395	-4.43844	CD4
B001-A-101_TCAATTCCATGCCATA-1	-11.5589	1.97142	Mono_Macrophages
B001-A-101_TCACACCGTTCTCAGA-1	-2.83332	5.83491	Mast
B001-A-101_TCACATTAGCCTCAAT-1	0.15967	-7.54478	CD8
B001-A-101_TCACGCTAGCGAGGAG-1	-0.202597	-7.46041	CD8
B001-A-101_TCAGTCCAGATGGTAT-1	-0.318722	-7.95665	CD8
B001-A-101_TCAGTCCGTATTTCGG-1	-10.6205	2.89573	Mono_Macrophages
B001-A-101_TCAGTTTCAACTCGAT-1	-11.5593	1.98004	Mono_Macrophages
B001-A-101_TCATGAGTCATTCTTG-1	-9.43178	3.82562	Mono_Macrophages
B001-A-101_TCATGGAAGTAAACGT-1	1.77637	-11.7383	NK
B001-A-101_TCATTCAAGTAAACAC-1	-12.2144	1.3748	Mono_Macrophages
B001-A-101_TCATTGTGTACCGTGC-1	-0.043422	-7.97391	CD8
B001-A-101_TCCCACAGTACTGGGA-1	-11.1482	1.19059	Mono_Macrophages
B001-A-101_TCCCACATCGAAGGAC-1	1.03013	-4.48889	CD8
B001-A-101_TCGAAGTAGAAGTCTA-1	-9.39981	3.24883	Mono_Macrophages
B001-A-101_TCGACCTCACAAATGA-1	-12.3377	1.00417	Mono_Macrophages
B001-A-101_TCGGGCAGTGTACATC-1	-11.5728	2.14333	Mono_Macrophages
B001-A-101_TCTAACTCATGGTACT-1	-11.5512	2.33773	Mono_Macrophages
B001-A-101_TCTCACGGTCTCACGG-1	-12.2229	1.82046	Mono_Macrophages
B001-A-101_TCTCTGGAGTACGAGC-1	-0.047699	-7.49382	CD8
B001-A-101_TCTTTGAAGAAAGTCT-1	-12.03	1.43652	Mono_Macrophages
B001-A-101_TGAATCGTCCTGCCAT-1	-12.2125	1.71319	Mono_Macrophages
B001-A-101_TGACAGTAGCTGGTGA-1	1.07204	-10.8425	NK
B001-A-101_TGACGCGCACTATCGA-1	-0.212089	-7.231	CD8
B001-A-101_TGAGGTTTCCGATGTA-1	-12.1415	2.16064	Mono_Macrophages
B001-A-101_TGATCAGGTAATCAAG-1	0.972582	-3.20101	CD4
B001-A-101_TGCAGATCAGGCAATG-1	-0.448742	-7.33087	CD8
B001-A-101_TGCTCCAGTCTACAGT-1	-12.2578	1.52122	Mono_Macrophages
B001-A-101_TGGTACAGTCGGCACT-1	1.21973	-9.03165	NK
B001-A-101_TGTAAGCCAGAGGCAT-1	-11.2744	2.41875	Mono_Macrophages
B001-A-101_TGTCCTGGTAGAGCTG-1	-11.2951	2.13365	Mono_Macrophages
B001-A-101_TTCTTCCAGCCTAACT-1	-2.8997	5.59243	Mast
B001-A-101_TTGCGTCAGGACAGCT-1	-0.32221	-7.54342	CD8
B001-A-101_TTTCATGGTACATACC-1	0.504217	-7.15427	CD8
B001-A-101_TTTGGAGGTTGGGATG-1	-12.1141	1.39263	Mono_Macrophages
B001-A-101_TTTGGTTAGGGCAATC-1	-11.386	2.60869	Mono_Macrophages
B001-A-201_AAAGGGCCACTTCTCG-1	2.07314	9.35058	Plasma
B001-A-201_AAATGGAGTACCCACG-1	-0.683967	-7.96653	CD8
B001-A-201_AACAAAGGTTTCGTAG-1	-9.29188	3.67143	Mono_Macrophages
B001-A-201_AACTTCTGTGGCAACA-1	-2.91589	5.70556	Mast
B001-A-201_AAGACTCCATACAGGG-1	-0.528255	-7.94146	CD8
B001-A-201_AAGTCGTAGGCAGGTT-1	-3.03655	5.95271	Mast
B001-A-201_AATCGTGAGGAAACGA-1	-12.5971	0.69805	Mono_Macrophages
B001-A-201_AATGAAGTCACATACG-1	-9.34403	0.99176	Mono_Macrophages
B001-A-201_ACGATGTTCTGTGCAA-1	1.63309	9.38023	Plasma
B001-A-201_ACTGATGTCGTTCTCG-1	-4.61989	0.48898	CyclingImmune
B001-A-201_AGAAATGGTGCTCGTG-1	-11.1631	2.5401	Mono_Macrophages
B001-A-201_AGAAATGTCCACGGAC-1	-11.3777	1.7492	Mono_Macrophages
B001-A-201_AGCCACGGTCCTCCTA-1	-12.1483	1.2392	Mono_Macrophages
B001-A-201_AGGGTCCAGCAAGCCA-1	10.6102	3.42851	B Cells
B001-A-201_AGGGTGAGTATCTCTT-1	-9.77785	-0.4687	Mono_Macrophages
B001-A-201_AGTACTGCATGTGGTT-1	-12.4424	1.62265	Mono_Macrophages
B001-A-201_AGTACTGTCCTACGGG-1	-11.701	0.54623	Mono_Macrophages
B001-A-201_AGTCATGGTCAAAGAT-1	-9.2986	3.84607	Mono_Macrophages
B001-A-201_AGTGACTTCCTCCACA-1	-0.439798	-8.05049	CD8
B001-A-201_AGTTAGCAGTACGAGC-1	-10.4472	2.4136	Mono_Macrophages
B001-A-201_ATAGACCAGGTGCTGA-1	-0.579898	-7.9991	CD8
B001-A-201_ATCCGTCTCGGAGTAG-1	-8.66339	0.19185	Mono_Macrophages
B001-A-201_ATCGGATGTCTTGTCC-1	11.1829	2.74245	B Cells
B001-A-201_ATCTTCACAACCGCTG-1	-11.6917	1.24944	Mono_Macrophages
B001-A-201_ATGAGGGAGAGAGTGA-1	-12.2187	1.61522	Mono_Macrophages
B001-A-201_ATTACTCAGGTGATCG-1	-12.1187	1.733	Mono_Macrophages
B001-A-201_ATTCAGGGTTGCCTAA-1	0.604954	-10.3905	CD8
B001-A-201_ATTCCCGGTCGCATGC-1	9.9061	4.72031	B Cells
B001-A-201_ATTCGTTTCGCTGACG-1	-11.4214	0.52365	Mono_Macrophages
B001-A-201_ATTTCTGAGGTCTACT-1	-11.9682	1.86215	Mono_Macrophages
B001-A-201_CAATTTCGTAAGATTG-1	-12.0058	0.8005	Mono_Macrophages
B001-A-201_CACAACAAGTCAAGCG-1	-4.98635	0.66099	CyclingImmune
B001-A-201_CACATGAGTACTTCCC-1	-12.2384	1.81364	Mono_Macrophages
B001-A-201_CACGTGGTCTCAGTCC-1	-9.53548	0.59546	Mono_Macrophages
B001-A-201_CAGCAATAGCCGTAAG-1	-0.7173	-7.98401	CD8
B001-A-201_CAGCAATAGTTCCGTA-1	-9.42077	3.54622	Mono_Macrophages
B001-A-201_CAGGCCAAGGTCTTTG-1	-0.762807	-7.89368	CD8
B001-A-201_CATGAGTTCGGTTGTA-1	-13.1153	1.18415	Mono_Macrophages
B001-A-201_CATTCCGTCGTTGCCT-1	-11.5506	2.12143	Mono_Macrophages
B001-A-201_CCCTAACAGTACCATC-1	-9.00192	4.49045	Mono_Macrophages
B001-A-201_CCCTAACAGTTCATCG-1	-8.437	4.18757	Mono_Macrophages
B001-A-201_CCGTTCACAGAGGACT-1	11.1478	2.87939	B Cells
B001-A-201_CCTTCAGTCTACACAG-1	-0.759822	-7.69916	CD8
B001-A-201_CGAAGGAGTAGCGTAG-1	-11.3934	2.61523	Mono_Macrophages
B001-A-201_CGAATTGGTTGTAGCT-1	-11.7493	2.14988	Mono_Macrophages
B001-A-201_CGGAACCCACGCCAGT-1	-9.17625	3.36367	Mono_Macrophages
B001-A-201_CGGAACCTCTCTAGGA-1	-9.48053	3.67887	Mono_Macrophages
B001-A-201_CGGACACAGCTGAGTG-1	-0.616067	-7.84853	CD8
B001-A-201_CGGGACTCAAATAAGC-1	-0.640824	-8.12976	CD8
B001-A-201_CGTGAATAGGTTGGTG-1	-12.5311	0.90274	Mono_Macrophages
B001-A-201_CTAACCCCAATGTGGG-1	-0.600258	-7.88105	CD8
B001-A-201_CTACGGGAGCTTAGTC-1	-11.798	2.05343	Mono_Macrophages
B001-A-201_CTCCACAGTCTGTAAC-1	0.009003	-8.5759	CD8
B001-A-201_CTCCTCCCAGACGATG-1	-5.1189	1.14363	CyclingImmune
B001-A-201_CTCTCGACAGGGCTTC-1	-8.91932	4.59066	Mono_Macrophages
B001-A-201_CTGGCAGCACATACGT-1	-11.4584	2.39389	Mono_Macrophages
B001-A-201_CTGTCGTTCATTGCTT-1	-11.8849	1.2765	Mono_Macrophages
B001-A-201_GAAACCTCATATCGGT-1	-10.8433	2.70775	Mono_Macrophages
B001-A-201_GAACGTTAGGCGTTGA-1	-10.4561	0.55162	Mono_Macrophages
B001-A-201_GAACTGTCATGTGACT-1	-4.48706	0.58052	CyclingImmune
B001-A-201_GAGACTTAGGCATCGA-1	0.994361	9.67542	Plasma
B001-A-201_GAGATGGCACACCGCA-1	-11.8283	0.61455	Mono_Macrophages
B001-A-201_GAGGCCTTCGGTAACT-1	1.31052	-7.78482	CD8
B001-A-201_GAGTCATTCTTGATTC-1	-11.3689	1.77374	Mono_Macrophages
B001-A-201_GAGTGAGGTGGCTAGA-1	-11.3118	0.83567	Mono_Macrophages
B001-A-201_GAGTTTGGTCGGTGTC-1	-9.9375	3.42272	Mono_Macrophages
B001-A-201_GCAGCTGGTTACACAC-1	-12.3007	1.99724	Mono_Macrophages
B001-A-201_GCAGTTAGTCCCGGTA-1	-11.6291	1.88622	Mono_Macrophages
B001-A-201_GCCAGCAGTGCCTGAC-1	-0.572407	-7.39342	CD8
B001-A-201_GCCATTCCATGAAGCG-1	-2.64716	5.84846	Mast
B001-A-201_GCGATCGAGGTAGACC-1	-2.60808	5.40022	Mast
B001-A-201_GCTACAAAGGTATTGA-1	-11.9306	1.4856	Mono_Macrophages
B001-A-201_GCTTCACTCGGTCTAA-1	2.12808	9.46442	Plasma
B001-A-201_GGAACCCAGCGTGAGT-1	1.38247	9.43479	Plasma
B001-A-201_GGGAGTACATCCGATA-1	-11.5059	1.61781	Mono_Macrophages
B001-A-201_GGGATCCAGCTCTGTA-1	11.118	2.84628	B Cells
B001-A-201_GGGTTTAAGGTTCAGG-1	-0.46444	-7.74252	CD8
B001-A-201_GGTCTGGTCGCGTGAC-1	-11.9885	1.75488	Mono_Macrophages
B001-A-201_GTAACCATCACATACG-1	11.1821	2.69608	B Cells
B001-A-201_GTAATGCTCTTCGATT-1	-11.7537	1.64496	Mono_Macrophages
B001-A-201_GTACAACTCTCGTCAC-1	-12.1051	0.74215	Mono_Macrophages
B001-A-201_GTAGGTTTCCCGTTGT-1	-12.3505	1.80192	Mono_Macrophages
B001-A-201_GTCACGGAGGAGGCAG-1	1.31289	9.51158	Plasma
B001-A-201_GTCAGCGCAAACAGGC-1	-11.5017	2.21156	Mono_Macrophages
B001-A-201_GTCATTTGTTTGGGTT-1	-8.33288	0.5514	Mono_Macrophages
B001-A-201_GTGCACGAGCGAATGC-1	-8.32234	3.75481	Mono_Macrophages
B001-A-201_GTTCTATAGACGATAT-1	-9.64929	3.61322	Mono_Macrophages
B001-A-201_TACAGGTTCATGCCAA-1	-8.69317	4.23085	Mono_Macrophages
B001-A-201_TACTTACAGGTGCTGA-1	1.14174	-11.0444	CD8
B001-A-201_TAGACCAGTCTTGAGT-1	-12.1041	1.75202	Mono_Macrophages
B001-A-201_TAGACTGCATCCAATG-1	-11.5931	2.10259	Mono_Macrophages
B001-A-201_TAGAGTCTCAGACATC-1	-0.768822	-8.22667	CD8
B001-A-201_TATCTTGAGGATACCG-1	-11.37	2.35419	Mono_Macrophages
B001-A-201_TATCTTGGTACAGTAA-1	-11.6473	0.81767	Mono_Macrophages
B001-A-201_TATGTTCAGTTACGGG-1	-12.317	1.67735	Mono_Macrophages
B001-A-201_TCAATCTCACGGAAGT-1	-11.3137	1.33109	Mono_Macrophages
B001-A-201_TCAGTGACAACTTCTT-1	-0.752834	-7.74924	CD8
B001-A-201_TCAGTGAGTAACATCC-1	-11.5087	1.89463	Mono_Macrophages
B001-A-201_TCATTACCAATTTCGG-1	-0.64023	-7.69128	CD8
B001-A-201_TCGGGACCAATGGCCC-1	-8.2914	4.28599	Mono_Macrophages
B001-A-201_TCTATACGTGTCCAAT-1	-12.548	0.33256	Mono_Macrophages
B001-A-201_TCTCACGGTACCAATC-1	-3.18083	5.66385	Mast
B001-A-201_TGAGCGCCAGGTGACA-1	-12.1313	1.53148	Mono_Macrophages
B001-A-201_TGCTCCAGTTCTATCT-1	-9.96015	-0.39595	Mono_Macrophages
B001-A-201_TGCTTGCCATCACCAA-1	-10.9822	2.40866	Mono_Macrophages
B001-A-201_TGGATCATCAGGACAG-1	-11.8086	2.06575	Mono_Macrophages
B001-A-201_TGGTACACAGGGACTA-1	-12.353	0.71766	Mono_Macrophages
B001-A-201_TGTGATGTCGGTCATA-1	-12.1577	0.94524	Mono_Macrophages
B001-A-201_TTACGTTTCACTGGTA-1	-0.110198	-7.31353	CD8
B001-A-201_TTAGGGTCAGGTGTTT-1	-4.35202	0.62404	CyclingImmune
B001-A-201_TTAGTCTGTTACCTTT-1	-4.4308	0.49892	CyclingImmune
B001-A-201_TTCCACGCACATGACT-1	-0.388977	-7.70981	CD8
B001-A-201_TTCCTAAAGAATTGTG-1	1.00752	9.61011	Plasma
B001-A-201_TTGAGTGCAAGAGTGC-1	11.1412	2.70768	B Cells
B001-A-201_TTGATGGAGGTACAAT-1	-11.463	2.39346	Mono_Macrophages
B001-A-201_TTGCCTGAGCATGGGT-1	-12.3082	1.60317	Mono_Macrophages
B001-A-201_TTGTGGAGTTGAATCC-1	-9.2923	2.74961	Mono_Macrophages
B001-A-201_TTTGTTGTCTGGTTGA-1	-2.11168	5.33789	Mast
B001-A-301_AACCTTTTCACTACGA-1	1.29001	-10.7217	NK
B001-A-301_AAGGAATGTGATATAG-1	-12.1795	1.83038	Mono_Macrophages
B001-A-301_ACACGCGAGATGGCGT-1	1.37882	-4.23032	CD4
B001-A-301_ACATCCCGTCATTGCA-1	-10.0731	3.04811	Mono_Macrophages
B001-A-301_ACCTACCGTGAGTTTC-1	0.021995	-7.27279	CD8
B001-A-301_ACGATCAAGACCGTTT-1	2.91227	-5.15454	CD4
B001-A-301_ACGATGTTCATTCACT-1	4.29187	-4.85562	CD4
B001-A-301_ACGGTTACATCATCTT-1	1.05082	-7.55382	CD8
B001-A-301_AGAACCTGTTGGGTAG-1	2.3169	-6.80505	CD8
B001-A-301_AGAGCCCGTCGGTAAG-1	-11.154	1.75225	Mono_Macrophages
B001-A-301_AGATAGAAGTGAGTTA-1	-11.3081	2.91715	Mono_Macrophages
B001-A-301_AGCGCTGGTTCGGCCA-1	0.817133	-7.67719	CD8
B001-A-301_AGTAACCCAGCTTCCT-1	9.58025	1.80737	B Cells
B001-A-301_AGTCTCCTCAAACTGC-1	2.75692	-3.90214	CD4
B001-A-301_AGTTCGACAGAGACTG-1	-10.608	0.34269	Mono_Macrophages
B001-A-301_ATCAGGTCAAACCATC-1	2.14558	-5.03025	CD4
B001-A-301_ATCGGCGCACCATATG-1	0.83503	-7.95075	CD8
B001-A-301_ATCTTCAAGACATAAC-1	-10.0158	3.06607	Mono_Macrophages
B001-A-301_ATGGAGGCATTCCTAT-1	-11.9535	1.62032	Mono_Macrophages
B001-A-301_ATTACCTGTTGTTGCA-1	-9.49829	3.29168	Mono_Macrophages
B001-A-301_ATTCCTAAGCTGGCTC-1	9.96371	2.24946	B Cells
B001-A-301_ATTTCACCATCCTAAG-1	-11.0364	1.85773	Mono_Macrophages
B001-A-301_CAGATTGAGAAACCAT-1	1.64596	-4.28769	CD4
B001-A-301_CATCAAGAGCGTGTCC-1	10.4081	2.70966	B Cells
B001-A-301_CATCAAGGTCAAAGCG-1	10.7246	2.78697	B Cells
B001-A-301_CATTCCGTCCCTTGTG-1	10.0481	2.38112	B Cells
B001-A-301_CCACACTCAATACCTG-1	-12.3161	1.50645	Mono_Macrophages
B001-A-301_CCACTTGTCCTCTGCA-1	10.3617	3.09857	B Cells
B001-A-301_CCCGGAACAGACCTAT-1	9.71416	1.88736	B Cells
B001-A-301_CCTTTGGAGATTGATG-1	1.35447	-11.2602	NK
B001-A-301_CGGAATTAGCCATGCC-1	3.19963	8.02812	Plasma
B001-A-301_CGGCAGTTCTCATGGA-1	0.075136	-7.26001	CD8
B001-A-301_CTACTATCAATACCTG-1	-2.66513	5.55225	Mast
B001-A-301_CTACTATTCTACCAGA-1	9.11006	3.38806	B Cells
B001-A-301_CTATCTATCATACAGC-1	10.3381	3.33761	B Cells
B001-A-301_CTCAATTTCCGAAATC-1	1.70539	-3.98894	CD4
B001-A-301_CTCACTGGTTCAACGT-1	11.1053	3.13435	B Cells
B001-A-301_CTCCCAAGTAGTTCCA-1	11.2464	2.6998	B Cells
B001-A-301_CTCCTTTCAGCACCCA-1	0.974698	-6.14077	CD8
B001-A-301_CTGAGGCCAAATCAAG-1	3.58614	-4.46783	CD4
B001-A-301_CTGCCTACAGGTCCGT-1	1.89472	10.2345	Plasma
B001-A-301_CTTCGGTCAGCTAACT-1	2.71124	-5.23071	CD4
B001-A-301_GACTTCCGTTCCACGG-1	1.79204	9.89439	Plasma
B001-A-301_GAGTTTGCATCCGAAT-1	10.1669	2.65259	B Cells
B001-A-301_GATCGTACACAGCTTA-1	2.15683	-11.2791	NK
B001-A-301_GCAGCTGAGCCTCATA-1	9.33511	2.39339	B Cells
B001-A-301_GCATCTCGTACGAGTG-1	10.6523	2.92024	B Cells
B001-A-301_GCCAGGTAGCGTGTTT-1	0.785073	-8.39052	CD8
B001-A-301_GCCAGTGGTTGGAGAC-1	-10.6451	1.17053	Mono_Macrophages
B001-A-301_GCTACAAGTGCTCTCT-1	-12.4605	1.01902	Mono_Macrophages
B001-A-301_GGATGTTAGTCTGCAT-1	-0.245149	-7.49102	CD8
B001-A-301_GGGACTCCATCGCTGG-1	1.42897	-0.4655	ILC
B001-A-301_GGGCCATAGGTTACAA-1	2.04923	-3.67795	CD4
B001-A-301_GGGTTTAGTTGTCATG-1	1.39913	-11.1409	NK
B001-A-301_GGTCACGTCCTTCTTC-1	3.14097	9.02773	Plasma
B001-A-301_GTAACACTCGAATCCA-1	0.002522	-7.10782	CD8
B001-A-301_GTAGGTTCAGCGTTTA-1	10.7414	3.28565	B Cells
B001-A-301_GTTAGACCATCATTGG-1	1.61172	-10.5009	NK
B001-A-301_GTTGTGAGTTCCACGG-1	0.546718	-6.65901	CD8
B001-A-301_TACCGAAGTACAGCGA-1	-12.8708	0.2024	Mono_Macrophages
B001-A-301_TACCTGCGTAGCTGTT-1	2.04373	-5.89985	CD8
B001-A-301_TACTTGTCATGTCTAG-1	9.69117	4.4549	B Cells
B001-A-301_TCAGCCTTCATTACTC-1	1.80525	-10.9136	NK
B001-A-301_TCAGTTTGTGATTCAC-1	0.576177	-6.8592	CD8
B001-A-301_TCATATCGTCAAGCGA-1	10.9079	1.91631	B Cells
B001-A-301_TCCCACATCGGCAGTC-1	0.854308	-7.96712	CD8
B001-A-301_TCCTGCAGTGTCTAAC-1	10.5369	2.39642	B Cells
B001-A-301_TGCTCGTTCTCTTGCG-1	10.0095	2.64555	B Cells
B001-A-301_TGCTTGCTCATGGGAG-1	4.2956	-5.14026	CD4
B001-A-301_TGGGTTACAAGAATGT-1	10.6754	3.18568	B Cells
B001-A-301_TGTTTGTTCACTACTT-1	1.63961	-5.84082	CD8
B001-A-301_TTCCGTGTCCGCTGTT-1	1.46274	-10.5037	NK
B001-A-301_TTCTTCCAGTCCCAAT-1	1.9831	-8.52718	CD8
B001-A-301_TTCTTCCCAGCGTAGA-1	-10.8346	1.37488	Mono_Macrophages
B001-A-301_TTTACGTGTGTCTTAG-1	1.01735	-2.54845	CD4
B001-A-301_TTTGGAGCAAGGCCTC-1	10.2094	1.83142	B Cells
B001-A-401_ACAGGGAGTTGGGAAC-1	-9.323	0.50073	Mono_Macrophages
B001-A-401_AGCTCAAGTCTGCATA-1	2.27833	-7.8996	CD8
B001-A-401_AGGCCACTCGGTTAGT-1	-10.6762	2.10269	Mono_Macrophages
B001-A-401_AGGTCTAGTTTCCATT-1	-8.74557	4.41605	Mono_Macrophages
B001-A-401_AGGTTGTTCTACTGAG-1	-9.60977	1.66318	Mono_Macrophages
B001-A-401_AGTAACCGTTTCGTGA-1	-10.5999	2.52586	Mono_Macrophages
B001-A-401_ATCATTCAGTGTTCCA-1	-10.1107	2.89077	Mono_Macrophages
B001-A-401_ATCGTAGCACTCCACT-1	-11.5345	0.51869	Mono_Macrophages
B001-A-401_CACCGTTTCCGCAACG-1	1.83474	-5.66317	CD8
B001-A-401_CACTGTCCACCCATAA-1	-11.6252	0.89437	Mono_Macrophages
B001-A-401_CAGCAGCCATCCTCAC-1	-8.39408	4.0176	Mono_Macrophages
B001-A-401_CAGCAGCGTCGGTGAA-1	-8.99801	4.74955	Mono_Macrophages
B001-A-401_CAGTTAGGTGCACAAG-1	-8.49851	4.42523	Mono_Macrophages
B001-A-401_CATACAGGTTCCAGGC-1	-9.53767	2.46784	Mono_Macrophages
B001-A-401_CATAGACGTTACAGCT-1	-8.78447	-2.54955	DC
B001-A-401_CCCTGATCACGCAGTC-1	-12.2258	1.12008	Mono_Macrophages
B001-A-401_CCCTGATCATCCGATA-1	-8.77704	3.26335	Mono_Macrophages
B001-A-401_CCGGACAAGAATTGTG-1	-9.92667	3.69977	Mono_Macrophages
B001-A-401_CCGTAGGCACGTCATA-1	-11.2976	0.28555	Mono_Macrophages
B001-A-401_CCTTTGGGTTCAGCGC-1	-10.6002	2.03035	Mono_Macrophages
B001-A-401_CGCCATTTCTTTGCTA-1	-9.34399	3.40963	Mono_Macrophages
B001-A-401_CTCCACATCAAGCTGT-1	-11.8687	0.74305	Mono_Macrophages
B001-A-401_CTCCATGAGTAGGAAG-1	1.83594	-11.8204	NK
B001-A-401_CTGCATCGTGGGCTTC-1	-9.84446	3.23948	Mono_Macrophages
B001-A-401_CTGTGAACAACAGAGC-1	-8.8242	2.85983	Mono_Macrophages
B001-A-401_GACAGCCCATCTCATT-1	-10.1664	3.33639	Mono_Macrophages
B001-A-401_GACCTTCGTACCGGCT-1	-9.68234	3.58847	Mono_Macrophages
B001-A-401_GCAACCGAGTCACAGG-1	0.404353	-7.17757	CD8
B001-A-401_GCAACCGGTTGCAACT-1	0.23641	-7.95756	DC
B001-A-401_GCCGTGATCCGTCACT-1	1.29073	-10.2007	NK
B001-A-401_GCTTGGGGTGATGGCA-1	1.4209	-11.1981	NK
B001-A-401_GGGATCCGTAATGCGG-1	-9.40953	3.99876	Mono_Macrophages
B001-A-401_GTAATCGTCGCCGATG-1	0.848489	-7.42809	CD8
B001-A-401_GTCAAACTCAGCGGAA-1	-8.59825	3.55278	Mono_Macrophages
B001-A-401_GTTACCCGTCGCCACA-1	-10.4653	1.3329	Mono_Macrophages
B001-A-401_GTTGCTCGTCTGTGAT-1	-8.07877	1.6041	Mono_Macrophages
B001-A-401_TAACGACTCTAGCAAC-1	1.24574	-3.71347	CD4
B001-A-401_TAATTCCGTGGGCTCT-1	0.643657	-6.86131	CD8
B001-A-401_TACACCCGTTCAGCTA-1	1.68111	-11.3005	NK
B001-A-401_TACTTACCATTGGGAG-1	-10.6701	0.69331	Mono_Macrophages
B001-A-401_TAGCACACACGAAAGC-1	-10.8384	1.62318	Mono_Macrophages
B001-A-401_TATCCTATCCCGGTAG-1	-10.018	2.91583	Mono_Macrophages
B001-A-401_TATTTCGAGTTGCTGT-1	-9.16721	3.94966	Mono_Macrophages
B001-A-401_TCAGGTAGTTAGGACG-1	0.523855	-7.58048	CD8
B001-A-401_TCATTACAGCCGTAAG-1	-8.32753	3.07142	Mono_Macrophages
B001-A-401_TCATTACTCCCGTGTT-1	-10.2059	2.54522	Mono_Macrophages
B001-A-401_TCGCTTGTCATTCACT-1	3.07604	8.74612	Plasma
B001-A-401_TCTTCCTAGTATGAGT-1	-9.40032	3.58908	Mono_Macrophages
B001-A-401_TGAGGGATCTTTACAC-1	-8.66674	0.39677	Mono_Macrophages
B001-A-401_TGGGAGAGTATCTCGA-1	-9.23756	4.05428	Mono_Macrophages
B001-A-401_TGGGTTAGTAGGTAGC-1	2.75888	-5.3135	CD4
B001-A-401_TTACCGCAGTGGCAGT-1	-10.1506	-0.23834	Mono_Macrophages
B001-A-401_TTCCGGTAGAGGCGGA-1	-9.1694	3.80151	Mono_Macrophages
B001-A-401_TTCCTCTCAGGGAATC-1	-9.0883	3.97322	Mono_Macrophages
B001-A-401_TTTGATCTCTCGTCAC-1	1.29093	-5.39055	CD8
B001-A-406_AACAAGAAGCGGACAT-1	1.03527	-5.15159	CD8
B001-A-406_AAGTACCTCGCCACTT-1	-8.21471	3.15461	Mono_Macrophages
B001-A-406_AATCGACGTAGACGTG-1	2.47052	10.8542	Plasma
B001-A-406_AATCGTGCAATTTCCT-1	10.1007	1.19809	B Cells
B001-A-406_ACACCAAAGTATGCAA-1	-9.60224	4.11692	Mono_Macrophages
B001-A-406_ACAGCCGAGACAAGCC-1	-9.79543	-0.30943	Mono_Macrophages
B001-A-406_ACTATTCCAGAGTAAT-1	-8.20249	0.40189	Mono_Macrophages
B001-A-406_ACTGCAAGTTCGTAAC-1	0.771907	-6.43519	CD8
B001-A-406_AGCCAATTCGACACTA-1	4.3686	10.1578	Plasma
B001-A-406_AGGAGGTTCGCGTGCA-1	0.402217	-8.4476	CD8
B001-A-406_AGTAACCGTATCGTGT-1	2.93977	9.51243	Plasma
B001-A-406_AGTCTCCCAGCGTACC-1	2.02817	-4.70995	CD4
B001-A-406_ATAGAGAGTAGCGATG-1	0.83375	-6.49486	CD8
B001-A-406_ATCCTATCATGTTCAG-1	-10.3559	0.96616	Mono_Macrophages
B001-A-406_ATTCCCGTCATTGCCC-1	-11.9505	0.86028	Mono_Macrophages
B001-A-406_CATACTTTCAGATTGC-1	-8.2215	3.46912	Mono_Macrophages
B001-A-406_CATGAGTTCTTCGACC-1	-11.8146	0.346	Mono_Macrophages
B001-A-406_CATGCGGGTCTCTCCA-1	-0.025049	10.4144	Plasma
B001-A-406_CATTGCCAGTTATGGA-1	1.31751	-0.59409	ILC
B001-A-406_CATTGCCCAGTTCCAA-1	2.80175	-5.42393	CD4
B001-A-406_CCATCACCAGGTTCCG-1	-9.05941	0.50482	Mono_Macrophages
B001-A-406_CCGATGGAGGTTAAAC-1	-10.2032	2.58643	Mono_Macrophages
B001-A-406_CGAGGCTGTTGGGAAC-1	0.430326	-7.60131	CD8
B001-A-406_CGAGGCTTCTCGACGG-1	3.12396	8.16735	Plasma
B001-A-406_CGCCATTCACATACGT-1	0.564968	-7.94245	CD8
B001-A-406_CGTTCTGAGACGATAT-1	2.94376	9.21607	Plasma
B001-A-406_CTCAGGGCATTCGGGC-1	-9.53052	3.51681	Mono_Macrophages
B001-A-406_CTGATCCTCTTGCAGA-1	3.58268	-4.81308	CD4
B001-A-406_CTGTACCTCGCTGACG-1	2.86348	9.97655	Plasma
B001-A-406_CTGTAGAAGTAGGGTC-1	-10.0823	3.43638	Mono_Macrophages
B001-A-406_CTTCCGAGTAATTAGG-1	1.8529	-9.25104	NK
B001-A-406_CTTCTCTAGGCACTCC-1	-9.37587	0.67614	Mono_Macrophages
B001-A-406_GAAGGACAGTTTGAGA-1	0.616621	-7.22219	CD8
B001-A-406_GAATCACCACGCAGTC-1	2.99818	9.76576	Plasma
B001-A-406_GACACGCAGAGGTCAC-1	1.79868	-11.601	NK
B001-A-406_GAGATGGGTCTAGATC-1	-3.02062	5.35094	Mast
B001-A-406_GATGATCAGCAGCCCT-1	0.72947	-5.68693	CD8
B001-A-406_GCACTAATCTCGACGG-1	-9.42945	3.85171	Mono_Macrophages
B001-A-406_GGCTTGGCACCTCTAC-1	1.03382	-3.61623	CD4
B001-A-406_GGGTCTGTCTGAACGT-1	-9.22816	4.62983	Mono_Macrophages
B001-A-406_GGTAATCCACTGCTTC-1	-11.0226	0.63002	Mono_Macrophages
B001-A-406_GTCACTCCAGGGACTA-1	0.993036	-8.19011	CD8
B001-A-406_GTTGCTCTCGTAACCA-1	-2.12962	5.35427	Mast
B001-A-406_TACCCACTCAGAATAG-1	-9.57142	1.94086	Mono_Macrophages
B001-A-406_TATCAGGGTTGCCGCA-1	1.38825	-10.3613	NK
B001-A-406_TCACAAGTCGCAGTCG-1	10.8722	1.84917	B Cells
B001-A-406_TCACACCGTCGTGCCA-1	-11.082	1.26953	Mono_Macrophages
B001-A-406_TCTATCAAGTCACTGT-1	-9.97204	3.41859	Mono_Macrophages
B001-A-406_TCTATCACATACCGTA-1	-12.2335	0.66436	Mono_Macrophages
B001-A-406_TCTCCGAAGATGATTG-1	2.3762	-7.22891	CD8
B001-A-406_TCTGTCGAGCCTGACC-1	-8.56621	0.29772	Mono_Macrophages
B001-A-406_TGAGCGCGTGTCTCCT-1	-8.50443	3.57194	Mono_Macrophages
B001-A-406_TGGAGGATCGCTTACC-1	-11.9271	1.996	Mono_Macrophages
B001-A-406_TGTTCATGTCTTGAAC-1	0.136937	-7.0146	CD8
B001-A-406_TTAGGCAGTGACATCT-1	3.34658	7.64814	Plasma
B001-A-406_TTAGGGTAGGTTGACG-1	-8.27784	3.0541	Mono_Macrophages
B001-A-406_TTGCATTCACGTTCGG-1	1.22978	-7.76235	CD8
B001-A-406_TTGGGATTCGAGCCTG-1	0.539253	-7.48171	CD8
B001-A-406_TTGTTCAAGAGGTTTA-1	1.1689	-8.91551	NK
B001-A-501_AACAAGATCCAGGACC-1	-12.8346	0.11969	Mono_Macrophages
B001-A-501_AAGCCATGTTTGGGAG-1	-12.5871	0.43348	Mono_Macrophages
B001-A-501_AAGTTCGCAAGTATAG-1	-11.6862	1.76556	Mono_Macrophages
B001-A-501_AAGTTCGCAGAGAATT-1	-10.2275	3.51344	Mono_Macrophages
B001-A-501_ACCTACCTCACTTTGT-1	2.18327	9.59753	Plasma
B001-A-501_ACGGGTCAGGGTCACA-1	3.3787	10.0479	Plasma
B001-A-501_ACGGTTATCAACCGAT-1	-10.1135	3.46325	Mono_Macrophages
B001-A-501_ACTGATGGTTAGGGTG-1	0.887483	-5.23721	CD8
B001-A-501_ACTGTGAAGGTTTGAA-1	-11.0395	2.44427	Mono_Macrophages
B001-A-501_AGAAATGGTTGAGAGC-1	-2.80114	5.22365	Mast
B001-A-501_AGATCCACAAACTGCT-1	-9.51293	4.2762	Mono_Macrophages
B001-A-501_AGCTACACATCCTCAC-1	-8.90203	3.91529	Mono_Macrophages
B001-A-501_AGGTTACTCCTCACCA-1	-8.82914	4.66724	Mono_Macrophages
B001-A-501_ATCCTATCAGCAGTGA-1	-2.71186	-0.91048	CyclingImmune
B001-A-501_ATTATCCCAAGCACAG-1	3.3916	9.67632	Plasma
B001-A-501_CAAAGAAAGTCTTGGT-1	-3.33981	-0.00041	CyclingImmune
B001-A-501_CAGCCAGAGCCTAACT-1	-10.2862	3.36023	Mono_Macrophages
B001-A-501_CAGTTCCAGAGGTGCT-1	-10.2963	3.44977	Mono_Macrophages
B001-A-501_CCCAACTGTGATGTAA-1	-8.30664	4.11084	Mono_Macrophages
B001-A-501_CCCTCAAGTGTGACCC-1	-9.81814	0.75885	Mono_Macrophages
B001-A-501_CCGATGGGTTTCACTT-1	-10.1808	3.53551	Mono_Macrophages
B001-A-501_CCGGTGAGTACCCAGC-1	-9.62272	2.58556	Mono_Macrophages
B001-A-501_CCGTTCAGTTCCACGG-1	-11.2757	1.85735	Mono_Macrophages
B001-A-501_CCTTGTGCAACGACTT-1	-9.08122	3.33711	Mono_Macrophages
B001-A-501_CGAATTGAGCGTGCTC-1	-9.09941	3.74951	Mono_Macrophages
B001-A-501_CGGTCAGGTTGCGGCT-1	-11.1565	2.00897	Mono_Macrophages
B001-A-501_CTAGGTACATTACTCT-1	-8.9305	2.63189	Mono_Macrophages
B001-A-501_CTCATCGCAGAAACCG-1	-8.35755	2.19965	Mono_Macrophages
B001-A-501_CTCCATGCAATTCACG-1	-10.3374	3.40003	Mono_Macrophages
B001-A-501_CTGCCTACATCTAACG-1	-11.0882	1.52693	Mono_Macrophages
B001-A-501_GAAGCGAGTTGGGATG-1	-8.23955	4.03414	Mono_Macrophages
B001-A-501_GAAGTAACAGACACCC-1	-9.31587	0.48228	Mono_Macrophages
B001-A-501_GACAGCCTCTATACTC-1	-9.95181	3.39174	Mono_Macrophages
B001-A-501_GACCCAGAGGTTGTTC-1	-12.1462	1.42189	Mono_Macrophages
B001-A-501_GAGGCAACAGGGACTA-1	1.87158	-2.25677	CD4
B001-A-501_GAGTGAGGTGAGTTGG-1	-10.1741	3.06976	Mono_Macrophages
B001-A-501_GATAGAAAGGGACACT-1	-8.39236	4.28229	Mono_Macrophages
B001-A-501_GATCATGTCTCTATAC-1	-12.3182	0.2515	Mono_Macrophages
B001-A-501_GCAGCTGCACCTGTCT-1	11.0614	1.71268	B Cells
B001-A-501_GCGATCGCAGCAGTTT-1	2.25661	9.30978	Plasma
B001-A-501_GGATCTAGTTTCACTT-1	-0.038412	-4.43786	CD8
B001-A-501_GGGAGTAGTACTAGCT-1	-9.46565	3.20749	Mono_Macrophages
B001-A-501_GGGTATTGTTAGAGAT-1	-10.6745	1.90011	Mono_Macrophages
B001-A-501_GGTCACGAGATGCTTC-1	-9.50878	1.28753	Mono_Macrophages
B001-A-501_GTAACACGTAGCTTAC-1	-11.7033	0.18174	Mono_Macrophages
B001-A-501_GTAGCTAAGGTCCCGT-1	0.550631	-5.0035	CD8
B001-A-501_GTATTGGGTGGTTTGT-1	-11.8202	0.16842	Mono_Macrophages
B001-A-501_GTGGAGAGTGTAGCAG-1	-10.4823	2.4738	Mono_Macrophages
B001-A-501_GTTCATTGTTCGGGTC-1	-9.24122	0.64232	Mono_Macrophages
B001-A-501_TACCCACTCATACGAC-1	0.150256	-7.6167	CD8
B001-A-501_TACGGTAGTATACCTG-1	0.341044	-4.80948	CD8
B001-A-501_TACTTCAAGTATAGAC-1	-8.83406	0.60522	Mono_Macrophages
B001-A-501_TATCTGTCAAATAGCA-1	-9.84166	3.59019	Mono_Macrophages
B001-A-501_TATTTCGTCCGGACTG-1	3.16275	9.3865	Plasma
B001-A-501_TCAATCTTCAGACCTA-1	0.23323	-5.90315	CD8
B001-A-501_TCAGGGCAGACCAAAT-1	-11.1748	0.81557	Mono_Macrophages
B001-A-501_TCATATCTCGACTCCT-1	-8.62259	0.27692	Mono_Macrophages
B001-A-501_TCCCACATCAGTGCGC-1	-10.8851	2.51392	Mono_Macrophages
B001-A-501_TCGATTTGTAGTCACT-1	-8.83122	4.02021	Mono_Macrophages
B001-A-501_TCGTGGGGTATGTGTC-1	-9.74909	3.20622	Mono_Macrophages
B001-A-501_TGACGCGTCCGATCGG-1	-10.4196	2.67537	Mono_Macrophages
B001-A-501_TGAGGGAGTGGCAACA-1	-10.2948	1.33472	Mono_Macrophages
B001-A-501_TGCGGGTCAACGCCCA-1	1.18765	-2.49271	CD4
B001-A-501_TGCTCCACATGTCTAG-1	2.50649	-7.18606	CD8
B001-A-501_TGCTTGCTCTTTGGAG-1	-9.55749	0.11228	Mono_Macrophages
B001-A-501_TGTACAGCAGACACCC-1	-10.2175	2.41428	Mono_Macrophages
B001-A-501_TGTACAGTCCTCGATC-1	10.7401	3.05063	B Cells
B001-A-501_TTACCATCACAGACGA-1	-10.3973	2.40612	Mono_Macrophages
B001-A-501_TTACTGTCACAAGCTT-1	-12.1907	1.03997	Mono_Macrophages
B001-A-501_TTCAATCGTAACACCT-1	-10.0516	3.46462	Mono_Macrophages
B001-A-501_TTCCGGTGTAAGGCTG-1	-10.1572	3.55471	Mono_Macrophages
B001-A-501_TTCTTCCCATTGGGAG-1	-8.3295	3.88335	Mono_Macrophages
B004-A-004_AAACCCAGTTTCCAAG-1	-10.4034	3.16442	Mono_Macrophages
B004-A-004_AAAGAACTCGTCAGAT-1	2.15048	-11.0468	NK
B004-A-004_AAAGGGCTCCTTTGAT-1	4.2676	10.1553	Plasma
B004-A-004_AAAGGTATCCTCTCGA-1	1.16033	-9.60167	NK
B004-A-004_AACACACTCTGTTCAT-1	-9.39167	2.30114	Mono_Macrophages
B004-A-004_AACAGGGTCACTGATG-1	4.61861	-4.58625	CD4
B004-A-004_AACGAAATCGGACAAG-1	3.94454	-5.17877	CD4
B004-A-004_AAGACTCCAACTGCCG-1	10.3566	3.71391	B Cells
B004-A-004_AAGCGTTAGGGTTAGC-1	-8.44074	3.85805	Mono_Macrophages
B004-A-004_AAGCGTTGTATGTCAC-1	-10.1308	1.76588	Mono_Macrophages
B004-A-004_AAGGTAAGTTGGGTAG-1	-9.63604	1.45551	Mono_Macrophages
B004-A-004_AAGGTAATCTCGGCTT-1	-8.51727	0.36997	Mono_Macrophages
B004-A-004_AAGTACCTCCTAAGTG-1	9.97659	1.62858	B Cells
B004-A-004_AATCGACGTGATAGTA-1	-9.64436	0.72965	Mono_Macrophages
B004-A-004_AATCGACTCGTCACCT-1	1.89938	-7.20403	CD8
B004-A-004_AATCGTGAGTTTGAGA-1	-10.4942	3.47919	Mono_Macrophages
B004-A-004_AATGACCTCTGTAAGC-1	-8.78013	4.61796	Mono_Macrophages
B004-A-004_AATGGCTGTGTTAACC-1	10.6716	2.51124	B Cells
B004-A-004_AATTTCCAGCTCGTGC-1	-8.67578	3.7143	Mono_Macrophages
B004-A-004_AATTTCCTCCGTAGTA-1	10.9351	3.54662	B Cells
B004-A-004_ACAACCATCGCTTTAT-1	-12.059	0.4581	Mono_Macrophages
B004-A-004_ACAGAAATCCATTTGT-1	2.07535	-7.62727	CD8
B004-A-004_ACATCCCAGTAATTGG-1	-9.5467	2.4698	Mono_Macrophages
B004-A-004_ACATGCACATGAAGGC-1	-13.1934	1.34876	Mono_Macrophages
B004-A-004_ACCAAACAGTGTTCAC-1	-10.2783	0.73744	Mono_Macrophages
B004-A-004_ACCAAACTCTTAGGAC-1	4.65011	-4.80721	CD4
B004-A-004_ACCACAAAGCTGGAGT-1	-10.5095	2.8656	Mono_Macrophages
B004-A-004_ACCATTTGTGTTAACC-1	-10.7501	1.25863	Mono_Macrophages
B004-A-004_ACCCTCAAGGCACTCC-1	-8.09244	1.65514	Mono_Macrophages
B004-A-004_ACCCTCACACAAATCC-1	1.91643	-7.74362	CD8
B004-A-004_ACCCTCAGTCCATAGT-1	3.77814	-4.7729	CD4
B004-A-004_ACCGTTCCACCAAAGG-1	1.41055	-11.0053	NK
B004-A-004_ACGGAAGGTACTTGTG-1	-8.17787	1.99103	Mono_Macrophages
B004-A-004_ACGGTCGAGCAATTCC-1	4.44974	10.0132	Plasma
B004-A-004_ACGTACATCCGTTGAA-1	2.41845	-10.5181	NK
B004-A-004_ACTATCTTCTCTTGCG-1	-11.752	1.56313	Mono_Macrophages
B004-A-004_ACTATGGAGAGCACTG-1	-10.4317	1.58366	Mono_Macrophages
B004-A-004_ACTGCAACAAATACGA-1	-8.64615	4.7843	Mono_Macrophages
B004-A-004_ACTTCCGGTCTGTCAA-1	-8.36734	3.69631	Mono_Macrophages
B004-A-004_ACTTCGCAGCGAATGC-1	-8.17715	1.13323	Mono_Macrophages
B004-A-004_ACTTCGCGTGGGTATG-1	-9.92813	2.54708	Mono_Macrophages
B004-A-004_ACTTCGCTCTTCTGTA-1	-8.13391	1.26893	Mono_Macrophages
B004-A-004_ACTTTCATCAACGCTA-1	-11.7308	0.62171	Mono_Macrophages
B004-A-004_ACTTTGTCACACCTAA-1	10.0786	2.43071	B Cells
B004-A-004_AGAAATGAGTCACTCA-1	2.16141	-4.00304	CD4
B004-A-004_AGAACAAAGATGTTGA-1	-8.84916	4.73621	Mono_Macrophages
B004-A-004_AGAAGCGCAGGGACTA-1	-10.1249	1.64933	Mono_Macrophages
B004-A-004_AGACAGGGTATTCTCT-1	-8.15262	1.86063	Mono_Macrophages
B004-A-004_AGACAGGTCGGAAACG-1	-10.0475	1.91693	Mono_Macrophages
B004-A-004_AGACCCGGTGGCCCAT-1	0.563519	-5.95181	CD8
B004-A-004_AGAGAATAGTTCACTG-1	1.46425	-4.58651	CD8
B004-A-004_AGAGAATTCGCAGAGA-1	-10.1049	2.44742	Mono_Macrophages
B004-A-004_AGAGAGCCAAGGTCTT-1	-9.33585	0.77195	Mono_Macrophages
B004-A-004_AGAGAGCGTTCAACGT-1	-9.4082	0.96202	Mono_Macrophages
B004-A-004_AGAGCCCTCCCTGTTG-1	4.00854	-5.23046	CD4
B004-A-004_AGATAGAGTAGCGATG-1	-10.0228	0.13365	Mono_Macrophages
B004-A-004_AGATCCACACGTAACT-1	1.56464	-7.90739	CD8
B004-A-004_AGATCCAGTTATCCAG-1	-10.1331	3.37911	Mono_Macrophages
B004-A-004_AGATCCATCGTAGAGG-1	1.7068	9.56757	Plasma
B004-A-004_AGCATCAGTAATACCC-1	-8.15752	2.61355	Mono_Macrophages
B004-A-004_AGCCACGTCTACTGAG-1	3.2297	7.85667	Plasma
B004-A-004_AGCTACACAGCCCAGT-1	-10.8823	1.35102	Mono_Macrophages
B004-A-004_AGCTACATCATACAGC-1	2.12676	-3.99597	CD4
B004-A-004_AGCTTCCAGTGAGGTC-1	-8.85557	0.65575	Mono_Macrophages
B004-A-004_AGGAAATGTACTCAAC-1	-10.6727	1.23193	Mono_Macrophages
B004-A-004_AGGAAATTCACACGAT-1	-9.21774	2.89466	Mono_Macrophages
B004-A-004_AGGACGACACCATAAC-1	-8.29274	0.20986	Mono_Macrophages
B004-A-004_AGGACTTTCGCTGACG-1	2.21867	-3.7029	CD4
B004-A-004_AGGAGGTCAAGCACAG-1	2.15303	-9.48077	NK
B004-A-004_AGGAGGTCAGATAAAC-1	-8.82489	0.93391	Mono_Macrophages
B004-A-004_AGGATAACACAAAGTA-1	-9.75849	1.15609	Mono_Macrophages
B004-A-004_AGGCCACCAGGGATAC-1	-10.7144	0.24802	Mono_Macrophages
B004-A-004_AGGGCCTTCGTTCTGC-1	3.40976	10.1996	Plasma
B004-A-004_AGGTGTTCATATGAAG-1	-8.12249	2.17178	Mono_Macrophages
B004-A-004_AGGTGTTGTCTACGTA-1	10.897	2.05723	B Cells
B004-A-004_AGGTTACCAGCACACC-1	-10.1908	1.41315	Mono_Macrophages
B004-A-004_AGGTTACGTATCTCTT-1	10.4607	3.53898	B Cells
B004-A-004_AGTACCATCTGCATAG-1	-2.73491	5.80555	Mast
B004-A-004_AGTACTGAGAGAGGGC-1	-12.2752	0.54708	Mono_Macrophages
B004-A-004_AGTACTGAGGAGGGTG-1	3.55195	-7.00694	CD8
B004-A-004_AGTAGCTTCGCGGTAC-1	0.823398	-4.59173	CD8
B004-A-004_AGTAGTCCACTGATTG-1	-9.68586	1.22178	Mono_Macrophages
B004-A-004_AGTCTCCAGTGAGTGC-1	10.2738	4.06653	B Cells
B004-A-004_AGTCTCCCACGGTGCT-1	-2.80056	5.26652	Mast
B004-A-004_AGTCTCCTCTCAAAGC-1	1.94089	-11.4972	NK
B004-A-004_AGTCTCCTCTCTGAGA-1	1.33655	-0.45735	ILC
B004-A-004_AGTGACTGTGTATCCA-1	10.8458	2.28722	B Cells
B004-A-004_AGTGACTTCGAACCTA-1	10.5388	2.49701	B Cells
B004-A-004_AGTGATCTCGCATTAG-1	2.79442	-7.53473	CD8
B004-A-004_AGTGTTGGTAAGCGGT-1	-8.53398	0.39607	Mono_Macrophages
B004-A-004_AGTTCCCCAGTAGAAT-1	-10.0626	-0.53891	Mono_Macrophages
B004-A-004_AGTTCCCTCACGGGAA-1	-11.6632	0.36757	Mono_Macrophages
B004-A-004_AGTTCGACACAAATGA-1	2.14533	10.6208	Plasma
B004-A-004_ATACCGAAGAGAATCT-1	3.05062	10.5357	Plasma
B004-A-004_ATACCGAAGCCATGCC-1	-11.8433	0.8915	Mono_Macrophages
B004-A-004_ATACCGAAGTATAGAC-1	-8.64224	0.51432	Mono_Macrophages
B004-A-004_ATACCGAGTACGGGAT-1	-8.01341	0.70647	Mono_Macrophages
B004-A-004_ATACCTTGTATCACGT-1	2.0141	-8.25658	CD8
B004-A-004_ATCACAGTCCATCACC-1	-5.06653	1.09303	CyclingImmune
B004-A-004_ATCACGAAGCATTGTC-1	3.62976	10.0826	Plasma
B004-A-004_ATCAGGTGTTCTTGTT-1	-8.74574	-2.63916	DC
B004-A-004_ATCATTCGTCTCACAA-1	4.78788	-4.53432	CD4
B004-A-004_ATCCACCAGTTGGCGA-1	-12.4921	1.57727	Mono_Macrophages
B004-A-004_ATCCTATTCGACGCTG-1	-8.31435	2.36983	Mono_Macrophages
B004-A-004_ATCGCCTGTTTACCAG-1	3.11634	8.12856	Plasma
B004-A-004_ATCGGCGCAAGCGCAA-1	0.415976	-4.17966	CD8
B004-A-004_ATCGTAGGTGTAAACA-1	0.448022	10.4948	Plasma
B004-A-004_ATCGTCCTCCAGCTCT-1	3.65871	-4.98018	CD4
B004-A-004_ATCGTGATCTGCGGCA-1	1.15318	-7.56316	CD8
B004-A-004_ATCTCTAGTTGCGTAT-1	-10.8673	1.24606	Mono_Macrophages
B004-A-004_ATGACCACAGCTGCCA-1	1.63128	-9.40941	NK
B004-A-004_ATGACCAGTATTTCTC-1	-8.91515	2.96131	Mono_Macrophages
B004-A-004_ATGCCTCAGTTGTAAG-1	3.30681	10.1177	Plasma
B004-A-004_ATGTCCCTCACTTATC-1	10.4872	2.79454	B Cells
B004-A-004_ATGTCCCTCCCGATCT-1	-8.47443	0.85265	Mono_Macrophages
B004-A-004_ATTACTCCATCTGCGG-1	1.35517	-10.9151	NK
B004-A-004_ATTACTCGTACCTGTA-1	-9.68969	2.3029	Mono_Macrophages
B004-A-004_ATTATCCAGACGCCCT-1	-9.71304	0.64516	Mono_Macrophages
B004-A-004_ATTATCCTCGTAGCCG-1	-10.3668	2.1201	Mono_Macrophages
B004-A-004_ATTCACTCAAGGAGTC-1	1.75465	-11.5122	NK
B004-A-004_ATTCAGGGTGCCGGTT-1	-8.02548	2.42786	Mono_Macrophages
B004-A-004_ATTCATCTCTCGCTCA-1	-9.58625	0.57546	Mono_Macrophages
B004-A-004_ATTCCATCAGCTTTGA-1	-0.392038	10.3776	Plasma
B004-A-004_ATTCTTGCAAGTACCT-1	3.94199	-3.48585	CD4
B004-A-004_ATTGGGTTCGGTCGGT-1	-11.6282	0.71861	Mono_Macrophages
B004-A-004_ATTGTTCAGCTCAGAG-1	-12.6155	1.13244	Mono_Macrophages
B004-A-004_ATTGTTCAGTCTGGTT-1	-10.3753	0.99212	Mono_Macrophages
B004-A-004_ATTTACCCAACGACTT-1	-12.2353	1.80425	Mono_Macrophages
B004-A-004_CAACCTCAGTCATGGG-1	-11.1641	2.03612	Mono_Macrophages
B004-A-004_CAAGACTTCATTCCTA-1	-10.575	2.70949	Mono_Macrophages
B004-A-004_CAAGAGGCAGATTCGT-1	-8.49271	1.22506	Mono_Macrophages
B004-A-004_CAAGAGGTCACGGTCG-1	1.49597	10.1517	Plasma
B004-A-004_CAAGAGGTCCGCACTT-1	-8.82003	0.59229	Mono_Macrophages
B004-A-004_CAAGCTAAGGTGCTTT-1	-0.141565	10.0887	Plasma
B004-A-004_CAAGCTATCGTTGCCT-1	3.64183	-5.12469	CD4
B004-A-004_CAATGACAGGAACGCT-1	-9.70007	3.91959	Mono_Macrophages
B004-A-004_CACAACAGTACAGGTG-1	-10.6652	1.07301	Mono_Macrophages
B004-A-004_CACACAATCACTGGGC-1	-12.239	0.38222	Mono_Macrophages
B004-A-004_CACAGGCGTCATCACA-1	-9.13438	4.64756	Mono_Macrophages
B004-A-004_CACGAATGTCCTATAG-1	-10.6075	2.21468	Mono_Macrophages
B004-A-004_CACGTGGCAAGACGGT-1	10.6526	3.94529	B Cells
B004-A-004_CACGTTCTCTCTTGCG-1	1.80932	-11.0125	NK
B004-A-004_CACTAAGAGAGTGGCT-1	3.60452	10.679	Plasma
B004-A-004_CACTGTCGTCAAAGCG-1	1.63875	-6.47445	CD8
B004-A-004_CACTGTCTCTTGCAAG-1	0.500788	9.74278	Plasma
B004-A-004_CACTTCGAGACGTCCC-1	-11.869	0.46041	Mono_Macrophages
B004-A-004_CACTTCGCAGCAATTC-1	1.63012	-1.47804	CD4
B004-A-004_CACTTCGGTGCTGCAC-1	-10.7634	1.90029	Mono_Macrophages
B004-A-004_CAGCAATTCCATTCAT-1	-8.50055	3.66042	Mono_Macrophages
B004-A-004_CAGCAGCAGGCCTGCT-1	9.23893	2.894	B Cells
B004-A-004_CAGCAGCCATTGAAAG-1	-12.2745	0.48269	Mono_Macrophages
B004-A-004_CAGGCCATCTGGGCAC-1	2.56758	-11.1093	NK
B004-A-004_CAGGTATCACTCAAGT-1	10.8779	1.95758	B Cells
B004-A-004_CAGGTATTCAAAGGTA-1	-8.70101	-2.61308	DC
B004-A-004_CAGTGCGTCGATGCTA-1	9.64003	3.25365	B Cells
B004-A-004_CATCAAGAGGTCACCC-1	-9.49082	0.96063	Mono_Macrophages
B004-A-004_CATGAGTAGCGTTCCG-1	1.71725	-9.96328	NK
B004-A-004_CATGAGTCACACAGCC-1	-8.04887	2.14845	Mono_Macrophages
B004-A-004_CATGCCTAGACTACCT-1	-8.04709	0.93121	Mono_Macrophages
B004-A-004_CATGCCTCATCCAACA-1	9.28248	3.59432	B Cells
B004-A-004_CATGCCTGTCCTACGG-1	10.8111	3.67386	B Cells
B004-A-004_CATGGATGTGAGCTCC-1	-8.11572	2.25133	Mono_Macrophages
B004-A-004_CATTGTTAGTTCCGTA-1	1.53266	-9.04258	NK
B004-A-004_CCAATGAGTTTGGGTT-1	1.66355	-5.34034	CD8
B004-A-004_CCACAAAGTACCGGCT-1	3.86263	-4.93649	CD4
B004-A-004_CCACAAATCCTAGCCT-1	10.4974	4.09151	B Cells
B004-A-004_CCACTTGCAAGGCGTA-1	4.14227	-4.36602	CD4
B004-A-004_CCCAACTAGCCGGATA-1	-12.2263	2.12623	Mono_Macrophages
B004-A-004_CCCGAAGAGGAAGTGA-1	0.360749	-4.91408	CD8
B004-A-004_CCCGGAAGTCTTTCAT-1	-2.36165	5.50079	Mast
B004-A-004_CCCTCAACAATGTCAC-1	-10.3848	1.83279	Mono_Macrophages
B004-A-004_CCCTCAACATGGAATA-1	9.9638	2.86213	B Cells
B004-A-004_CCCTTAGTCATCTGTT-1	10.1199	4.03791	B Cells
B004-A-004_CCGAACGCAACGGGTA-1	-10.2488	3.52643	Mono_Macrophages
B004-A-004_CCGATCTTCTTTGCTA-1	-10.8204	1.82413	Mono_Macrophages
B004-A-004_CCGATGGGTGGCTCTG-1	1.38337	-10.52	NK
B004-A-004_CCGCAAGAGTGTAGAT-1	-10.8315	2.38613	Mono_Macrophages
B004-A-004_CCGGACATCGGCATAT-1	0.304305	10.8776	Plasma
B004-A-004_CCGTGAGGTACTCCCT-1	-10.7015	2.05929	Mono_Macrophages
B004-A-004_CCGTGAGGTATTTCCT-1	9.51341	2.29568	B Cells
B004-A-004_CCTAAGAAGGGTTAAT-1	-10.2836	0.82243	Mono_Macrophages
B004-A-004_CCTACGTTCTTAATCC-1	-9.70897	3.65589	Mono_Macrophages
B004-A-004_CCTATCGAGAGTTGAT-1	-10.2241	1.55007	Mono_Macrophages
B004-A-004_CCTCAGTGTGCGTTTA-1	1.03176	-10.1504	CD8
B004-A-004_CCTCATGCAACTAGAA-1	-10.6779	3.49302	Mono_Macrophages
B004-A-004_CCTCATGCAGTATGAA-1	4.74509	-4.75897	CD4
B004-A-004_CCTCTCCGTGGTCCGT-1	3.47549	9.8166	Plasma
B004-A-004_CCTGTTGAGTCGCGAA-1	10.6858	2.70876	B Cells
B004-A-004_CCTGTTGCACAAGTTC-1	-10.8445	1.7779	Mono_Macrophages
B004-A-004_CCTGTTGTCTACACAG-1	-10.6831	3.31259	Mono_Macrophages
B004-A-004_CGAAGTTGTCCACACG-1	1.13004	9.95382	Plasma
B004-A-004_CGAAGTTGTTCAAAGA-1	-8.84015	0.5137	Mono_Macrophages
B004-A-004_CGAGAAGGTGTGTGGA-1	-9.04272	4.73797	Mono_Macrophages
B004-A-004_CGAGGAAAGGACGCAT-1	-10.0637	0.97317	Mono_Macrophages
B004-A-004_CGAGGAATCCATGATG-1	2.74362	-5.63737	CD4
B004-A-004_CGATCGGCAGTGTGCC-1	2.88924	10.2631	Plasma
B004-A-004_CGATGCGTCTAGTCAG-1	-8.96238	0.80529	Mono_Macrophages
B004-A-004_CGCAGGTCATGATGCT-1	2.22122	-4.38925	CD4
B004-A-004_CGCAGGTTCTGGGCGT-1	-12.6818	1.14384	Mono_Macrophages
B004-A-004_CGCATGGCAAGCGAGT-1	-2.76346	5.417	Mast
B004-A-004_CGCATGGCACCCTGAG-1	0.195081	-7.2117	CD8
B004-A-004_CGCATGGGTTGTAGCT-1	4.49394	-4.68273	CD4
B004-A-004_CGCCAGACAGCCTACG-1	10.5715	2.53742	B Cells
B004-A-004_CGCCAGATCGCCTCTA-1	-10.8941	1.68555	Mono_Macrophages
B004-A-004_CGCCAGATCTACCACC-1	1.35452	-9.73167	NK
B004-A-004_CGGAACCGTACGAGTG-1	1.16216	-6.69545	CD8
B004-A-004_CGGAATTAGTGATCGG-1	-3.39461	0.51662	CyclingImmune
B004-A-004_CGGACACAGCTGACTT-1	-8.20709	0.33208	Mono_Macrophages
B004-A-004_CGGTCAGCAAGAAACT-1	1.28201	-10.7037	NK
B004-A-004_CGTAATGGTTGCTCGG-1	-8.73839	-2.59326	DC
B004-A-004_CGTAATGTCCGACATA-1	2.52413	10.7971	Plasma
B004-A-004_CGTCAAATCGCTGCGA-1	10.238	2.3889	B Cells
B004-A-004_CGTCCATTCAGGAAAT-1	-9.15047	0.645	Mono_Macrophages
B004-A-004_CGTGAATGTATGGAAT-1	-10.1641	0.57599	Mono_Macrophages
B004-A-004_CGTTAGATCTTGGAAC-1	-10.6506	3.04106	Mono_Macrophages
B004-A-004_CTAACCCTCTTTCAGT-1	-10.7238	3.0444	Mono_Macrophages
B004-A-004_CTAACTTAGACCGCCT-1	-9.54091	0.65262	Mono_Macrophages
B004-A-004_CTACATTCAGCGCTTG-1	-9.22449	3.80682	Mono_Macrophages
B004-A-004_CTACATTGTGCAGATG-1	-11.1732	1.56116	Mono_Macrophages
B004-A-004_CTAGGTAGTACCTTCC-1	4.671	-4.44413	CD4
B004-A-004_CTATCTAAGTGCGACA-1	10.5712	2.95504	B Cells
B004-A-004_CTCAAGAAGAATCTAG-1	2.3092	-7.85417	CD8
B004-A-004_CTCACTGCAATCAAGA-1	1.26994	9.24538	Plasma
B004-A-004_CTCATCGTCCATCTGC-1	-12.4842	0.85892	Mono_Macrophages
B004-A-004_CTCATGCGTACGAAAT-1	2.5367	7.77873	Plasma
B004-A-004_CTCCGATTCATGAGGG-1	3.94032	-4.02438	CD4
B004-A-004_CTCCTCCGTATCACGT-1	-9.11455	3.78007	Mono_Macrophages
B004-A-004_CTCCTCCTCATCGTAG-1	3.19735	10.025	Plasma
B004-A-004_CTCGAGGCACGTCGTG-1	-9.43282	3.40446	Mono_Macrophages
B004-A-004_CTGAATGGTCGTGGTC-1	11.0482	3.19424	B Cells
B004-A-004_CTGATCCAGATCCGAG-1	-8.09778	1.73846	Mono_Macrophages
B004-A-004_CTGCAGGGTCGAGTTT-1	-11.4811	0.94548	Mono_Macrophages
B004-A-004_CTGCATCCACTCCTGT-1	8.74592	2.74561	B Cells
B004-A-004_CTGCCATAGGCAATGC-1	4.73721	-4.84026	CD4
B004-A-004_CTGCCTACATTCACAG-1	0.068826	-4.66396	CD8
B004-A-004_CTGTATTCACGGTGCT-1	3.07026	10.9134	Plasma
B004-A-004_CTGTGAATCCCTCATG-1	1.52835	8.96705	Plasma
B004-A-004_CTTCCGAAGCAAGTGC-1	-9.43971	3.40157	Mono_Macrophages
B004-A-004_CTTCCTTAGGTTACCT-1	-8.92532	3.3189	Mono_Macrophages
B004-A-004_CTTCTCTAGGTACAGC-1	-10.1194	2.15261	Mono_Macrophages
B004-A-004_CTTCTCTCAATAACGA-1	1.59586	-0.81049	ILC
B004-A-004_CTTCTCTGTTCCTACC-1	-12.1683	0.66857	Mono_Macrophages
B004-A-004_CTTTCAAAGTGGAATT-1	11.1648	2.79879	B Cells
B004-A-004_GAACGTTAGAGAGCGG-1	-8.55641	0.12834	Mono_Macrophages
B004-A-004_GAAGAATGTCGAGTGA-1	-8.06645	2.50284	Mono_Macrophages
B004-A-004_GAAGCCCAGAGTCAGC-1	10.3171	3.09952	B Cells
B004-A-004_GAAGCGACATACAGCT-1	-9.30302	1.11499	Mono_Macrophages
B004-A-004_GAAGCGACATGGTGGA-1	1.56143	-0.38187	ILC
B004-A-004_GACAGCCGTGATCATC-1	3.20864	-7.17238	CD8
B004-A-004_GACCAATTCAGAATAG-1	1.86784	9.29823	Plasma
B004-A-004_GACCCAGGTACCGGCT-1	1.13042	9.83774	Plasma
B004-A-004_GACCCAGTCTCACGAA-1	-12.5765	1.24813	Mono_Macrophages
B004-A-004_GACGTTAGTCAATGGG-1	-9.47626	4.1034	Mono_Macrophages
B004-A-004_GACTCAATCTATCGCC-1	-10.502	2.48928	Mono_Macrophages
B004-A-004_GACTCTCAGCTCCGAC-1	-10.3504	0.50153	Mono_Macrophages
B004-A-004_GAGAAATGTTCCCAAA-1	-11.088	1.7911	Mono_Macrophages
B004-A-004_GAGACTTCATGGTACT-1	-8.73858	4.3373	Mono_Macrophages
B004-A-004_GAGCCTGTCATAGCAC-1	0.389871	-6.11093	CD8
B004-A-004_GAGGGATAGGTACTGG-1	10.7655	3.6606	B Cells
B004-A-004_GAGGGTAAGAGGGTCT-1	-12.7926	0.6289	Mono_Macrophages
B004-A-004_GAGTCATCAGCGTACC-1	-9.3346	0.75786	Mono_Macrophages
B004-A-004_GAGTGAGCAACTCGTA-1	-8.86511	0.65991	Mono_Macrophages
B004-A-004_GAGTGTTAGTGGTTCT-1	2.39517	-6.79539	CD8
B004-A-004_GAGTGTTGTCTATGAC-1	-9.47091	0.4094	Mono_Macrophages
B004-A-004_GATCCCTGTAATGCTC-1	-9.01349	4.18248	Mono_Macrophages
B004-A-004_GATCGTACACTATCCC-1	1.6427	-10.1504	NK
B004-A-004_GATGAGGGTAGCGAGT-1	-10.3003	1.19774	Mono_Macrophages
B004-A-004_GATGCTAAGACCAAGC-1	-10.8262	0.92821	Mono_Macrophages
B004-A-004_GATGGAGCAGCACAGA-1	-8.34378	1.29244	Mono_Macrophages
B004-A-004_GATTGGTGTACGAAAT-1	-8.66318	3.92215	Mono_Macrophages
B004-A-004_GCAACATAGTCTGGAG-1	1.90288	-4.3482	CD4
B004-A-004_GCAACCGGTCTACAGT-1	2.87914	-6.14375	CD8
B004-A-004_GCACGTGAGTTGGCGA-1	0.070842	-6.81344	CD8
B004-A-004_GCACGTGTCCATTGGA-1	10.787	3.59443	B Cells
B004-A-004_GCAGCTGGTAGCTTTG-1	4.09635	-5.01858	CD4
B004-A-004_GCATCGGGTGGTCTGC-1	2.53401	-6.12394	CD8
B004-A-004_GCCAACGAGTTGGCTT-1	1.29723	-7.60366	CD8
B004-A-004_GCCAACGCATTGCTTT-1	-11.1624	2.67341	Mono_Macrophages
B004-A-004_GCCAACGGTCTCAGGC-1	-9.9665	3.52485	Mono_Macrophages
B004-A-004_GCCAGCACAATTCTCT-1	0.719938	-4.14092	CD8
B004-A-004_GCCAGTGTCCGTACGG-1	2.38396	9.2462	Plasma
B004-A-004_GCCATGGGTGATCGTT-1	-8.16818	2.94019	Mono_Macrophages
B004-A-004_GCCCAGACATTACTCT-1	-2.21848	5.45067	Mast
B004-A-004_GCCTGTTGTTCTATCT-1	3.48191	-6.57387	CD8
B004-A-004_GCGATCGCACGCAGTC-1	-8.09308	2.34562	Mono_Macrophages
B004-A-004_GCGATCGCAGGCTATT-1	-8.99219	0.49932	Mono_Macrophages
B004-A-004_GCGATCGGTTGGGTTT-1	-8.20419	0.22707	Mono_Macrophages
B004-A-004_GCGGATCTCATACGAC-1	-12.3598	0.57864	Mono_Macrophages
B004-A-004_GCGGATCTCGCAGTTA-1	4.31061	-4.86428	CD4
B004-A-004_GCGTGCAGTTGGTGTT-1	-8.30083	0.37768	Mono_Macrophages
B004-A-004_GCGTTTCTCCCGATCT-1	9.72467	2.84968	B Cells
B004-A-004_GCTACAACAAACTAAG-1	2.39826	10.5999	Plasma
B004-A-004_GCTACCTAGTCACAGG-1	2.01551	-7.80901	CD8
B004-A-004_GCTACCTCATAGTCAC-1	-10.1865	1.59514	Mono_Macrophages
B004-A-004_GCTACCTCATGAAGGC-1	3.32787	10.8799	Plasma
B004-A-004_GCTCAAAAGTGCACTT-1	-9.78327	2.59492	Mono_Macrophages
B004-A-004_GCTGAATAGATGAAGG-1	1.35235	-4.60214	CD8
B004-A-004_GCTGGGTGTAGTGTGG-1	-10.2753	-0.20926	Mono_Macrophages
B004-A-004_GCTGGGTTCTGGCCGA-1	-11.9175	1.20402	Mono_Macrophages
B004-A-004_GGAACCCTCCATAGAC-1	0.68432	10.1136	Plasma
B004-A-004_GGAAGTGCAAGAGATT-1	1.25712	8.73402	Plasma
B004-A-004_GGAATCTAGAGGGTGG-1	-8.64564	1.30065	Mono_Macrophages
B004-A-004_GGAATGGCATGGTGGA-1	0.510548	-4.79639	CD8
B004-A-004_GGAGAACAGAGTGAAG-1	-9.90376	1.00764	Mono_Macrophages
B004-A-004_GGAGAACTCAAGAGTA-1	-12.8204	1.71959	Mono_Macrophages
B004-A-004_GGAGATGAGCCTCATA-1	2.56066	-3.37405	CD4
B004-A-004_GGAGGATCAAAGCACG-1	2.22347	11.1919	Plasma
B004-A-004_GGAGGATGTCAGTCGC-1	0.645835	-5.9777	CD8
B004-A-004_GGATCTAAGTTCATCG-1	1.1846	-8.30128	CD8
B004-A-004_GGATCTAGTAGGAGTC-1	-8.83998	-2.40751	DC
B004-A-004_GGATCTATCGTGGTAT-1	-9.69384	3.54821	Mono_Macrophages
B004-A-004_GGATGTTGTTCGGCTG-1	2.72261	10.5881	Plasma
B004-A-004_GGCTGTGGTCATCCGG-1	3.92507	-4.715	CD4
B004-A-004_GGCTGTGTCCGGTAGC-1	-8.98159	3.87785	Mono_Macrophages
B004-A-004_GGCTTGGAGGCGCTTC-1	11.2672	3.2035	B Cells
B004-A-004_GGCTTGGGTCTCACAA-1	1.43042	-0.4471	ILC
B004-A-004_GGGACAAAGCGATGAC-1	-11.1285	2.24576	Mono_Macrophages
B004-A-004_GGGACAAAGGGCTAAC-1	-11.7856	2.60721	Mono_Macrophages
B004-A-004_GGGATCCCAGCCTACG-1	10.1745	3.94993	B Cells
B004-A-004_GGGTAGAGTTAAACAG-1	1.51983	11.3019	Plasma
B004-A-004_GGGTCACTCAGCGCAC-1	1.09287	10.4454	Plasma
B004-A-004_GGGTCTGAGGTAAGAG-1	-12.1861	0.56714	Mono_Macrophages
B004-A-004_GGGTTTAGTTCAAGGG-1	-10.7809	2.40051	Mono_Macrophages
B004-A-004_GGTGAAGGTGAGTAGC-1	1.40963	-10.9447	NK
B004-A-004_GGTGATTCAACAAGTA-1	-8.68863	4.23073	Mono_Macrophages
B004-A-004_GGTGATTTCGAAATCC-1	10.7982	2.84095	B Cells
B004-A-004_GGTGATTTCGCTCCTA-1	3.22506	10.8782	Plasma
B004-A-004_GGTGATTTCTGGCTGG-1	-11.4818	0.66387	Mono_Macrophages
B004-A-004_GGTGTTACACCGCTAG-1	0.653893	10.3586	Plasma
B004-A-004_GGTTCTCCATGGAGAC-1	-10.1389	2.4316	Mono_Macrophages
B004-A-004_GTAACACCATAGAATG-1	2.03856	-5.47563	CD8
B004-A-004_GTAAGTCCACTTTAGG-1	-13.1119	0.5592	Mono_Macrophages
B004-A-004_GTACAACCAGCTAACT-1	-10.0689	-0.12673	Mono_Macrophages
B004-A-004_GTACAACTCGCAATGT-1	1.17752	-3.52099	CD4
B004-A-004_GTACAGTCAAGCTACT-1	0.753382	-5.12457	CD8
B004-A-004_GTAGAAAGTGGTTCTA-1	-12.1708	0.6085	Mono_Macrophages
B004-A-004_GTAGAGGAGAGCCTGA-1	-9.96629	-0.31528	Mono_Macrophages
B004-A-004_GTAGAGGGTCGGCACT-1	2.48629	10.8573	Plasma
B004-A-004_GTAGCTACAGACCCGT-1	1.58506	-10.5911	NK
B004-A-004_GTAGCTATCCAAGCTA-1	-9.49986	4.37697	Mono_Macrophages
B004-A-004_GTAGGTTGTGGACCTC-1	2.83537	8.83592	Plasma
B004-A-004_GTAGGTTGTTTGGCTA-1	-9.73165	-0.11877	Mono_Macrophages
B004-A-004_GTAGTACTCCGAGGCT-1	5.03633	-4.45597	CD4
B004-A-004_GTATTTCGTAACGATA-1	-8.29289	1.00889	Mono_Macrophages
B004-A-004_GTCAAGTTCGAGAAGC-1	3.64975	10.501	Plasma
B004-A-004_GTCACGGCACAAGTGG-1	-8.10394	1.37669	Mono_Macrophages
B004-A-004_GTCACTCTCATCGACA-1	-9.52352	3.30403	Mono_Macrophages
B004-A-004_GTCATGAGTGCATCTA-1	-12.3561	0.25715	Mono_Macrophages
B004-A-004_GTCCCATTCTACCTTA-1	9.81243	3.07244	B Cells
B004-A-004_GTCCTCACAAACGTGG-1	-10.6163	0.55975	Mono_Macrophages
B004-A-004_GTCGCGAAGAGCCGTA-1	-12.0076	1.12217	Mono_Macrophages
B004-A-004_GTCGCGAAGAGTCTGG-1	2.29961	10.2533	Plasma
B004-A-004_GTCGCGAAGGGCTTCC-1	2.01428	-8.58702	CD8
B004-A-004_GTCGTAAGTATCCCAA-1	1.08895	-5.07078	CD8
B004-A-004_GTCTAGACAGCACAAG-1	-9.20721	3.96404	Mono_Macrophages
B004-A-004_GTCTCACCATACTGTG-1	3.79626	10.5508	Plasma
B004-A-004_GTCTCACTCGATGCTA-1	10.9759	2.89169	B Cells
B004-A-004_GTGAGCCAGCACTAAA-1	2.28663	10.0603	CyclingImmune
B004-A-004_GTGAGGACATAACTCG-1	-10.6366	0.48848	Mono_Macrophages
B004-A-004_GTGCACGGTGAGTAAT-1	3.73467	-3.77712	CD4
B004-A-004_GTGCACGTCGGATACT-1	-8.05493	1.44975	Mono_Macrophages
B004-A-004_GTGCTGGCAGCAGTTT-1	-10.1557	0.64132	Mono_Macrophages
B004-A-004_GTGCTGGGTAAGCGGT-1	3.39536	-5.22161	CD4
B004-A-004_GTGGAAGTCCCAAGTA-1	-11.2128	0.80899	Mono_Macrophages
B004-A-004_GTGGCGTGTTGCAACT-1	0.419961	-5.48719	CD8
B004-A-004_GTGGGAAAGGTGGCTA-1	-10.8323	1.44667	Mono_Macrophages
B004-A-004_GTGGTTAAGACTTGTC-1	-2.67778	5.23355	Mast
B004-A-004_GTGGTTACATATCGGT-1	-11.6339	0.19349	CyclingImmune
B004-A-004_GTGGTTAGTAAGCAAT-1	0.505032	9.34015	Plasma
B004-A-004_GTGGTTATCTAAGCGT-1	10.9455	1.88217	B Cells
B004-A-004_GTGTAACCAGAATCGG-1	-9.29527	1.04973	Mono_Macrophages
B004-A-004_GTGTGGCCAGTAACCT-1	1.39601	-2.1575	CD4
B004-A-004_GTGTTAGTCGTCTCAC-1	-9.0849	3.62552	Mono_Macrophages
B004-A-004_GTTACCCTCGCAGTGC-1	10.6906	2.35746	B Cells
B004-A-004_GTTACGAAGAGATGCC-1	0.752096	-4.23352	CD8
B004-A-004_GTTCATTCAAGTATAG-1	10.721	3.7142	B Cells
B004-A-004_GTTCTATCATGACGAG-1	-9.76684	1.46396	Mono_Macrophages
B004-A-004_GTTCTATGTGTCGCTG-1	3.25014	9.97867	Plasma
B004-A-004_GTTGCGGGTAAGTCAA-1	9.72432	2.25504	B Cells
B004-A-004_GTTGTCCAGGCACCAA-1	-8.91239	0.42626	Mono_Macrophages
B004-A-004_GTTGTCCTCCTTCACG-1	-12.3142	0.51748	Mono_Macrophages
B004-A-004_TAACACGAGCCAAGCA-1	-10.6845	3.26925	Mono_Macrophages
B004-A-004_TAATCTCGTTGGCTAT-1	-8.43941	0.89256	Mono_Macrophages
B004-A-004_TACAACGCATACAGAA-1	9.71896	3.62623	B Cells
B004-A-004_TACACCCGTCTGTGAT-1	-12.8245	1.37867	Mono_Macrophages
B004-A-004_TACATTCCACGGCTAC-1	3.45971	10.9046	Plasma
B004-A-004_TACCCGTAGGTTACAA-1	1.41396	-6.10586	CD8
B004-A-004_TACCGAACAGCAGATG-1	0.583741	-4.90192	CD8
B004-A-004_TACCTGCAGACCATAA-1	1.43586	-3.3683	CD4
B004-A-004_TACGTCCCAAGTCATC-1	-7.99858	0.73503	Mono_Macrophages
B004-A-004_TACTTGTAGGTCGACA-1	-10.666	0.59755	Mono_Macrophages
B004-A-004_TAGACTGTCGGCACTG-1	10.1322	3.36604	B Cells
B004-A-004_TAGAGTCGTCCGGTGT-1	1.96885	-2.02825	CD4
B004-A-004_TAGCACAAGATTGGGC-1	0.808305	-4.55271	CD8
B004-A-004_TAGCACATCTTAGCTT-1	-12.1371	0.3344	Mono_Macrophages
B004-A-004_TAGGTTGGTGGAACAC-1	-7.96723	2.32274	Mono_Macrophages
B004-A-004_TATCTTGGTGCCCACA-1	10.9032	3.44122	B Cells
B004-A-004_TATGTTCCACACAGAG-1	-9.03708	0.20728	Mono_Macrophages
B004-A-004_TATGTTCCACGACAGA-1	-10.7566	2.00106	Mono_Macrophages
B004-A-004_TATTTCGAGCATTGAA-1	1.18982	-0.96516	ILC
B004-A-004_TCACAAGCATTAAAGG-1	0.852066	10.927	Plasma
B004-A-004_TCACAAGTCAGACAAA-1	0.419668	-5.83142	CD8
B004-A-004_TCACACCCACTTCTCG-1	-11.4191	0.81456	Mono_Macrophages
B004-A-004_TCACTATCATCTAGAC-1	-10.744	0.41197	Mono_Macrophages
B004-A-004_TCACTCGAGATTGATG-1	3.83746	8.94299	Plasma
B004-A-004_TCACTCGGTATCTCTT-1	-9.36506	0.90742	Mono_Macrophages
B004-A-004_TCAGCAACACTGATTG-1	3.78206	10.0997	Plasma
B004-A-004_TCAGGGCAGCTAGCCC-1	-12.3487	1.65971	Mono_Macrophages
B004-A-004_TCAGTCCTCCTACGAA-1	-8.76261	4.82845	Mono_Macrophages
B004-A-004_TCATATCAGTCGGGAT-1	3.2195	10.1356	Plasma
B004-A-004_TCATATCGTGAGATTA-1	-9.02375	4.65855	Mono_Macrophages
B004-A-004_TCATCATAGATAGTCA-1	4.01006	-3.52537	CD4
B004-A-004_TCATCATCAGACCATT-1	-10.11	0.26596	Mono_Macrophages
B004-A-004_TCATGAGAGGGCTGAT-1	-8.21261	1.72315	Mono_Macrophages
B004-A-004_TCATGAGAGGTCTTTG-1	1.13637	-1.97433	CD4
B004-A-004_TCATGAGCAAGCGCTC-1	3.30958	9.74802	Plasma
B004-A-004_TCATGAGTCAAGAGGC-1	3.83589	9.77462	Plasma
B004-A-004_TCATGCCAGCTGTCCG-1	2.05569	-9.9036	NK
B004-A-004_TCATTACAGTTCCAGT-1	-12.4793	1.89702	Mono_Macrophages
B004-A-004_TCATTACGTCCTCCTA-1	3.48704	10.1851	Plasma
B004-A-004_TCATTCAGTCTCGCGA-1	-9.32693	3.57656	Mono_Macrophages
B004-A-004_TCCATGCCACCCTAGG-1	2.49613	-4.70953	CD4
B004-A-004_TCCCAGTCACAATGTC-1	-11.349	2.88991	Mono_Macrophages
B004-A-004_TCCGATCGTCTCGGGT-1	0.727811	-8.50285	CD8
B004-A-004_TCCTCTTTCTGGGCAC-1	-11.156	0.45023	Mono_Macrophages
B004-A-004_TCCTTCTCACGTGAGA-1	-9.41969	0.63614	Mono_Macrophages
B004-A-004_TCCTTCTGTTAGGCCC-1	-9.48512	0.66992	Mono_Macrophages
B004-A-004_TCGACGGTCCTTCGAC-1	2.34161	-8.65296	CD8
B004-A-004_TCGACGGTCGTGCGAC-1	-11.4863	1.8123	Mono_Macrophages
B004-A-004_TCGCTCAGTGCTATTG-1	0.7861	-5.31647	CD8
B004-A-004_TCGCTTGAGTAAGAGG-1	-10.1823	1.83012	Mono_Macrophages
B004-A-004_TCGGGACCACCGCTGA-1	-13.124	0.8891	Mono_Macrophages
B004-A-004_TCGGGCAAGGATTTGA-1	1.88362	9.27263	Plasma
B004-A-004_TCGTCCATCTTCCCGA-1	2.03897	-3.90671	CD4
B004-A-004_TCGTGGGAGATACATG-1	-12.2206	0.49347	Mono_Macrophages
B004-A-004_TCTACATAGCGTGAAC-1	-8.17486	3.08383	Mono_Macrophages
B004-A-004_TCTACCGAGCTCGTGC-1	-8.87402	3.87077	Mono_Macrophages
B004-A-004_TCTCACGAGTAAAGCT-1	10.4674	2.4867	B Cells
B004-A-004_TCTCTGGAGTAGGCCA-1	-11.2729	2.2799	Mono_Macrophages
B004-A-004_TCTTCCTCAAACTCGT-1	-11.9361	2.3618	Mono_Macrophages
B004-A-004_TCTTGCGGTGGAAATT-1	3.04216	10.3483	Plasma
B004-A-004_TCTTGCGTCCGATCTC-1	-9.89798	3.78166	Mono_Macrophages
B004-A-004_TCTTTGAAGTTGTCGT-1	-8.30325	2.0399	Mono_Macrophages
B004-A-004_TCTTTGACACCCAACG-1	-8.24372	2.78415	Mono_Macrophages
B004-A-004_TGACCCTAGCAACAAT-1	-8.59963	3.84555	Mono_Macrophages
B004-A-004_TGACCCTGTTTGTTGG-1	-8.25938	0.9799	Mono_Macrophages
B004-A-004_TGACGCGAGAGTTGTA-1	-3.13911	5.35433	Mast
B004-A-004_TGACGCGGTAGTGCGA-1	-8.17984	1.39321	Mono_Macrophages
B004-A-004_TGACTCCCACTTGGGC-1	-10.4902	2.49644	Mono_Macrophages
B004-A-004_TGACTCCTCGCACGAC-1	10.9353	4.01608	B Cells
B004-A-004_TGAGACTCACGATAGG-1	-10.2428	3.50664	Mono_Macrophages
B004-A-004_TGAGGAGAGCTCGCAC-1	-10.7984	1.69792	Mono_Macrophages
B004-A-004_TGAGGTTTCCGTTGAA-1	-9.02684	4.42942	Mono_Macrophages
B004-A-004_TGATCAGTCTGTCAGA-1	-9.5828	3.1549	Mono_Macrophages
B004-A-004_TGATCTTGTGTCATTG-1	-9.12953	0.10998	Mono_Macrophages
B004-A-004_TGATGGTCAGAACCGA-1	-12.0143	0.8002	Mono_Macrophages
B004-A-004_TGATTCTAGTTGAAGT-1	0.596886	10.2041	Plasma
B004-A-004_TGATTCTTCTCATGGA-1	2.17143	9.81267	Plasma
B004-A-004_TGATTTCTCTAAGGAA-1	10.2646	2.61646	B Cells
B004-A-004_TGCAGGCTCATTGTTC-1	1.01905	10.2488	Plasma
B004-A-004_TGCAGTACATACCAGT-1	10.0414	3.88396	B Cells
B004-A-004_TGCATCCAGCTAAGTA-1	10.2928	1.91586	B Cells
B004-A-004_TGCATCCCATACTGAC-1	-12.6397	0.87463	Mono_Macrophages
B004-A-004_TGCATGAAGAAACCAT-1	1.37974	11.346	Plasma
B004-A-004_TGCATGATCTGGCTGG-1	0.052519	9.66618	Plasma
B004-A-004_TGCGACGCATCCTAAG-1	-11.869	2.6788	Mono_Macrophages
B004-A-004_TGCTTCGAGGCTTAGG-1	3.55838	9.4853	Plasma
B004-A-004_TGGATCAAGGTTCCGC-1	10.0525	3.51339	B Cells
B004-A-004_TGGATCACAAGCGAGT-1	0.692352	-5.35847	CD8
B004-A-004_TGGATGTTCTCAATCT-1	-10.3426	1.74188	Mono_Macrophages
B004-A-004_TGGCGTGCACCTGATA-1	-9.67165	1.5176	Mono_Macrophages
B004-A-004_TGGCGTGCAGGAATAT-1	1.17034	11.2402	Plasma
B004-A-004_TGGGAAGAGGATTTGA-1	-8.17009	1.33247	Mono_Macrophages
B004-A-004_TGGGATTGTCAGCTTA-1	-9.71739	2.53756	Mono_Macrophages
B004-A-004_TGGGCGTAGGCTATCT-1	-10.2799	2.09053	Mono_Macrophages
B004-A-004_TGTAAGCCAATCTAGC-1	-9.1474	0.6114	Mono_Macrophages
B004-A-004_TGTAAGCTCCAATCTT-1	10.2084	1.84448	B Cells
B004-A-004_TGTACAGCACCTGCTT-1	0.456466	-4.29149	CD8
B004-A-004_TGTCCACTCTCCCTAG-1	9.64566	2.89286	B Cells
B004-A-004_TGTCCTGAGGTGAGAA-1	-11.0943	1.42571	Mono_Macrophages
B004-A-004_TGTGAGTTCTCCACTG-1	3.34037	9.37744	Plasma
B004-A-004_TGTGATGGTATTCCTT-1	-9.08893	3.50456	Mono_Macrophages
B004-A-004_TGTGTGACAGCTATAC-1	-10.9154	1.70827	Mono_Macrophages
B004-A-004_TGTTCATGTATCCTTT-1	10.166	1.93189	B Cells
B004-A-004_TGTTCCGAGGAGGGTG-1	2.27551	-9.95606	NK
B004-A-004_TGTTGAGCAAGCAGGT-1	-10.571	1.89523	Mono_Macrophages
B004-A-004_TGTTGGACAGGTCAGA-1	-10.3969	0.72056	Mono_Macrophages
B004-A-004_TGTTGGATCTAGTTCT-1	-10.2518	0.55795	Mono_Macrophages
B004-A-004_TTAATCCTCTCGCTTG-1	0.298893	9.55716	Plasma
B004-A-004_TTACGCCCACAATCTG-1	2.74297	9.46874	Plasma
B004-A-004_TTACGCCTCCTCTCTT-1	-0.089825	-4.52338	CD8
B004-A-004_TTACGTTTCCGTAGTA-1	-7.86601	1.75468	Mono_Macrophages
B004-A-004_TTACTGTGTGCCGGTT-1	-2.44161	5.94661	Mast
B004-A-004_TTAGGCAAGTGTACAA-1	4.03616	10.189	Plasma
B004-A-004_TTAGGCATCTGTCGTC-1	-12.4574	0.7844	Mono_Macrophages
B004-A-004_TTAGGGTAGCTATCCA-1	-2.41805	6.00939	Mast
B004-A-004_TTAGGGTCAGCGGTTC-1	-8.79432	4.8447	Mono_Macrophages
B004-A-004_TTAGGGTGTCAGGAGT-1	10.3392	3.82019	B Cells
B004-A-004_TTAGTCTTCAATCTCT-1	4.84714	-4.69666	CD4
B004-A-004_TTCACCGCATTAGGAA-1	1.88565	-11.2938	NK
B004-A-004_TTCACGCCAATAGGGC-1	-8.89547	4.63285	Mono_Macrophages
B004-A-004_TTCACGCCACATGGTT-1	4.46919	10.7107	Plasma
B004-A-004_TTCACGCGTGTCTTGA-1	1.49722	-5.07719	CD8
B004-A-004_TTCAGGACAGGGATAC-1	2.98027	9.17902	Plasma
B004-A-004_TTCAGGATCGCTAGCG-1	-8.68802	-2.60973	DC
B004-A-004_TTCGATTAGCTTTCCC-1	-8.08344	2.63284	Mono_Macrophages
B004-A-004_TTCGATTCAATCGAAA-1	3.12764	10.5462	Plasma
B004-A-004_TTCGGTCAGTCTAGAA-1	-8.8201	3.97718	Mono_Macrophages
B004-A-004_TTCTAACAGGATATGT-1	-9.53913	4.10562	Mono_Macrophages
B004-A-004_TTCTGTAGTATTGGCT-1	2.49472	10.4483	Plasma
B004-A-004_TTCTTGATCTAGTACG-1	4.33932	-4.91065	CD4
B004-A-004_TTGAACGCATTGACTG-1	2.45074	7.76837	Plasma
B004-A-004_TTGACCCAGGACTTCT-1	-11.6717	0.43577	Mono_Macrophages
B004-A-004_TTGACCCGTCAAGCCC-1	10.12	3.55752	B Cells
B004-A-004_TTGATGGTCGCCGAGT-1	4.48311	-4.27817	CD4
B004-A-004_TTGCGTCTCCTAACAG-1	1.99164	10.4303	Plasma
B004-A-004_TTGCTGCTCATTTACC-1	-11.8859	0.59672	Mono_Macrophages
B004-A-004_TTGGATGCACGTATAC-1	-12.8563	1.10643	Mono_Macrophages
[truncated: 29,930 more rows]

## Sheet: 4D - Duodenum Epi UMAP
Cell ID	UMAP_1	UMAP_2	CellType
B001-A-201_AAACCCACACGATTCA-1	1.50119	-0.298556	TA1
B001-A-201_AAACCCAGTGTCTTAG-1	1.38236	4.91569	Immature Enterocytes
B001-A-201_AAACCCAGTTGCCAAT-1	3.40011	-1.37005	Immature Enterocytes
B001-A-201_AAACGAACACCAGCTG-1	-2.70649	5.79924	Enterocytes
B001-A-201_AAACGAACATGAAGCG-1	-12.5921	0.803232	Goblet
B001-A-201_AAACGAAGTTTACACG-1	-10.8801	1.23495	Goblet
B001-A-201_AAACGCTAGATACAGT-1	2.05511	-4.43701	TA1
B001-A-201_AAACGCTCAACTCCAA-1	-13.1688	-0.287079	Immature Goblet
B001-A-201_AAACGCTGTTTACACG-1	-10.6815	1.21551	Goblet
B001-A-201_AAAGAACAGAGGGTAA-1	1.26163	3.34335	Immature Enterocytes
B001-A-201_AAAGAACAGCAGTCTT-1	7.27583	-10.5221	Tuft
B001-A-201_AAAGAACTCTCGTTTA-1	3.97105	3.04956	Immature Enterocytes
B001-A-201_AAAGGATGTACGAGCA-1	1.35668	2.90148	Immature Enterocytes
B001-A-201_AAAGGATGTAGAAACT-1	3.2169	1.94199	Immature Enterocytes
B001-A-201_AAAGGATGTATGCGTT-1	2.16803	-14.415	Best4+ Enterocytes
B001-A-201_AAAGGATTCGTAACTG-1	1.46803	4.81635	Enterocytes
B001-A-201_AAAGGATTCTACTGAG-1	1.06332	5.61808	Immature Enterocytes
B001-A-201_AAAGGGCAGAAACCAT-1	2.08364	1.12874	Immature Enterocytes
B001-A-201_AAAGGGCAGGGAACAA-1	-12.7989	0.405551	Goblet
B001-A-201_AAAGGGCAGTCGGCAA-1	2.26537	5.32945	Immature Enterocytes
B001-A-201_AAAGGGCGTGGCTAGA-1	1.45097	-13.9355	Best4+ Enterocytes
B001-A-201_AAAGGGCGTTGGGCCT-1	3.36283	-1.21419	Immature Enterocytes
B001-A-201_AAAGGTAAGGACAAGA-1	-12.9787	-0.85513	Immature Goblet
B001-A-201_AAAGGTACAAATGATG-1	2.63578	-0.87546	Immature Enterocytes
B001-A-201_AAAGGTAGTGGCTCTG-1	2.64339	-1.33481	TA1
B001-A-201_AAAGTCCCAATACCCA-1	1.31409	3.45915	Immature Enterocytes
B001-A-201_AAAGTCCGTGCTCGTG-1	1.31479	2.56203	Immature Enterocytes
B001-A-201_AAAGTCCTCCACTGGG-1	-0.48839	5.09083	Enterocytes
B001-A-201_AAAGTCCTCTGGACCG-1	2.31142	4.33055	Immature Enterocytes
B001-A-201_AAAGTGAGTTGCTCAA-1	3.73435	-0.853011	TA1
B001-A-201_AACAAAGCAGCACAGA-1	0.29374	4.3015	Immature Enterocytes
B001-A-201_AACAAAGCATATGCGT-1	-4.13999	-13.126	Enteroendocrine
B001-A-201_AACAAAGGTAGTGCGA-1	2.9193	-3.05448	TA2
B001-A-201_AACAAAGGTTGCAACT-1	2.53665	2.44929	Immature Enterocytes
B001-A-201_AACAAAGTCGGCTGTG-1	2.29208	0.028298	TA1
B001-A-201_AACAACCAGCATGAAT-1	0.57708	-5.7741	CyclingTA 1
B001-A-201_AACAACCAGTATGTAG-1	1.28593	0.547968	Immature Enterocytes
B001-A-201_AACAACCCACCGTACG-1	-0.98419	3.93813	Enterocytes
B001-A-201_AACAACCCATAGAAAC-1	4.33197	-0.201628	Immature Enterocytes
B001-A-201_AACAACCGTAGCGATG-1	-2.84165	4.73603	Enterocytes 2
B001-A-201_AACAACCGTGTGGACA-1	2.30225	5.7229	Immature Enterocytes
B001-A-201_AACAACCTCACTCTTA-1	0.44937	0.57939	Enterocytes 2
B001-A-201_AACAAGAGTCCGTACG-1	-3.60984	0.236722	Enterocytes 2
B001-A-201_AACAAGAGTTAACCTG-1	-1.20608	5.82461	Enterocytes
B001-A-201_AACAAGATCTATCACT-1	-0.78309	4.89222	Immature Enterocytes
B001-A-201_AACACACAGCGCCTCA-1	1.61749	1.29477	Immature Enterocytes
B001-A-201_AACACACCAACCCTCT-1	3.44663	2.20834	Immature Enterocytes
B001-A-201_AACACACCAACGTTAC-1	2.4607	-7.7591	Stem
B001-A-201_AACACACCATCGGTTA-1	1.75587	-3.13461	TA1
B001-A-201_AACACACGTCTGGTTA-1	3.87633	0.98162	Immature Enterocytes
B001-A-201_AACACACGTGAGAGGG-1	-3.44691	4.67324	Enterocytes 2
B001-A-201_AACACACTCTCATGGA-1	-4.1346	-12.885	Enteroendocrine
B001-A-201_AACAGGGAGACTAAGT-1	1.47853	-0.053945	Immature Enterocytes
B001-A-201_AACAGGGAGACTCTTG-1	-10.1281	-6.75116	Secretory Specialized MUC6+
B001-A-201_AACAGGGAGGGTTAAT-1	-13.0061	-0.756018	Immature Goblet
B001-A-201_AACCAACAGGTGGCTA-1	4.26872	-0.284087	Immature Enterocytes
B001-A-201_AACCAACCACACAGAG-1	3.13437	1.0634	Immature Enterocytes
B001-A-201_AACCAACCAGTTGCGC-1	3.18341	3.39494	Immature Enterocytes
B001-A-201_AACCAACGTCCAGCAC-1	3.14639	-3.37249	TA2
B001-A-201_AACCAACTCTGAACGT-1	2.45267	-1.10875	TA1
B001-A-201_AACCACAAGATCGACG-1	1.00798	3.08286	Immature Enterocytes
B001-A-201_AACCACAAGGTTGACG-1	2.57574	4.31548	Immature Enterocytes
B001-A-201_AACCACACAGTTAGAA-1	-1.8488	3.82884	Enterocytes
B001-A-201_AACCACACATCTATCT-1	3.71691	-1.80604	TA1
B001-A-201_AACCACATCGGAATGG-1	1.33823	5.80263	Immature Enterocytes
B001-A-201_AACCACATCTTAAGGC-1	-0.43517	4.80293	Immature Enterocytes
B001-A-201_AACCATGCACCGTGAC-1	-0.31868	4.05176	Enterocytes 2
B001-A-201_AACCATGTCGCAAGAG-1	-12.9443	0.079239	Immature Goblet
B001-A-201_AACCCAAAGATCACCT-1	0.12288	2.75762	Immature Enterocytes
B001-A-201_AACCCAAGTCATGCAT-1	2.54882	-2.85061	TA2
B001-A-201_AACCCAATCCCTCAAC-1	0.95842	3.50073	Immature Enterocytes
B001-A-201_AACCTGACAGTCAACT-1	2.54202	-2.71508	TA1
B001-A-201_AACCTGAGTAATACCC-1	-1.79484	4.91001	Enterocytes
B001-A-201_AACCTGAGTACTCGTA-1	4.20254	1.60555	Immature Enterocytes
B001-A-201_AACCTGAGTATCGCTA-1	2.2729	-14.4495	Best4+ Enterocytes
B001-A-201_AACCTGATCGCACTCT-1	1.10662	3.66683	Immature Enterocytes
B001-A-201_AACCTGATCTGTTGGA-1	-8.4657	-6.03682	Enteroendocrine
B001-A-201_AACCTTTAGGTATTGA-1	0.04741	3.48797	Immature Enterocytes
B001-A-201_AACCTTTAGTTCCGGC-1	-9.4906	-6.18977	Secretory Specialized MUC6+
B001-A-201_AACCTTTGTTTACTGG-1	-10.043	-6.70876	Secretory Specialized MUC6+
B001-A-201_AACCTTTTCAGAACCT-1	2.04284	1.91698	Immature Enterocytes
B001-A-201_AACGAAAAGGAATTAC-1	1.57821	4.2384	Immature Enterocytes
B001-A-201_AACGAAAAGTCGGCCT-1	-2.31928	6.47524	Enterocytes
B001-A-201_AACGAAACATTAAAGG-1	1.44796	5.3586	Immature Enterocytes
B001-A-201_AACGAAAGTTAGAGTA-1	3.13278	-0.327987	Immature Enterocytes
B001-A-201_AACGAAAGTTCGAACT-1	3.47057	0.323012	Immature Enterocytes
B001-A-201_AACGAAATCGAAGTGG-1	-9.62251	-5.62276	Secretory Specialized MUC6+
B001-A-201_AACGAAATCTGAATCG-1	1.16978	2.14883	Immature Enterocytes
B001-A-201_AACGGGAAGAGAGCGG-1	-3.14071	5.06348	Enterocytes
B001-A-201_AACGGGAGTTTATGCG-1	-1.2033	3.87759	Enterocytes
B001-A-201_AACGTCAAGACCATTC-1	2.30525	4.60965	Immature Enterocytes
B001-A-201_AACGTCACATTATGCG-1	-3.96306	2.83992	Enterocytes 2
B001-A-201_AACGTCAGTGCCCTTT-1	4.17165	-0.202473	Immature Enterocytes
B001-A-201_AACGTCAGTTGATCGT-1	2.13385	3.56946	Immature Enterocytes
B001-A-201_AACGTCATCGCATTAG-1	4.18196	1.7241	Immature Enterocytes
B001-A-201_AACGTCATCGGCTGTG-1	1.03067	2.72872	Immature Enterocytes
B001-A-201_AACTTCTCACCGCTAG-1	0.70155	3.39783	Immature Enterocytes
B001-A-201_AACTTCTCAGCACAAG-1	-10.7606	1.26566	Goblet
B001-A-201_AACTTCTCAGGAAGTC-1	1.12331	1.37764	Immature Enterocytes
B001-A-201_AACTTCTGTCATGCAT-1	1.34938	3.88789	Immature Enterocytes
B001-A-201_AACTTCTGTCTTGAAC-1	-0.93894	2.64489	Immature Enterocytes
B001-A-201_AACTTCTTCGACACTA-1	3.95281	2.24382	Immature Enterocytes
B001-A-201_AAGAACAAGTCTTCGA-1	-1.48153	5.48283	Enterocytes
B001-A-201_AAGAACACACCGTCTT-1	-4.87412	2.351	Enterocytes 2
B001-A-201_AAGAACACACGACGAA-1	4.84163	2.00648	Immature Enterocytes
B001-A-201_AAGAACAGTTACGATC-1	2.16898	-1.71106	TA1
B001-A-201_AAGAACATCCGCGGAT-1	4.55401	2.21602	Immature Enterocytes
B001-A-201_AAGAACATCGAGAAAT-1	-2.42289	5.36665	Enterocytes
B001-A-201_AAGACAAGTCAAGCCC-1	0.65899	4.84499	Immature Enterocytes
B001-A-201_AAGACAAGTTGAAGTA-1	1.55555	4.90781	Immature Enterocytes
B001-A-201_AAGACTCTCCTGCCAT-1	1.74845	0.35095	Immature Enterocytes
B001-A-201_AAGATAGCATCGGCCA-1	3.68364	-0.090234	Immature Enterocytes
B001-A-201_AAGATAGCATTAAGCC-1	-0.41502	3.73175	Enterocytes
B001-A-201_AAGATAGTCTTAGTTC-1	1.04116	4.47173	Immature Enterocytes
B001-A-201_AAGCATCAGCGGATCA-1	-9.87129	-6.29146	Secretory Specialized MUC6+
B001-A-201_AAGCATCAGCTGTCCG-1	2.29234	-0.621968	TA1
B001-A-201_AAGCATCAGTATGTAG-1	-3.77398	0.672134	Enterocytes 2
B001-A-201_AAGCATCCAACTAGAA-1	1.93581	5.86587	Immature Enterocytes
B001-A-201_AAGCATCCAGCAGATG-1	1.77739	5.86852	Immature Enterocytes
B001-A-201_AAGCATCGTCTTGCGG-1	1.27857	-13.8871	Best4+ Enterocytes
B001-A-201_AAGCATCGTGGCCTCA-1	2.15859	-3.34517	TA2
B001-A-201_AAGCATCTCTACACTT-1	-1.00683	2.81606	Enterocytes
B001-A-201_AAGCCATAGATTAGAC-1	-1.92263	5.78633	Enterocytes
B001-A-201_AAGCCATAGCAACTTC-1	0.69295	-5.57915	TA1
B001-A-201_AAGCCATAGTTCGGTT-1	1.21899	2.28682	Immature Enterocytes
B001-A-201_AAGCCATGTTTAGAGA-1	-3.23759	4.10627	Enterocytes 2
B001-A-201_AAGCGAGAGACGGTCA-1	7.23441	-10.4638	Tuft
B001-A-201_AAGCGTTAGACGCTCC-1	2.61376	4.58361	Immature Enterocytes
B001-A-201_AAGCGTTAGGCATGCA-1	2.5351	-1.29117	TA1
B001-A-201_AAGCGTTCACAAACGG-1	2.84209	-0.266899	TA1
B001-A-201_AAGCGTTCACCTGCAG-1	3.05012	5.56724	Immature Enterocytes
B001-A-201_AAGCGTTGTGCAGATG-1	2.09206	2.59262	Immature Enterocytes
B001-A-201_AAGGAATAGGCTAACG-1	-4.60285	1.47871	Enterocytes 2
B001-A-201_AAGGAATAGTGGGAAA-1	2.33017	6.0297	Immature Enterocytes
B001-A-201_AAGGAATCACCCTAGG-1	2.05385	2.94072	Immature Enterocytes
B001-A-201_AAGGAATCATAAGCGG-1	7.32406	-10.4121	Tuft
B001-A-201_AAGGTAAAGAAACCCG-1	2.01867	6.29887	Immature Enterocytes
B001-A-201_AAGGTAACAAACTGCT-1	1.67908	0.111628	Immature Enterocytes
B001-A-201_AAGGTAACAAGCGAAC-1	3.30307	-3.50004	TA1
B001-A-201_AAGGTAAGTCATCAGT-1	1.9529	6.28694	Immature Enterocytes
B001-A-201_AAGGTAAGTTATCCAG-1	-12.8622	-1.10907	Immature Goblet
B001-A-201_AAGTACCAGAAGAGCA-1	0.17585	3.8691	Immature Enterocytes
B001-A-201_AAGTACCAGACTCTTG-1	2.16507	-14.4072	Best4+ Enterocytes
B001-A-201_AAGTACCAGGGATCTG-1	4.26603	1.71907	Immature Enterocytes
B001-A-201_AAGTACCAGGGCTGAT-1	-2.3731	4.28352	Enterocytes
B001-A-201_AAGTACCCAATTGAAG-1	-2.75861	5.13238	Enterocytes
B001-A-201_AAGTACCCACCCTGTT-1	4.29193	0.82652	Immature Enterocytes
B001-A-201_AAGTACCCACTAACCA-1	2.1551	-1.22026	TA1
B001-A-201_AAGTACCGTACACTCA-1	3.63156	0.233237	Immature Enterocytes
B001-A-201_AAGTACCTCGACACTA-1	-2.44752	0.516608	Enterocytes 2
B001-A-201_AAGTACCTCTCGCCTA-1	1.06417	-5.12756	CyclingTA 1
B001-A-201_AAGTCGTAGTTGGGAC-1	2.22634	3.8749	Immature Enterocytes
B001-A-201_AAGTCGTTCGGCGATC-1	-10.4564	1.11706	Goblet
B001-A-201_AAGTGAAAGCCTTTGA-1	3.90642	2.09593	Immature Enterocytes
B001-A-201_AAGTGAACAAGTATCC-1	-1.94241	1.40602	Immature Enterocytes
B001-A-201_AAGTGAATCCACGTAA-1	-3.0234	3.67298	Enterocytes 2
B001-A-201_AAGTGAATCCCGAGGT-1	-0.98348	4.24976	Enterocytes
B001-A-201_AAGTTCGCAAAGCACG-1	2.8013	-1.42315	Immature Enterocytes
B001-A-201_AAGTTCGCACTCAGAT-1	-1.5722	4.66983	Enterocytes
B001-A-201_AAGTTCGCATAGCACT-1	1.03252	5.85321	Immature Enterocytes
B001-A-201_AAGTTCGGTGACGCCT-1	1.27711	4.14451	Immature Enterocytes
B001-A-201_AATAGAGCAATATCCG-1	0.26319	2.79823	Immature Enterocytes
B001-A-201_AATAGAGCAGCTGAGA-1	-1.31632	4.77851	Enterocytes
B001-A-201_AATAGAGTCGTGCGAC-1	7.18667	-10.4591	Tuft
B001-A-201_AATCACGAGCATCAGG-1	3.57732	-0.963772	TA1
B001-A-201_AATCACGAGCCTTCTC-1	3.28342	-1.75242	TA1
B001-A-201_AATCACGCACTGGACC-1	-2.12145	5.10338	Enterocytes
B001-A-201_AATCACGGTATGAGGC-1	-0.23667	3.94937	Immature Enterocytes
B001-A-201_AATCACGGTCCACGCA-1	1.93567	-1.10255	TA1
B001-A-201_AATCGACAGAAGCGCT-1	2.08399	1.04809	Immature Enterocytes
B001-A-201_AATCGACCACCCGTAG-1	3.20513	-5.41466	TA2
B001-A-201_AATCGACTCACCTCTG-1	3.24093	3.60513	Immature Enterocytes
B001-A-201_AATCGTGAGGTCACTT-1	1.61143	5.51832	Immature Enterocytes
B001-A-201_AATCGTGCAAGTTGGG-1	1.53138	5.94411	Immature Enterocytes
B001-A-201_AATCGTGCACTTCCTG-1	-2.41426	0.29164	Enterocytes 2
B001-A-201_AATCGTGGTAATCAAG-1	2.17008	1.78489	Immature Enterocytes
B001-A-201_AATCGTGTCCGAGCTG-1	1.9556	2.52907	Immature Enterocytes
B001-A-201_AATCGTGTCGGCATCG-1	0.88785	2.03004	Immature Enterocytes
B001-A-201_AATGAAGAGCATTGTC-1	3.5618	1.83688	Immature Enterocytes
B001-A-201_AATGAAGAGTAAGACT-1	1.83173	6.2328	Immature Enterocytes
B001-A-201_AATGAAGGTTTGTGGT-1	-0.25684	2.30609	Immature Enterocytes
B001-A-201_AATGAAGTCATTTGCT-1	3.10461	0.763335	TA1
B001-A-201_AATGACCAGTCCGCCA-1	3.29739	2.16683	Immature Enterocytes
B001-A-201_AATGACCCACCAAAGG-1	-3.16371	0.159341	Enterocytes 2
B001-A-201_AATGACCGTCCGACGT-1	1.38594	-0.275578	Immature Enterocytes
B001-A-201_AATGCCAAGAGATTCA-1	2.67801	0.828816	Immature Enterocytes
B001-A-201_AATGCCACAATCTAGC-1	-4.33302	0.623558	Enterocytes 2
B001-A-201_AATGCCATCTACAGGT-1	2.31168	-1.34745	TA1
B001-A-201_AATGGAAAGCATCAAA-1	2.47386	5.5089	Immature Enterocytes
B001-A-201_AATGGAAAGCTCTATG-1	3.17506	-2.22874	TA2
B001-A-201_AATGGAAGTCCTGAAT-1	1.54556	6.16072	Immature Enterocytes
B001-A-201_AATGGAATCATTGCTT-1	1.79127	6.62593	Immature Enterocytes
B001-A-201_AATGGCTAGACATCAA-1	1.23759	3.05813	Immature Enterocytes
B001-A-201_AATGGCTAGACGCATG-1	3.37451	4.52419	Immature Enterocytes
B001-A-201_AATGGCTAGCTAGTTC-1	1.92922	-0.409909	Immature Enterocytes
B001-A-201_AATGGCTAGCTCGACC-1	3.4238	0.271251	TA1
B001-A-201_AATGGCTCACGGCGTT-1	-3.01622	2.50462	Enterocytes 2
B001-A-201_AATGGCTGTACACTCA-1	0.65613	5.852	Immature Enterocytes
B001-A-201_AATGGCTTCGTTCAGA-1	0.48433	3.79096	Immature Enterocytes
B001-A-201_AATTCCTAGTATTGCC-1	0.8208	6.39498	Immature Enterocytes
B001-A-201_AATTCCTAGTGATAAC-1	-1.85781	3.29707	Enterocytes
B001-A-201_AATTCCTCACGCAAAG-1	1.66145	3.76947	Immature Enterocytes
B001-A-201_AATTCCTTCGAACGCC-1	2.30043	-1.40318	TA1
B001-A-201_AATTTCCGTACACTCA-1	0.93771	1.39222	Immature Enterocytes
B001-A-201_AATTTCCGTCGCATCG-1	-3.11736	2.70392	Enterocytes 2
B001-A-201_AATTTCCTCGACGAGA-1	-1.05926	6.11974	Enterocytes
B001-A-201_ACAAAGAGTGCTGTCG-1	3.04632	-1.46744	TA1
B001-A-201_ACAAAGATCATGGATC-1	-0.90445	1.3729	Enterocytes 2
B001-A-201_ACAAAGATCTTGGTCC-1	0.39937	0.952512	Immature Enterocytes
B001-A-201_ACAACCAAGAGTTCGG-1	2.32336	-14.434	Best4+ Enterocytes
B001-A-201_ACAAGCTCAACTGAAA-1	0.96057	3.87166	Immature Enterocytes
B001-A-201_ACAAGCTCACCGTGGT-1	1.86699	-14.2764	Best4+ Enterocytes
B001-A-201_ACAAGCTGTAACATGA-1	-3.85261	1.20273	Enterocytes 2
B001-A-201_ACAAGCTTCACCACAA-1	2.92276	0.682348	Immature Enterocytes
B001-A-201_ACAAGCTTCTTTACAC-1	3.64349	0.661715	Immature Enterocytes
B001-A-201_ACACAGTCAAGATGTA-1	1.29738	5.83008	Immature Enterocytes
B001-A-201_ACACAGTGTTCAATCG-1	1.51611	6.29511	Immature Enterocytes
B001-A-201_ACACCAAAGCGTTCCG-1	3.76429	-0.509368	Immature Enterocytes
B001-A-201_ACACCAACATGCTGCG-1	1.62624	3.06674	Immature Enterocytes
B001-A-201_ACACGCGCAAGTTCCA-1	-1.67551	0.588719	Enterocytes 2
B001-A-201_ACACGCGGTGGGTCAA-1	2.67466	3.37265	Immature Enterocytes
B001-A-201_ACACGCGTCAGCAGAG-1	1.9701	0.0397	Immature Enterocytes
B001-A-201_ACACTGAAGAACTTCC-1	1.10469	3.97675	Immature Enterocytes
B001-A-201_ACACTGAAGGGCCAAT-1	3.85352	2.73579	Immature Enterocytes
B001-A-201_ACACTGAGTAGACGGT-1	3.23981	-3.59167	TA2
B001-A-201_ACACTGAGTCAATGGG-1	2.60193	-7.59716	Stem
B001-A-201_ACAGAAACAAGCGAAC-1	-0.88536	5.4281	Enterocytes
B001-A-201_ACAGAAACACGTTGGC-1	-0.16146	1.88514	Immature Enterocytes
B001-A-201_ACAGAAATCAGACTGT-1	1.07458	4.09936	Enterocytes 2
B001-A-201_ACAGAAATCTATACTC-1	-1.11936	6.11933	Enterocytes
B001-A-201_ACAGCCGAGACGCAGT-1	3.29398	-0.004231	Immature Enterocytes
B001-A-201_ACAGCCGCAGAGTTGG-1	1.47784	1.60075	Immature Enterocytes
B001-A-201_ACAGCCGCAGCACACC-1	2.5992	1.85964	Immature Enterocytes
B001-A-201_ACAGCCGCATGGCCAC-1	0.76185	5.15034	Immature Enterocytes
B001-A-201_ACAGCCGGTAGTCGTT-1	2.5411	-4.50413	TA2
B001-A-201_ACAGCCGGTATCGCTA-1	-1.88589	1.59036	Enterocytes 2
B001-A-201_ACAGCCGGTTCAGCTA-1	-1.76801	4.43364	Enterocytes
B001-A-201_ACAGGGAAGTGTACAA-1	3.21985	-2.21255	TA1
B001-A-201_ACAGGGACACTTCCTG-1	2.52974	2.23489	Immature Enterocytes
B001-A-201_ACAGGGACATAACCCA-1	4.45405	0.374501	Immature Enterocytes
B001-A-201_ACAGGGATCTATCCAT-1	1.66808	4.05821	Immature Enterocytes
B001-A-201_ACATCCCAGATGCTAA-1	2.53247	-2.39209	TA2
B001-A-201_ACATCCCAGCCTGGAA-1	1.13811	5.37671	Immature Enterocytes
B001-A-201_ACATCCCCATCGATAC-1	1.07749	1.53641	Immature Enterocytes
B001-A-201_ACATCCCGTGACGTCC-1	2.35307	2.89108	Immature Enterocytes
B001-A-201_ACATCCCGTGGGTCAA-1	-9.96749	-6.40837	Secretory Specialized MUC6+
B001-A-201_ACATCGAAGGGACTGT-1	2.8677	-0.674569	TA1
B001-A-201_ACATCGAGTCGGCACT-1	1.84226	3.14347	Immature Enterocytes
B001-A-201_ACATGCAAGGCGTTGA-1	-12.6165	0.782217	Goblet
B001-A-201_ACATTTCAGAAGCTGC-1	2.35038	3.74829	Immature Enterocytes
B001-A-201_ACATTTCCATAGCACT-1	2.18532	-14.3983	Best4+ Enterocytes
B001-A-201_ACATTTCGTAGTTAGA-1	-9.62082	-6.36046	Secretory Specialized MUC6+
B001-A-201_ACATTTCTCCCATACC-1	-1.65353	6.29456	Enterocytes
B001-A-201_ACATTTCTCCGTACGG-1	3.21242	-1.09584	TA1
B001-A-201_ACATTTCTCTGTGCAA-1	1.59058	6.3493	Immature Enterocytes
B001-A-201_ACCAAACAGGTAGCAC-1	1.88354	2.377	Immature Enterocytes
B001-A-201_ACCAAACCATATCTCT-1	0.20646	6.00691	Immature Enterocytes
B001-A-201_ACCAAACTCACTGCTC-1	-3.43398	0.320433	Enterocytes 2
B001-A-201_ACCAACAAGGCTAAAT-1	-2.12893	5.98038	Enterocytes
B001-A-201_ACCAACACATCGGATT-1	3.23946	-0.383853	Immature Enterocytes
B001-A-201_ACCAACAGTACAGGTG-1	-2.12812	2.60759	Immature Enterocytes
B001-A-201_ACCAACAGTTGTCAGT-1	1.09475	1.10454	Immature Enterocytes
B001-A-201_ACCAACATCCTTCTGG-1	-9.74998	-6.76258	Secretory Specialized MUC6+
B001-A-201_ACCACAAAGGTTACCT-1	3.15583	2.32584	Immature Enterocytes
B001-A-201_ACCACAACATGATGCT-1	2.76403	2.37419	Immature Enterocytes
B001-A-201_ACCACAATCGAACGCC-1	3.37629	-0.87263	TA1
B001-A-201_ACCACAATCGCTTTAT-1	2.51008	1.93162	Immature Enterocytes
B001-A-201_ACCATTTAGTCAAGCG-1	4.23094	0.910129	Immature Enterocytes
B001-A-201_ACCATTTCAATTGCGT-1	2.08967	3.62762	Immature Enterocytes
B001-A-201_ACCATTTGTCTACGTA-1	2.09844	0.567849	Immature Enterocytes
B001-A-201_ACCATTTTCATCCTGC-1	-12.8474	-1.06011	Immature Goblet
B001-A-201_ACCATTTTCCAACTGA-1	0.76815	1.68037	Immature Enterocytes
B001-A-201_ACCATTTTCTCGACCT-1	0.68572	2.22631	Immature Enterocytes
B001-A-201_ACCCAAAAGGTAGATT-1	-9.0058	-6.31009	Secretory Specialized MUC6+
B001-A-201_ACCCAAAAGGTGAGCT-1	-4.06003	3.102	Enterocytes 2
B001-A-201_ACCCAAACAGCTCATA-1	-3.95276	0.454014	Enterocytes 2
B001-A-201_ACCCAAATCCAACACA-1	3.41389	1.02459	Immature Enterocytes
B001-A-201_ACCCAAATCTCGGCTT-1	2.4268	5.11515	Immature Enterocytes
B001-A-201_ACCCTCACAGCGACAA-1	7.17085	-10.5871	Tuft
B001-A-201_ACCCTCAGTGAAGCTG-1	-0.58293	3.05187	Enterocytes 2
B001-A-201_ACCCTCATCATCACCC-1	2.11004	1.77203	Immature Enterocytes
B001-A-201_ACCCTTGAGTTCGGTT-1	-1.74876	4.68777	Enterocytes
B001-A-201_ACCCTTGCAAGCGCTC-1	2.91978	-4.45284	TA2
B001-A-201_ACCCTTGCAATGTTGC-1	-1.05956	4.10916	Enterocytes
B001-A-201_ACCCTTGCAGCTACTA-1	0.45978	-5.75839	CyclingTA 1
B001-A-201_ACCCTTGCAGTAACAA-1	2.6551	-4.0413	TA1
B001-A-201_ACCCTTGGTCATAAAG-1	2.14795	1.0983	Immature Enterocytes
B001-A-201_ACCCTTGGTCATCGGC-1	-4.45242	2.70874	Enterocytes 2
B001-A-201_ACCCTTGGTGTCATCA-1	-1.68659	6.21113	Enterocytes
B001-A-201_ACCCTTGTCAAGTGGG-1	-2.47777	3.83394	Enterocytes
B001-A-201_ACCCTTGTCCAGGACC-1	3.6222	-2.62209	TA1
B001-A-201_ACCCTTGTCTCTTAAC-1	2.81419	4.7255	Immature Enterocytes
B001-A-201_ACCGTTCAGCACTCTA-1	-1.15371	3.6552	Enterocytes
B001-A-201_ACCGTTCCACATTGTG-1	-12.2376	1.0509	Goblet
B001-A-201_ACCGTTCCATCGCTAA-1	1.25293	0.628879	Immature Enterocytes
B001-A-201_ACCGTTCGTGAGTCAG-1	1.61193	0.486798	Immature Enterocytes
B001-A-201_ACCTACCAGCCATCCG-1	2.95996	4.77336	Immature Enterocytes
B001-A-201_ACCTACCCAAAGGATT-1	-1.8437	5.95489	Enterocytes 2
B001-A-201_ACCTACCCAAGTATAG-1	2.381	1.80161	Immature Enterocytes
B001-A-201_ACCTACCGTTGTGTTG-1	2.01388	5.46068	Immature Enterocytes
B001-A-201_ACCTACCTCGAAGCAG-1	-9.18443	-5.84722	Secretory Specialized MUC6+
B001-A-201_ACCTACCTCGTCAACA-1	0.8395	4.36691	Immature Enterocytes
B001-A-201_ACCTACCTCTCAACCC-1	-2.38344	4.74111	Enterocytes
B001-A-201_ACCTGAAAGTGCTCAT-1	2.23814	-3.50249	TA2
B001-A-201_ACCTGAACACTGCGAC-1	-1.59406	4.22474	Enterocytes
B001-A-201_ACCTGAACAGCTATTG-1	-2.09274	6.15105	Enterocytes
B001-A-201_ACCTGAATCTGACAGT-1	-0.95937	5.84845	Enterocytes
B001-A-201_ACCTGTCAGATGCTTC-1	2.27284	-0.761857	Immature Enterocytes
B001-A-201_ACCTGTCAGTAACCTC-1	3.25928	-1.89685	TA2
B001-A-201_ACCTGTCCAGCACACC-1	3.68585	0.362584	Immature Enterocytes
B001-A-201_ACCTGTCTCTCACGAA-1	2.57867	5.26515	Immature Enterocytes
B001-A-201_ACGATCAAGAGAGGTA-1	2.22488	5.92058	Immature Enterocytes
B001-A-201_ACGATCAAGTAGCCAG-1	-0.22829	4.5831	Immature Enterocytes
B001-A-201_ACGATCAGTTCTCCCA-1	-3.0412	4.87591	Enterocytes
B001-A-201_ACGATCATCGGCACTG-1	-9.91325	-6.15637	Secretory Specialized MUC6+
B001-A-201_ACGATGTAGAGCCGTA-1	1.49995	-5.71257	CyclingTA 1
B001-A-201_ACGATGTCAAGACCGA-1	-3.40562	3.84574	Enterocytes 2
B001-A-201_ACGATGTGTGCACATT-1	-0.06081	5.65032	Immature Enterocytes
B001-A-201_ACGATGTTCCATCTGC-1	2.80721	-1.60351	TA1
B001-A-201_ACGCACGGTCACTCGG-1	-2.93682	1.43745	Enterocytes 2
B001-A-201_ACGCACGGTGAATGAT-1	-13.1692	-0.267794	Immature Goblet
B001-A-201_ACGCACGGTGCATTTG-1	4.44513	1.66478	Immature Enterocytes
B001-A-201_ACGCACGGTGCTCTTC-1	3.29084	-0.243062	Immature Enterocytes
B001-A-201_ACGCACGGTGGCTGAA-1	1.77791	0.231465	Immature Enterocytes
B001-A-201_ACGCACGTCTGCACCT-1	1.9964	5.38433	Immature Enterocytes
B001-A-201_ACGGAAGAGGTGCATG-1	4.04958	1.45465	Immature Enterocytes
B001-A-201_ACGGAAGAGTTCCTGA-1	-1.44234	4.09885	Enterocytes
B001-A-201_ACGGAAGCAATTGCAC-1	2.61763	-1.43437	TA1
B001-A-201_ACGGAAGGTATGCAAA-1	0.11805	2.67679	Immature Enterocytes
B001-A-201_ACGGAAGGTCGAGATG-1	-0.24447	4.21798	Enterocytes
B001-A-201_ACGGGTCAGCATCAAA-1	-2.38176	4.5747	Enterocytes
B001-A-201_ACGGGTCCAGCAGATG-1	-1.90457	4.24757	Enterocytes
B001-A-201_ACGGGTCGTTAAGTCC-1	-4.15021	2.36328	Enterocytes 2
B001-A-201_ACGGGTCGTTGACGGA-1	2.31813	-14.2125	Best4+ Enterocytes
B001-A-201_ACGGGTCTCGCTCATC-1	-0.35369	4.25854	Enterocytes
B001-A-201_ACGGTCGAGCACAAAT-1	0.19102	4.11132	Immature Enterocytes
B001-A-201_ACGGTCGAGGCAGTCA-1	1.05376	3.93529	Enterocytes
B001-A-201_ACGGTCGTCATTTGGG-1	-2.87568	6.11523	Enterocytes
B001-A-201_ACGGTTAAGCTAAATG-1	2.80971	-2.30324	TA2
B001-A-201_ACGGTTACAAAGCAAT-1	0.06898	3.20413	Immature Enterocytes
B001-A-201_ACGGTTACACAATGAA-1	0.66075	3.81456	Immature Enterocytes
B001-A-201_ACGGTTACACTTGGCG-1	3.37136	-3.84775	TA2
B001-A-201_ACGGTTAGTATGCTTG-1	0.8612	1.18188	Immature Enterocytes
B001-A-201_ACGGTTAGTCGTGGTC-1	2.83993	0.316228	Immature Enterocytes
B001-A-201_ACGGTTAGTCTGTGGC-1	2.10375	-2.16116	TA1
B001-A-201_ACGGTTATCGTACCTC-1	-2.60436	0.516081	Enterocytes 2
B001-A-201_ACGTAACCACGTCATA-1	-0.19719	3.50424	Enterocytes
B001-A-201_ACGTAACCATTATGCG-1	2.56164	0.2354	Immature Enterocytes
B001-A-201_ACGTAACCATTCTCCG-1	1.67971	5.79227	Immature Enterocytes
B001-A-201_ACGTAACTCCTCTCTT-1	4.29489	0.982218	Immature Enterocytes
B001-A-201_ACGTAACTCGGAAGGT-1	2.86657	-1.30437	TA1
B001-A-201_ACGTACACATGTCGTA-1	-2.75378	0.030495	Enterocytes 2
B001-A-201_ACGTAGTAGTAGTCAA-1	-0.73908	4.40226	Enterocytes
B001-A-201_ACGTAGTCATTCACCC-1	1.72629	-14.2308	Best4+ Enterocytes
B001-A-201_ACGTAGTGTACGCTTA-1	-0.09379	4.1316	Immature Enterocytes
B001-A-201_ACGTAGTGTGCACAAG-1	1.30064	2.99279	Immature Enterocytes
B001-A-201_ACGTCCTAGCAGCCCT-1	-0.46041	2.77129	Immature Enterocytes
B001-A-201_ACGTCCTAGGCTGGAT-1	-12.9477	-0.981936	Immature Goblet
B001-A-201_ACGTCCTGTGGACAGT-1	2.11617	0.72401	Immature Enterocytes
B001-A-201_ACGTCCTTCGATGCTA-1	0.8509	2.40379	Enterocytes 2
B001-A-201_ACGTTCCCAGCTATTG-1	-3.09791	1.22168	Enterocytes 2
B001-A-201_ACGTTCCTCAACGCTA-1	3.92276	0.597333	Immature Enterocytes
B001-A-201_ACGTTCCTCTACTCAT-1	2.78952	-2.38803	TA2
B001-A-201_ACTACGACAAAGGGCT-1	2.04266	-0.994579	TA1
B001-A-201_ACTATCTGTCCAGAAG-1	0.66202	2.19324	Immature Enterocytes
B001-A-201_ACTATCTGTTCTGACA-1	-0.67268	3.19152	Enterocytes
B001-A-201_ACTATCTTCATCAGTG-1	2.79254	4.43374	Immature Enterocytes
B001-A-201_ACTATCTTCGCTTTAT-1	1.98226	-0.453554	Immature Enterocytes
B001-A-201_ACTATCTTCTGCACCT-1	2.78386	-3.84611	TA2
B001-A-201_ACTATGGCAAGATGGC-1	-0.87291	4.02249	Enterocytes
B001-A-201_ACTATGGGTCATTCCC-1	1.76469	3.87867	Immature Enterocytes
B001-A-201_ACTATTCAGGCAGGTT-1	2.29022	1.67934	Immature Enterocytes
B001-A-201_ACTATTCGTGGTCTTA-1	-1.01597	5.81138	Enterocytes
B001-A-201_ACTCCCACAATCGTCA-1	-12.9646	0.264529	Goblet
B001-A-201_ACTCCCAGTCATCTAG-1	2.17346	2.43993	Immature Enterocytes
B001-A-201_ACTCCCAGTTCGGCGT-1	0.0104	4.09896	Immature Enterocytes
B001-A-201_ACTCCCATCAACGAGG-1	1.00175	5.93496	Immature Enterocytes
B001-A-201_ACTCCCATCTTGCAGA-1	1.46202	3.45913	Immature Enterocytes
B001-A-201_ACTCTCGAGGTACCTT-1	-1.95007	4.2292	Enterocytes
B001-A-201_ACTCTCGGTTGCTCGG-1	-1.93638	3.41553	Enterocytes
B001-A-201_ACTGATGAGCAAGTCG-1	0.77013	1.88218	Immature Enterocytes
B001-A-201_ACTGATGAGTCGCCAC-1	2.89785	1.32771	Immature Enterocytes
B001-A-201_ACTGATGAGTTGGGAC-1	1.16385	0.270159	Immature Enterocytes
B001-A-201_ACTGATGGTACCAGAG-1	2.63349	4.84572	Immature Enterocytes
B001-A-201_ACTGATGGTATAGGGC-1	1.3446	1.96012	Immature Enterocytes
B001-A-201_ACTGATGGTGGTCTCG-1	4.39716	1.64951	Immature Enterocytes
B001-A-201_ACTGCAAAGGATTACA-1	-9.17902	-6.39225	Secretory Specialized MUC6+
B001-A-201_ACTGCAAAGGTGGGTT-1	-0.50301	5.01776	Enterocytes
B001-A-201_ACTGCAATCCTTCAGC-1	0.41045	4.1503	Enterocytes
B001-A-201_ACTGTCCCAGTGAGCA-1	1.63585	-14.2428	Best4+ Enterocytes
B001-A-201_ACTGTCCGTCCTTTGC-1	3.81994	2.35705	Immature Enterocytes
B001-A-201_ACTGTCCGTTGCTTGA-1	-9.9472	-6.42343	Secretory Specialized MUC6+
B001-A-201_ACTGTCCTCACTTATC-1	3.11394	0.615139	Immature Enterocytes
B001-A-201_ACTGTCCTCCTCGCAT-1	-3.93886	0.52685	Enterocytes 2
B001-A-201_ACTGTGAAGCTCGGCT-1	2.15561	-1.3369	Immature Enterocytes
B001-A-201_ACTGTGAAGGTTCCAT-1	-2.04205	-13.7856	Enteroendocrine
B001-A-201_ACTGTGACAAACCGGA-1	-2.4447	4.44243	Enterocytes
B001-A-201_ACTGTGAGTCGCGGTT-1	-11.7985	0.92489	Goblet
B001-A-201_ACTGTGAGTCTGTGTA-1	2.95721	-4.70011	TA2
B001-A-201_ACTTATCCACACCGCA-1	2.54573	-3.39342	TA2
B001-A-201_ACTTATCCACGTAGAG-1	3.57235	-3.21784	TA2
B001-A-201_ACTTATCGTAATACCC-1	1.99596	-1.46264	TA1
B001-A-201_ACTTATCGTAATGCTC-1	1.88324	3.80122	Immature Enterocytes
B001-A-201_ACTTATCGTACTCGCG-1	2.99538	-8.01952	Stem
B001-A-201_ACTTATCTCGTAACCA-1	4.66811	2.24782	Immature Enterocytes
B001-A-201_ACTTATCTCTGTCGCT-1	2.18881	-1.25667	Immature Enterocytes
B001-A-201_ACTTATCTCTTGGCTC-1	1.66929	4.86357	Immature Enterocytes
B001-A-201_ACTTCCGAGAATCGAT-1	-2.70524	5.90425	Enterocytes
B001-A-201_ACTTCCGCACTCGATA-1	1.73495	6.40062	Immature Enterocytes
B001-A-201_ACTTCCGCATGACGTT-1	-2.15425	5.55631	Enterocytes
B001-A-201_ACTTCCGTCAAAGCCT-1	-0.59883	4.89285	Enterocytes 2
B001-A-201_ACTTCCGTCAGAGCAG-1	-4.24595	-13.1627	Enteroendocrine
B001-A-201_ACTTCGCCAGAACCGA-1	2.88388	2.62138	Immature Enterocytes
B001-A-201_ACTTCGCGTATGCAAA-1	-3.30089	5.39211	Enterocytes
B001-A-201_ACTTCGCGTCACTGAT-1	2.60507	0.621987	Immature Enterocytes
B001-A-201_ACTTCGCTCCGTCCTA-1	3.76848	-2.40465	TA2
B001-A-201_ACTTCGCTCTATGCCC-1	0.67181	-5.88717	CyclingTA 1
B001-A-201_ACTTTCAAGGCCTTCG-1	-2.02844	4.31101	Enterocytes
B001-A-201_ACTTTCACAAACTCTG-1	3.37381	-1.46768	Immature Enterocytes
B001-A-201_ACTTTCACAAGTGTCT-1	2.38842	3.19906	Immature Enterocytes
B001-A-201_ACTTTCACAGAACTCT-1	2.16038	2.5691	Immature Enterocytes
B001-A-201_ACTTTCAGTAAGTCAA-1	-9.64421	-6.69543	Secretory Specialized MUC6+
B001-A-201_ACTTTCATCCGTAGTA-1	4.33801	0.608181	Immature Enterocytes
B001-A-201_ACTTTCATCGATAACC-1	2.42623	-3.26839	TA2
B001-A-201_ACTTTGTGTCTCCCTA-1	-1.6481	4.61711	Enterocytes
B001-A-201_ACTTTGTGTGGCTAGA-1	2.21086	5.84297	Immature Enterocytes
B001-A-201_ACTTTGTTCGAAGTGG-1	2.5147	-3.46899	TA2
B001-A-201_AGAAATGAGCTAGAGC-1	3.1493	0.058521	Immature Enterocytes
B001-A-201_AGAAATGAGTTAACGA-1	-0.78671	5.83437	Enterocytes
B001-A-201_AGAAATGCACGTACAT-1	-3.6005	0.402308	Enterocytes 2
B001-A-201_AGAAATGGTGACTGTT-1	-2.6644	5.1139	Enterocytes
B001-A-201_AGAAATGGTGTGATGG-1	3.00113	-0.125397	Immature Enterocytes
B001-A-201_AGAACAAAGGAGAATG-1	-1.33148	0.286217	Enterocytes 2
B001-A-201_AGAACAACATGTGACT-1	-12.1829	1.00557	Goblet
B001-A-201_AGAACAATCACCATCC-1	1.76036	1.66947	Immature Enterocytes
B001-A-201_AGAACAATCAGAGCAG-1	-13.0771	-0.437298	Immature Goblet
B001-A-201_AGAACAATCGGACGTC-1	1.66794	-0.314106	Immature Enterocytes
B001-A-201_AGAACCTCAGACTCTA-1	0.95886	1.77162	Immature Enterocytes
B001-A-201_AGAACCTTCAAACCCA-1	-2.10476	3.98027	Enterocytes
B001-A-201_AGAACCTTCAAGCCGC-1	4.58111	2.50355	Immature Enterocytes
B001-A-201_AGAACCTTCTAGCCAA-1	-2.00546	-13.8123	Enteroendocrine
B001-A-201_AGAACCTTCTTCCAGC-1	0.13892	3.05432	Immature Enterocytes
B001-A-201_AGAAGCGAGTTGCATC-1	0.92601	2.52911	Immature Enterocytes
B001-A-201_AGAAGCGCAGACCGCT-1	-0.17484	3.48065	Immature Enterocytes
B001-A-201_AGAAGCGTCACAAGGG-1	2.28075	-4.37059	TA2
B001-A-201_AGAAGTAAGAAATCCA-1	-1.62978	0.866701	Enterocytes 2
B001-A-201_AGAAGTAAGACTCTTG-1	-1.93867	-13.6625	Enteroendocrine
B001-A-201_AGAAGTAGTACTCGCG-1	-0.44715	3.46579	Enterocytes
B001-A-201_AGAAGTAGTCACCGAC-1	3.26864	-2.52832	TA2
B001-A-201_AGAAGTATCCTAACAG-1	7.27411	-10.5469	Tuft
B001-A-201_AGACAAAGTCAAAGAT-1	-3.68964	3.52954	Enterocytes 2
B001-A-201_AGACAAAGTTCAGCGC-1	1.48437	5.57505	Immature Enterocytes
B001-A-201_AGACACTAGCCATCCG-1	-0.6245	3.87969	Enterocytes
B001-A-201_AGACACTAGTTAACGA-1	-4.45359	1.3673	Enterocytes 2
B001-A-201_AGACACTCAGCCGTTG-1	-10.6325	1.14258	Goblet
B001-A-201_AGACACTCAGTGGCTC-1	2.87677	2.57735	Immature Enterocytes
B001-A-201_AGACACTCATCAGTGT-1	-2.46468	0.662754	Enterocytes 2
B001-A-201_AGACACTGTACATTGC-1	-1.5064	1.0597	Enterocytes 2
B001-A-201_AGACACTGTTTACCTT-1	-2.32195	4.56172	Enterocytes
B001-A-201_AGACACTTCGTCACCT-1	4.03383	0.565741	Immature Enterocytes
B001-A-201_AGACACTTCTTACGGA-1	-12.068	0.743637	Goblet
B001-A-201_AGACAGGCACGTAGTT-1	-2.05777	3.62175	Enterocytes
B001-A-201_AGACAGGGTTGCCGCA-1	1.22739	2.18545	Immature Enterocytes
B001-A-201_AGACAGGTCCCTCGAT-1	3.40229	2.91001	Immature Enterocytes
B001-A-201_AGACAGGTCGAGAAAT-1	1.1773	6.24027	Immature Enterocytes
B001-A-201_AGACCATCAATCCTTT-1	2.29102	-5.74208	TA2
B001-A-201_AGACCATCATCCGATA-1	-5.31953	-5.05231	Paneth
B001-A-201_AGACCATTCTGGGATT-1	-0.87158	4.13937	Enterocytes
B001-A-201_AGACCCGGTCAACCTA-1	2.51539	-3.37269	TA2
B001-A-201_AGACCCGGTCGCACAC-1	1.09786	4.80979	Immature Enterocytes
B001-A-201_AGACCCGTCCTACTGC-1	-0.11333	2.30362	Immature Enterocytes
B001-A-201_AGACCCGTCCTAGCCT-1	-12.4905	0.596414	Goblet
B001-A-201_AGACCCGTCGTTTACT-1	1.44484	4.78285	Immature Enterocytes
B001-A-201_AGACTCAAGCCTGAAG-1	-2.39345	5.22112	Enterocytes
B001-A-201_AGACTCACATGGGAAC-1	4.07516	3.40822	Immature Enterocytes
B001-A-201_AGACTCAGTATCTTCT-1	2.86927	-3.54033	TA2
B001-A-201_AGACTCAGTTTGGCTA-1	3.92951	1.14476	Immature Enterocytes
B001-A-201_AGACTCATCATGCCGG-1	1.60186	4.0012	Immature Enterocytes
B001-A-201_AGACTCATCCACGTGG-1	1.68588	3.87208	Immature Enterocytes
B001-A-201_AGACTCATCTCCGATC-1	-2.32746	4.26741	Enterocytes
B001-A-201_AGAGAATGTTGTAGCT-1	1.61904	5.39021	Immature Enterocytes
B001-A-201_AGAGAATGTTTCGTAG-1	-0.89055	3.65256	Enterocytes
B001-A-201_AGAGAGCCAGGTGGAT-1	-1.31073	5.15816	Enterocytes
B001-A-201_AGAGAGCGTTGGGATG-1	-12.0127	0.543895	Goblet
B001-A-201_AGAGAGCTCACTCACC-1	7.31157	-10.4203	Tuft
B001-A-201_AGAGAGCTCAGTCATG-1	-0.0975	5.74742	Enterocytes
B001-A-201_AGAGCAGAGCAACCAG-1	3.41227	-0.793129	TA1
B001-A-201_AGAGCAGCAATCGAAA-1	-2.68465	0.461484	Enterocytes 2
B001-A-201_AGAGCAGCATAGATCC-1	-0.11531	4.13758	Immature Enterocytes
B001-A-201_AGAGCAGGTGTACATC-1	2.39706	4.70793	Immature Enterocytes
B001-A-201_AGAGCCCAGTAGGATT-1	2.29186	5.13136	Immature Enterocytes
B001-A-201_AGAGCCCTCGGCTGAC-1	-1.21715	4.10815	Enterocytes
B001-A-201_AGATAGAGTGGCCCAT-1	0.96576	4.2958	Immature Enterocytes
B001-A-201_AGATAGAGTTGACTGT-1	4.39739	2.68984	Immature Enterocytes
B001-A-201_AGATAGATCATGGAGG-1	0.38388	5.76991	Immature Enterocytes
B001-A-201_AGATAGATCCTAAACG-1	3.93874	1.36358	Immature Enterocytes
B001-A-201_AGATCCACAAACGAGC-1	2.03347	4.41077	Immature Enterocytes
B001-A-201_AGATCCACACATTACG-1	1.95312	5.87242	Immature Enterocytes
B001-A-201_AGATCCACACGGGTAA-1	-9.58802	-5.85008	Secretory Specialized MUC6+
B001-A-201_AGATCCACATGCGTGC-1	3.52112	4.80938	Immature Enterocytes
B001-A-201_AGATCCATCACGGGAA-1	3.20029	0.502726	Immature Enterocytes
B001-A-201_AGATCCATCTAGCCAA-1	3.77835	2.86121	Immature Enterocytes
B001-A-201_AGATCGTAGTGAGGCT-1	-12.8204	-0.961572	Immature Goblet
B001-A-201_AGATCGTCAATCTAGC-1	1.96778	2.9963	Immature Enterocytes
B001-A-201_AGATCGTGTATGCGTT-1	7.3131	-10.5743	Tuft
B001-A-201_AGATCGTTCGCGGTAC-1	2.86086	-4.37197	TA2
B001-A-201_AGATCGTTCGTTCTGC-1	2.10374	1.51806	Immature Enterocytes
B001-A-201_AGATCGTTCTCTCGCA-1	2.21801	6.26769	Immature Enterocytes
B001-A-201_AGATGAACAAGGGTCA-1	0.98918	5.79939	Immature Enterocytes
B001-A-201_AGATGAACATGGCTGC-1	2.26076	0.492237	Immature Enterocytes
B001-A-201_AGATGAAGTATGTGTC-1	1.32518	2.77214	Immature Enterocytes
B001-A-201_AGATGAAGTGCACGCT-1	2.90472	-4.09347	TA2
B001-A-201_AGATGCTAGCAGGCAT-1	-12.7686	0.855369	Goblet
B001-A-201_AGATGCTAGGGTTTCT-1	1.90378	0.524648	Immature Enterocytes
B001-A-201_AGATGCTAGGTAGGCT-1	-3.09277	5.18673	Enterocytes
B001-A-201_AGATGCTAGGTTGTTC-1	3.31033	-3.72581	TA2
B001-A-201_AGATGCTCAAACCGGA-1	2.07111	1.54662	Immature Enterocytes
B001-A-201_AGATGCTCAAGTGGAC-1	2.12694	1.03555	Immature Enterocytes
B001-A-201_AGATGCTCACCGGAAA-1	1.88999	2.04922	Immature Enterocytes
B001-A-201_AGATGCTCACGAGGTA-1	-2.92229	0.896444	Enterocytes 2
B001-A-201_AGATGCTCATACAGAA-1	0.87209	5.5307	Enterocytes
B001-A-201_AGATGCTGTCGCAACC-1	2.11115	-6.23507	TA2
B001-A-201_AGCATCAAGCTAAACA-1	-3.00787	4.14983	Enterocytes
B001-A-201_AGCATCACACACACGC-1	-11.3908	0.964601	Goblet
B001-A-201_AGCATCACATCGGCCA-1	-12.0559	1.00552	Goblet
B001-A-201_AGCATCAGTCCGGTGT-1	0.73683	5.99789	Immature Enterocytes
B001-A-201_AGCATCAGTTGCACGC-1	-3.61017	2.21743	Enterocytes 2
B001-A-201_AGCATCATCGCCAGAC-1	3.11513	-2.52638	TA2
B001-A-201_AGCCAATCACTCCTTG-1	2.67449	1.04005	Immature Enterocytes
B001-A-201_AGCCAATGTCTGTAAC-1	-0.34463	2.99118	Enterocytes
B001-A-201_AGCCACGAGGGAGGGT-1	1.86636	3.32446	Immature Enterocytes
B001-A-201_AGCCACGAGGTAGACC-1	0.78105	-5.35213	CyclingTA 1
B001-A-201_AGCCACGCACCGGAAA-1	0.51112	-5.36983	CyclingTA 1
B001-A-201_AGCCACGGTCGAATTC-1	-2.05392	5.54222	Enterocytes
B001-A-201_AGCCACGGTGACTAAA-1	1.68429	3.74968	Immature Enterocytes
B001-A-201_AGCCACGGTGGTCCGT-1	2.42435	-0.86345	Immature Enterocytes
B001-A-201_AGCCAGCAGTTAACAG-1	-8.73125	-6.83308	Secretory Specialized MUC6+
B001-A-201_AGCGATTAGTGATGGC-1	3.90461	3.6582	Immature Enterocytes
B001-A-201_AGCGATTCACGTAACT-1	1.96123	1.1241	Immature Enterocytes
B001-A-201_AGCGCCACAGTGACCC-1	3.15856	5.00847	Immature Enterocytes
B001-A-201_AGCGCCAGTCCCGGTA-1	4.73718	1.31865	Immature Enterocytes
B001-A-201_AGCGCCAGTTACGGAG-1	-0.67575	2.64506	Immature Enterocytes
B001-A-201_AGCGCCAGTTCTCTAT-1	1.63345	5.68138	Immature Enterocytes
B001-A-201_AGCGCCATCACCCTCA-1	2.1798	2.74483	Immature Enterocytes
B001-A-201_AGCGCCATCAGACCTA-1	3.61579	-0.268264	Immature Enterocytes
B001-A-201_AGCGCTGAGCAAGGAA-1	-3.31546	2.25975	Enterocytes 2
B001-A-201_AGCGCTGCACGACCTG-1	4.07625	1.50239	Immature Enterocytes
B001-A-201_AGCGCTGGTAACAGTA-1	2.50155	2.87887	Immature Enterocytes
B001-A-201_AGCGCTGTCTAGTACG-1	-1.64063	6.32864	Enterocytes
B001-A-201_AGCGTATAGGAAAGGT-1	-2.04021	4.42521	Enterocytes
B001-A-201_AGCGTATAGTAGTCTC-1	-0.74429	2.99969	Enterocytes
B001-A-201_AGCGTATCACATGAAA-1	-3.86565	1.70144	Enterocytes 2
B001-A-201_AGCGTATGTAAGAACT-1	2.12427	5.77572	Immature Enterocytes
B001-A-201_AGCGTATGTTAGGGAC-1	1.92987	0.836611	Immature Enterocytes
B001-A-201_AGCGTATTCACACGAT-1	-0.67622	2.34741	Immature Enterocytes
B001-A-201_AGCGTATTCACTCCGT-1	-1.05686	3.96625	Enterocytes
B001-A-201_AGCGTCGGTGGCTACC-1	1.35428	2.74952	Immature Enterocytes
B001-A-201_AGCTACAAGACTACCT-1	1.02532	0.346659	Immature Enterocytes
B001-A-201_AGCTACAAGGCGTTGA-1	0.45253	3.79842	Immature Enterocytes
B001-A-201_AGCTACACACGTCTCT-1	3.10752	5.02687	Immature Enterocytes
B001-A-201_AGCTACAGTCGCATCG-1	1.37669	2.08485	Immature Enterocytes
B001-A-201_AGCTCAACACGGAAGT-1	-0.48964	5.24515	Enterocytes 2
B001-A-201_AGCTCAACATGACCCG-1	-3.24127	5.20822	Enterocytes
B001-A-201_AGCTCAAGTGTGCCTG-1	1.87948	-5.33019	CyclingTA 1
B001-A-201_AGCTCAATCAAGTAAG-1	-2.20762	0.273543	Enterocytes 2
B001-A-201_AGCTTCCAGCCATATC-1	0.62788	2.89229	Immature Enterocytes
B001-A-201_AGCTTCCAGTTGCTGT-1	-0.10875	2.47942	Immature Enterocytes
B001-A-201_AGCTTCCCACCAGCTG-1	-0.04171	3.74926	Enterocytes
B001-A-201_AGCTTCCCATATGAAG-1	2.88928	-2.89693	TA2
B001-A-201_AGGAAATAGAAACCAT-1	2.19268	4.64174	Immature Enterocytes
B001-A-201_AGGAAATCAGATTCGT-1	-0.72696	2.58263	Enterocytes 2
B001-A-201_AGGAAATGTTGGTGTT-1	-1.28927	5.87169	Enterocytes
B001-A-201_AGGAATAGTGTATACC-1	0.60699	2.77713	Immature Enterocytes
B001-A-201_AGGACGAAGAGGGTCT-1	2.08436	0.704011	Immature Enterocytes
B001-A-201_AGGACGACAATCTGCA-1	2.22609	4.2933	Immature Enterocytes
B001-A-201_AGGACGAGTATACCTG-1	-2.77844	5.25764	Enterocytes
B001-A-201_AGGACGAGTATTCCTT-1	2.08828	1.39678	Immature Enterocytes
B001-A-201_AGGACGAGTGTAGTGG-1	2.66734	2.59547	Immature Enterocytes
B001-A-201_AGGACGAGTTATAGCC-1	3.71934	2.35632	Immature Enterocytes
B001-A-201_AGGACGATCAACGCTA-1	-10.0606	-6.44157	Secretory Specialized MUC6+
B001-A-201_AGGACGATCAAGTCGT-1	0.98454	2.86312	Enterocytes 2
B001-A-201_AGGACGATCTGCAGCG-1	2.90166	4.83969	Immature Enterocytes
B001-A-201_AGGACTTGTCCTATAG-1	4.22723	-0.1713	Immature Enterocytes
B001-A-201_AGGACTTGTCGCGTCA-1	-1.68598	4.33916	Enterocytes
B001-A-201_AGGACTTTCACCGGGT-1	-1.33775	4.9481	Enterocytes
B001-A-201_AGGACTTTCGCACTCT-1	4.42678	2.60616	Immature Enterocytes
B001-A-201_AGGAGGTAGTGTACCT-1	1.1351	4.55471	Immature Enterocytes
B001-A-201_AGGAGGTTCGCGGACT-1	3.16948	-0.910255	Immature Enterocytes
B001-A-201_AGGATAAAGTGGTTAA-1	2.29525	4.89167	Immature Enterocytes
B001-A-201_AGGATAACAAACACCT-1	-9.64126	-5.94687	Secretory Specialized MUC6+
B001-A-201_AGGATAACACCGGTCA-1	-0.41779	2.90272	Immature Enterocytes
B001-A-201_AGGATAAGTCAACGCC-1	-4.12812	1.04334	Enterocytes 2
B001-A-201_AGGATAAGTCTGCGCA-1	2.53896	4.65272	Immature Enterocytes
B001-A-201_AGGATCTTCCCATAGA-1	1.19433	3.77254	Immature Enterocytes
B001-A-201_AGGCATTCAACTGAAA-1	-1.72653	6.21961	Enterocytes
B001-A-201_AGGCATTGTAACGCGA-1	0.414	4.96519	Immature Enterocytes
B001-A-201_AGGCATTGTACAGTAA-1	3.61893	0.94351	Immature Enterocytes
B001-A-201_AGGCATTGTGGATCAG-1	2.605	-5.21684	TA2
B001-A-201_AGGCATTTCAAATGCC-1	2.08257	5.62704	Immature Enterocytes
B001-A-201_AGGCATTTCGAGAGAC-1	2.16948	0.120409	Immature Enterocytes
B001-A-201_AGGCCACCAGGCTATT-1	7.26811	-10.4822	Tuft
B001-A-201_AGGCCACGTACACGTT-1	1.63742	5.6774	Immature Enterocytes
B001-A-201_AGGCTGCAGCTGACCC-1	-2.37403	4.26432	Enterocytes
B001-A-201_AGGCTGCAGGCTCACC-1	-1.64501	2.01884	Immature Enterocytes
B001-A-201_AGGCTGCAGGTATCTC-1	0.72565	5.47654	Immature Enterocytes
B001-A-201_AGGCTGCAGTGCACTT-1	2.77895	-5.29408	TA2
B001-A-201_AGGCTGCCAGGCCCTA-1	3.01799	0.678498	Immature Enterocytes
B001-A-201_AGGCTGCCAGGCGATA-1	2.63188	0.907994	Immature Enterocytes
B001-A-201_AGGCTGCCATAGAATG-1	3.77995	0.625982	Immature Enterocytes
B001-A-201_AGGCTGCGTGACCGTC-1	-9.64312	-6.42533	Secretory Specialized MUC6+
B001-A-201_AGGCTGCTCCCATTTA-1	3.70703	-0.756312	Immature Enterocytes
B001-A-201_AGGCTGCTCGCCTTTG-1	2.36373	-1.33618	TA2
B001-A-201_AGGGAGTGTAGCGAGT-1	-12.2287	0.628332	Goblet
B001-A-201_AGGGCCTGTCCAAATC-1	1.79946	6.11277	Immature Enterocytes
B001-A-201_AGGGCCTTCGCGATCG-1	-12.9799	0.136698	Goblet
B001-A-201_AGGGCCTTCTTTGCGC-1	2.7612	2.79442	Immature Enterocytes
B001-A-201_AGGGCTCAGTAGTCAA-1	3.02782	0.083342	TA1
B001-A-201_AGGGCTCGTCGTCATA-1	2.72773	0.382428	Immature Enterocytes
B001-A-201_AGGGTCCAGACTACGG-1	3.2522	0.927244	Immature Enterocytes
B001-A-201_AGGGTCCAGGTACTGG-1	4.17533	2.19848	Immature Enterocytes
B001-A-201_AGGGTCCCACCCTGTT-1	1.68065	5.94906	Immature Enterocytes
B001-A-201_AGGGTCCTCGAAGAAT-1	1.97756	3.4177	Immature Enterocytes
B001-A-201_AGGGTCCTCGGACTTA-1	2.81117	1.19748	Immature Enterocytes
B001-A-201_AGGGTGAAGCGACCCT-1	-1.89915	5.26354	Enterocytes
B001-A-201_AGGGTGAAGGCATCTT-1	2.63379	-0.97333	TA1
B001-A-201_AGGGTGACACTATCGA-1	-9.86	-5.97224	Secretory Specialized MUC6+
B001-A-201_AGGGTGACAGCTAACT-1	2.26732	1.34785	Immature Enterocytes
B001-A-201_AGGGTTTCAAGAGTGC-1	1.55691	3.63429	Immature Enterocytes
B001-A-201_AGGGTTTGTGCAGATG-1	-9.9218	-6.6567	Secretory Specialized MUC6+
B001-A-201_AGGGTTTTCCTGCTAC-1	3.88173	0.439372	Immature Enterocytes
B001-A-201_AGGGTTTTCGGACTTA-1	1.55631	2.26847	Immature Enterocytes
B001-A-201_AGGTAGGAGTGGACTG-1	0.55556	1.11589	Immature Enterocytes
B001-A-201_AGGTAGGGTGAAAGTT-1	3.28598	0.108866	TA1
B001-A-201_AGGTAGGTCACCATAG-1	2.82821	-1.09082	TA1
B001-A-201_AGGTAGGTCGATCCCT-1	2.60194	5.37738	Immature Enterocytes
B001-A-201_AGGTCATAGCGAATGC-1	-9.46628	-6.95923	Secretory Specialized MUC6+
B001-A-201_AGGTCATCAAGTGGTG-1	-1.45081	-0.44842	Enterocytes 2
B001-A-201_AGGTCATGTTCAACGT-1	3.72804	-1.93151	TA1
B001-A-201_AGGTCTAAGGTCATAA-1	3.94842	0.529973	Immature Enterocytes
B001-A-201_AGGTCTAGTATCACCA-1	3.62173	4.67356	Immature Enterocytes
B001-A-201_AGGTGTTTCCTGTTGC-1	1.79672	1.62802	Immature Enterocytes
B001-A-201_AGGTGTTTCCTTCACG-1	2.1498	-3.8627	TA2
B001-A-201_AGGTGTTTCGAGCACC-1	-4.58397	-11.6205	Enteroendocrine
B001-A-201_AGGTGTTTCTTGGATG-1	-0.92852	2.96659	Immature Enterocytes
B001-A-201_AGGTTGTAGGCCTTCG-1	2.05603	6.53055	Immature Enterocytes
B001-A-201_AGGTTGTAGTCTTCGA-1	0.90105	4.04522	Immature Enterocytes
B001-A-201_AGGTTGTGTCACCCTT-1	2.80561	-6.30946	TA2
B001-A-201_AGGTTGTGTGGAGGTT-1	3.17253	-3.4948	TA2
B001-A-201_AGGTTGTTCAGTCACA-1	2.76311	-0.489397	Immature Enterocytes
B001-A-201_AGTAACCAGCAGGCAT-1	0.91615	2.23812	Immature Enterocytes
B001-A-201_AGTAACCAGGTTTGAA-1	0.69584	4.47427	Immature Enterocytes
B001-A-201_AGTAACCGTGTTCATG-1	-0.29676	2.87658	Immature Enterocytes
B001-A-201_AGTAACCTCATTTGTC-1	-0.48628	3.6322	Enterocytes
B001-A-201_AGTACCATCCGATGCG-1	4.21827	0.642204	Immature Enterocytes
B001-A-201_AGTACCATCCGTGTCT-1	-1.38224	4.03006	Enterocytes
B001-A-201_AGTACTGCATGTAACC-1	0.20046	5.00707	Immature Enterocytes
B001-A-201_AGTACTGTCAGATTGC-1	0.87814	0.009849	Immature Enterocytes
B001-A-201_AGTACTGTCCTAACAG-1	2.05783	5.28922	Immature Enterocytes
B001-A-201_AGTACTGTCTGGTGCG-1	2.12529	3.94767	Immature Enterocytes
B001-A-201_AGTAGCTCAATCGTCA-1	2.53861	5.84522	Immature Enterocytes
B001-A-201_AGTAGCTGTTCCTACC-1	-1.47324	5.85146	Enterocytes
B001-A-201_AGTAGTCAGCCTGGAA-1	2.31107	0.712173	Immature Enterocytes
B001-A-201_AGTAGTCAGTCGCCCA-1	-10.0813	-6.55094	Secretory Specialized MUC6+
B001-A-201_AGTAGTCAGTCTAGAA-1	-12.38	1.03218	Goblet
B001-A-201_AGTAGTCCACACCTGG-1	2.77477	-2.46265	TA1
B001-A-201_AGTAGTCCATGAATAG-1	-0.96949	6.11361	Enterocytes
B001-A-201_AGTAGTCTCATCAGTG-1	2.42099	0.327797	Immature Enterocytes
B001-A-201_AGTCAACAGTCGTTAC-1	0.6922	-5.34779	CyclingTA 1
B001-A-201_AGTCAACAGTGAGTGC-1	1.5007	4.80653	Immature Enterocytes
B001-A-201_AGTCAACCAAAGGTTA-1	1.67989	2.6162	Immature Enterocytes
B001-A-201_AGTCAACCACTTGTGA-1	2.75489	-1.33202	TA2
B001-A-201_AGTCAACGTCGGAAAC-1	-0.95869	3.34095	Enterocytes
B001-A-201_AGTCACAAGCCTCTCT-1	2.0251	0.462881	Immature Enterocytes
B001-A-201_AGTCACAAGGTAAAGG-1	1.61431	6.18457	Immature Enterocytes
B001-A-201_AGTCACAAGTGTACAA-1	2.4765	4.43355	Immature Enterocytes
B001-A-201_AGTCACACAATAAGGT-1	-3.41163	4.1484	Enterocytes 2
B001-A-201_AGTCACACAGAGGTTG-1	2.58746	6.15729	Immature Enterocytes
B001-A-201_AGTCACACAGGTTACT-1	-1.50775	4.48484	Enterocytes
B001-A-201_AGTCACATCGTTCCCA-1	4.32364	1.01287	Immature Enterocytes
B001-A-201_AGTCATGAGTAATTGG-1	1.92349	-1.19051	TA1
B001-A-201_AGTCATGCAGGTCAGA-1	0.32951	3.46269	Immature Enterocytes
B001-A-201_AGTCTCCAGATTAGCA-1	-1.86952	4.9368	Enterocytes
B001-A-201_AGTCTCCCACAAAGTA-1	-1.285	4.63075	Enterocytes
B001-A-201_AGTCTCCGTATTGCCA-1	0.28736	1.77555	Enterocytes 2
B001-A-201_AGTGACTAGTCTCGTA-1	1.84234	-4.13151	TA2
B001-A-201_AGTGACTCAACAGATA-1	2.07253	0.052895	Immature Enterocytes
B001-A-201_AGTGACTGTGCCGAAA-1	-0.79953	2.85714	Enterocytes
B001-A-201_AGTGACTTCAACTGGT-1	-9.54807	-6.55746	Secretory Specialized MUC6+
B001-A-201_AGTGATCAGCAAACAT-1	-1.77669	3.71344	Enterocytes
B001-A-201_AGTGATCAGCTTGTGT-1	-2.4896	5.18573	Enterocytes
B001-A-201_AGTGATCCAACCGCCA-1	-3.16928	4.47235	Enterocytes 2
B001-A-201_AGTGATCCAAGTTGGG-1	-2.25145	4.63545	Enterocytes
B001-A-201_AGTGATCCAGTGAGCA-1	-2.84166	4.79166	Enterocytes
B001-A-201_AGTGATCGTAGTGCGA-1	3.12283	-2.77479	TA2
B001-A-201_AGTGATCTCAAGAGTA-1	0.17255	3.594	Immature Enterocytes
B001-A-201_AGTGCCGGTAATTGGA-1	2.24436	-14.3329	Best4+ Enterocytes
B001-A-201_AGTGCCGTCTTACACT-1	3.07575	-2.54626	TA2
B001-A-201_AGTGTTGAGTCCGTCG-1	-1.36827	3.16023	Enterocytes
B001-A-201_AGTTAGCTCGCTTGCT-1	3.9965	-0.185005	Immature Enterocytes
B001-A-201_AGTTCCCAGGGTCAAC-1	2.76043	-2.79091	TA2
B001-A-201_AGTTCCCAGGTTAAAC-1	4.32854	2.37296	Immature Enterocytes
B001-A-201_AGTTCCCCAGCAGTAG-1	2.34707	2.69785	Immature Enterocytes
B001-A-201_AGTTCCCGTAGGTACG-1	-3.96252	3.17528	Enterocytes 2
B001-A-201_AGTTCGACACAGTCCG-1	0.59927	3.62114	Immature Enterocytes
B001-A-201_AGTTCGAGTACTGAGG-1	0.30018	-5.3417	CyclingTA 1
B001-A-201_AGTTCGATCCTTACCG-1	-2.59885	3.93216	Enterocytes
B001-A-201_AGTTCGATCGCTACGG-1	3.9102	2.11367	Immature Enterocytes
B001-A-201_ATACCGACAAATGATG-1	7.24362	-10.4602	Tuft
B001-A-201_ATACCGACACCAGCGT-1	0.77205	1.43152	Immature Enterocytes
B001-A-201_ATACCGACAGGAGGTT-1	-1.07841	6.03044	Enterocytes
B001-A-201_ATACCGACATCCTTGC-1	4.79572	1.62425	Immature Enterocytes
B001-A-201_ATACCGAGTGAGTAGC-1	3.51002	-2.53494	TA2
B001-A-201_ATACCGATCAGTGCGC-1	0.65729	0.326445	Enterocytes 2
B001-A-201_ATACCGATCGAGGCAA-1	2.34289	1.3511	Immature Enterocytes
B001-A-201_ATACCTTAGACGCCAA-1	0.40824	6.13331	Immature Enterocytes
B001-A-201_ATACCTTCAAGGCGTA-1	2.76667	-8.0257	Stem
B001-A-201_ATACCTTGTTGGACTT-1	3.12065	-2.74466	TA2
B001-A-201_ATACCTTTCTAGCCAA-1	3.61759	-1.63996	TA2
B001-A-201_ATACCTTTCTGCGGAC-1	3.62741	2.36936	Immature Enterocytes
B001-A-201_ATACCTTTCTTCACGC-1	2.89751	5.2348	Immature Enterocytes
B001-A-201_ATACTTCAGTCACACT-1	-1.44346	6.06344	Enterocytes
B001-A-201_ATACTTCGTACGAGTG-1	-13.0568	0.192287	Immature Goblet
B001-A-201_ATACTTCGTGCAACAG-1	-0.27853	3.37568	Enterocytes
B001-A-201_ATACTTCTCGAGAACG-1	3.65521	-2.64255	TA1
B001-A-201_ATACTTCTCGCAGAGA-1	-2.74515	0.910749	Enterocytes 2
B001-A-201_ATAGACCAGCGAGTCA-1	-4.64522	1.34952	Enterocytes 2
B001-A-201_ATAGACCAGCTAGATA-1	2.62633	2.4716	Immature Enterocytes
B001-A-201_ATAGACCCACCTTCGT-1	1.62892	3.19873	Immature Enterocytes
B001-A-201_ATAGACCGTTATCTTC-1	1.80135	-6.60458	TA2
B001-A-201_ATAGACCGTTTACACG-1	1.69906	-14.2529	Best4+ Enterocytes
B001-A-201_ATAGACCTCCATCTAT-1	2.3891	-0.65523	Immature Enterocytes
B001-A-201_ATAGAGAGTGAACGGT-1	2.64282	0.569003	Immature Enterocytes
B001-A-201_ATAGGCTAGCCGGATA-1	-4.83835	1.73156	Enterocytes 2
B001-A-201_ATAGGCTAGGTAAGTT-1	2.95055	4.12183	Enterocytes
B001-A-201_ATAGGCTAGTCACGCC-1	-0.83046	6.31139	Enterocytes
B001-A-201_ATAGGCTCATGCAGGA-1	2.04795	1.77795	Immature Enterocytes
B001-A-201_ATAGGCTGTCGGATTT-1	1.30697	3.80876	Immature Enterocytes
B001-A-201_ATAGGCTGTTGGGACA-1	-12.6297	0.794383	Goblet
B001-A-201_ATATCCTAGACATCAA-1	-3.20361	0.453265	Enterocytes 2
B001-A-201_ATATCCTAGCACGTCC-1	3.76545	3.88252	Enterocytes
B001-A-201_ATATCCTCAATGCTCA-1	1.96332	1.3886	Immature Enterocytes
B001-A-201_ATATCCTCACTACACA-1	-4.25415	-11.9429	Enteroendocrine
B001-A-201_ATCACAGAGATTAGAC-1	2.33514	6.1238	Immature Enterocytes
B001-A-201_ATCACAGAGCGCTGCT-1	-0.17844	3.46752	Enterocytes
B001-A-201_ATCACAGCAACAACAA-1	-0.5348	4.9163	Enterocytes
B001-A-201_ATCACAGGTACTGCGC-1	2.48378	1.20913	TA1
B001-A-201_ATCACAGGTGAGATCG-1	1.52403	1.24031	Immature Enterocytes
B001-A-201_ATCACAGTCATCGACA-1	2.11218	3.71834	Immature Enterocytes
B001-A-201_ATCACGAAGGTCCTGC-1	-4.39848	-13.37	Enteroendocrine
B001-A-201_ATCACGAAGTCACTAC-1	3.49248	4.76748	Immature Enterocytes
B001-A-201_ATCACGACAGCGTGAA-1	4.2518	2.29832	Immature Enterocytes
B001-A-201_ATCACGAGTAAGGTCG-1	0.25809	6.23192	Immature Enterocytes
B001-A-201_ATCACGAGTAGGCAGT-1	-1.14638	6.05121	Enterocytes
B001-A-201_ATCACGAGTTGCGGCT-1	-9.26124	-6.32966	Secretory Specialized MUC6+
B001-A-201_ATCACGATCACGGTCG-1	2.03284	3.56018	Immature Enterocytes
B001-A-201_ATCACGATCATCGTAG-1	1.05859	-0.272619	TA1
B001-A-201_ATCACGATCCACACAA-1	2.76642	2.29126	Immature Enterocytes
B001-A-201_ATCACTTAGAATGTTG-1	3.97882	0.894105	Immature Enterocytes
B001-A-201_ATCACTTCATGACCCG-1	1.64991	3.86855	Immature Enterocytes
B001-A-201_ATCACTTTCAGATGCT-1	-2.94993	0.402201	Enterocytes 2
B001-A-201_ATCACTTTCAGCTTCC-1	-9.7865	-6.69541	Secretory Specialized MUC6+
B001-A-201_ATCACTTTCTCAATCT-1	-2.2783	6.33154	Enterocytes
B001-A-201_ATCACTTTCTCGACCT-1	-3.59071	3.87006	Enterocytes 2
B001-A-201_ATCAGGTCACAGCTTA-1	4.57754	1.2289	Immature Enterocytes
B001-A-201_ATCAGGTCATACCATG-1	3.14981	4.03383	Immature Enterocytes
B001-A-201_ATCAGGTGTAACCAGG-1	-4.10624	-12.911	Enteroendocrine
B001-A-201_ATCAGGTTCCCTTGTG-1	-0.62685	2.6499	Immature Enterocytes
B001-A-201_ATCATTCAGTAACGTA-1	0.94947	1.04979	Immature Enterocytes
B001-A-201_ATCATTCCAAGATGTA-1	-2.01349	5.27939	Enterocytes
B001-A-201_ATCATTCGTAGTACGG-1	0.55878	3.78596	Immature Enterocytes
B001-A-201_ATCATTCTCAGTCATG-1	1.5637	-13.8584	Best4+ Enterocytes
B001-A-201_ATCCACCAGTGTTCAC-1	1.72275	-6.49206	TA2
B001-A-201_ATCCACCTCAGTCTTT-1	2.71659	0.977344	Immature Enterocytes
B001-A-201_ATCCATTAGACTGAGC-1	1.30073	3.15912	Immature Enterocytes
B001-A-201_ATCCATTAGTAAACGT-1	-0.67849	2.82672	Enterocytes 2
B001-A-201_ATCCATTAGTCCTACA-1	-12.7868	0.451563	Goblet
B001-A-201_ATCCATTCAAGCGAGT-1	2.20741	-1.57614	TA1
B001-A-201_ATCCATTGTACCTGTA-1	3.42709	-0.256117	TA1
B001-A-201_ATCCATTGTAGGTTTC-1	-4.3641	3.00289	Enterocytes 2
B001-A-201_ATCCATTGTCCAGTTA-1	1.03603	3.45817	Immature Enterocytes
B001-A-201_ATCCATTGTTCGTAAC-1	1.7806	5.43632	Immature Enterocytes
B001-A-201_ATCCATTTCACTAGCA-1	-1.87829	3.83555	Enterocytes
B001-A-201_ATCCCTGCACCTTCGT-1	-0.96592	0.866695	Enterocytes 2
B001-A-201_ATCCCTGGTGTCATTG-1	1.34966	6.2782	Immature Enterocytes
B001-A-201_ATCCCTGGTGTCCCTT-1	2.78262	0.593033	Immature Enterocytes
B001-A-201_ATCCGTCAGGATCATA-1	1.21053	5.40528	Immature Enterocytes
B001-A-201_ATCCGTCCAGCATGCC-1	2.94058	-4.01378	TA2
B001-A-201_ATCCGTCTCAAAGGTA-1	0.5322	1.10467	Immature Enterocytes
B001-A-201_ATCCGTCTCCAAGCAT-1	3.09458	0.457735	Immature Enterocytes
B001-A-201_ATCCTATCACTGCGAC-1	1.92233	4.2835	Immature Enterocytes
B001-A-201_ATCCTATGTACGGATG-1	2.1095	0.940979	Immature Enterocytes
B001-A-201_ATCGATGAGGCCGCTT-1	3.93268	2.10696	Enterocytes 2
B001-A-201_ATCGATGCAGGGTTGA-1	1.84068	6.42113	Immature Enterocytes
B001-A-201_ATCGATGCAGTCGGTC-1	4.41724	0.20422	Immature Enterocytes
B001-A-201_ATCGATGGTAAGTAGT-1	-10.5845	1.1008	Goblet
B001-A-201_ATCGATGGTGAATAAC-1	2.40507	-0.149481	Enterocytes 2
B001-A-201_ATCGCCTAGGCCTGAA-1	2.19958	3.11968	Immature Enterocytes
B001-A-201_ATCGCCTGTACTCGCG-1	0.49951	1.94525	Immature Enterocytes
B001-A-201_ATCGCCTGTAGCCAGA-1	3.10951	4.16329	Immature Enterocytes
B001-A-201_ATCGCCTTCACTCCGT-1	-0.75601	3.41285	Enterocytes
B001-A-201_ATCGGATAGTTCTACG-1	-1.0829	4.23223	Enterocytes
B001-A-201_ATCGGATGTACTGACT-1	3.11515	-4.17396	TA2
B001-A-201_ATCGGATGTATTCCTT-1	-0.84589	4.27193	Immature Enterocytes
B001-A-201_ATCGGATGTGGCTTAT-1	2.76417	-1.3359	Immature Enterocytes
B001-A-201_ATCGGATGTTTCACAG-1	1.46615	0.775554	Immature Enterocytes
B001-A-201_ATCGGATTCGCTCTAC-1	3.32889	4.82487	Immature Enterocytes
B001-A-201_ATCGGCGAGAAACTGT-1	-1.07201	5.39006	Enterocytes
B001-A-201_ATCGGCGAGCGATCGA-1	-0.5576	5.724	Enterocytes
B001-A-201_ATCGGCGAGGATAATC-1	-2.47023	4.52862	Enterocytes
B001-A-201_ATCGGCGGTTCCACAA-1	-1.19617	2.63014	Enterocytes
B001-A-201_ATCGTAGAGCTGAAGC-1	0.89967	6.05929	Immature Enterocytes
B001-A-201_ATCGTAGAGGGCATGT-1	-1.89981	4.2553	Enterocytes
B001-A-201_ATCGTAGCAACCGATT-1	0.98424	1.56737	Immature Enterocytes
B001-A-201_ATCGTAGGTATCTCTT-1	2.61519	-4.47315	TA2
B001-A-201_ATCGTAGGTCGCATGC-1	-1.27931	4.84314	Enterocytes
B001-A-201_ATCGTAGTCACCCATC-1	2.35514	6.01222	Immature Enterocytes
B001-A-201_ATCGTAGTCGATGCTA-1	-0.27265	3.23778	Immature Enterocytes
B001-A-201_ATCGTCCAGGCTCCCA-1	1.45004	-14.0081	Best4+ Enterocytes
B001-A-201_ATCGTCCAGGTGCCAA-1	2.48921	-1.7191	Immature Enterocytes
B001-A-201_ATCGTCCCACAATGCT-1	2.28815	4.3599	Immature Enterocytes
B001-A-201_ATCGTCCTCAGGACGA-1	-2.24331	6.21899	Enterocytes
B001-A-201_ATCGTGAGTCACTCAA-1	3.85804	2.45408	Immature Enterocytes
B001-A-201_ATCTCTAAGCCTTTCC-1	1.94981	3.75135	Immature Enterocytes
B001-A-201_ATCTCTAAGTCTTCCC-1	1.91623	-0.593326	Immature Enterocytes
B001-A-201_ATCTCTATCCCATTCG-1	0.37132	-6.05457	CyclingTA 1
B001-A-201_ATCTTCAAGCGAGTCA-1	-8.55096	-5.65109	Secretory Specialized MUC6+
B001-A-201_ATCTTCAAGTGCCAGA-1	0.1623	1.82562	Immature Enterocytes
B001-A-201_ATCTTCACACGTACTA-1	-0.86945	5.40906	Enterocytes
B001-A-201_ATCTTCACAGGTGAGT-1	1.21759	1.68405	Immature Enterocytes
B001-A-201_ATCTTCAGTCCCAAAT-1	-2.47908	4.46887	Enterocytes
B001-A-201_ATCTTCAGTGGCAGAT-1	-1.03829	4.0233	Enterocytes
B001-A-201_ATCTTCAGTTACACTG-1	-2.43943	6.19895	Enterocytes
B001-A-201_ATCTTCATCCGTGTCT-1	-1.77693	0.131343	Enterocytes 2
B001-A-201_ATGACCAAGCCTGTGC-1	3.1831	-2.71502	TA1
B001-A-201_ATGACCACAACACGTT-1	1.68027	-0.526306	Enterocytes 2
B001-A-201_ATGACCACAGGACAGT-1	0.67995	3.44682	Immature Enterocytes
B001-A-201_ATGACCAGTCCTGAAT-1	2.33778	6.19132	Immature Enterocytes
B001-A-201_ATGACCATCGTCCTCA-1	-12.995	0.710082	Goblet
B001-A-201_ATGACCATCTCGCGTT-1	0.67293	3.12515	Immature Enterocytes
B001-A-201_ATGAGGGAGATGACCG-1	-12.6945	0.751359	Goblet
B001-A-201_ATGAGGGTCGCTAAAC-1	3.20193	1.94008	Immature Enterocytes
B001-A-201_ATGAGTCCAAGAGTAT-1	3.69354	0.204405	Immature Enterocytes
B001-A-201_ATGAGTCGTATTCCGA-1	-1.63656	4.94803	Enterocytes
B001-A-201_ATGAGTCTCTGAGAAA-1	2.7718	-7.32538	Stem
B001-A-201_ATGATCGGTCCGATCG-1	3.07816	-0.676012	TA1
B001-A-201_ATGATCGGTGGTTTGT-1	1.93808	4.83373	Immature Enterocytes
B001-A-201_ATGATCGTCCACTGGG-1	1.90573	-0.182846	Immature Enterocytes
B001-A-201_ATGCATGAGGTCACAG-1	0.74597	6.28848	Immature Enterocytes
B001-A-201_ATGCATGAGTCATGAA-1	2.59093	-1.31693	TA1
B001-A-201_ATGCATGGTTCTCCCA-1	-2.38305	5.95336	Enterocytes
B001-A-201_ATGCCTCTCTTAAGGC-1	2.84392	3.89276	Immature Enterocytes
B001-A-201_ATGCGATCACCAGTAT-1	2.05378	0.321091	Immature Enterocytes
B001-A-201_ATGCGATGTCTCAAGT-1	-2.558	-13.2444	Enteroendocrine
B001-A-201_ATGCGATGTTGCAACT-1	3.85872	1.12645	Immature Enterocytes
B001-A-201_ATGCGATTCGGCTTGG-1	-9.89275	-6.86207	Secretory Specialized MUC6+
B001-A-201_ATGGAGGCAGGAAGTC-1	2.9978	0.033771	TA1
B001-A-201_ATGGAGGGTAATGCTC-1	2.56513	2.47961	Immature Enterocytes
B001-A-201_ATGGAGGGTACGCGTC-1	2.57495	0.119255	Immature Enterocytes
B001-A-201_ATGGAGGGTCGTGGTC-1	1.78733	2.15594	Immature Enterocytes
B001-A-201_ATGGAGGGTCTGGTTA-1	-1.60678	0.110727	Enterocytes 2
B001-A-201_ATGGAGGGTGTCCAAT-1	-1.77794	1.48304	Enterocytes 2
B001-A-201_ATGGAGGGTTGACTAC-1	0.3527	3.63813	Immature Enterocytes
B001-A-201_ATGGAGGGTTTGGGAG-1	-10.9494	1.04947	Goblet
B001-A-201_ATGGAGGTCTGACCCT-1	-1.87994	4.9783	Enterocytes
B001-A-201_ATGGATCCAAACTAGA-1	3.03133	-2.71264	TA2
B001-A-201_ATGGATCCAACACGAG-1	-1.76509	5.70692	Enterocytes
B001-A-201_ATGGATCGTTACGATC-1	0.17579	4.6566	Immature Enterocytes
B001-A-201_ATGGATCTCGCCTCTA-1	1.77465	3.16628	Immature Enterocytes
B001-A-201_ATGGATCTCTGGAAGG-1	2.17692	-6.65108	TA2
B001-A-201_ATGGGAGAGCAGCGAT-1	1.27462	3.21108	Immature Enterocytes
B001-A-201_ATGGGAGCAGAGGCTA-1	-2.91298	5.59859	Enterocytes
B001-A-201_ATGGGAGGTTGAGAGC-1	-0.78137	5.83372	Enterocytes
B001-A-201_ATGGGAGTCAGTGTTG-1	-8.75672	-6.91657	Secretory Specialized MUC6+
B001-A-201_ATGGGTTAGCGCTGAA-1	1.34314	-0.739646	Immature Enterocytes
B001-A-201_ATGGGTTCACTGCGAC-1	-2.74801	0.917369	Enterocytes 2
B001-A-201_ATGGGTTGTAACAGGC-1	-1.97125	4.83733	Enterocytes
B001-A-201_ATGGGTTGTCTTAGTG-1	-9.71788	-6.20591	Secretory Specialized MUC6+
B001-A-201_ATGGGTTTCAGTGTGT-1	2.7496	-5.01687	TA2
B001-A-201_ATGGTTGCAAGGTACG-1	3.32612	-0.761927	Immature Enterocytes
B001-A-201_ATGGTTGCAGCTACTA-1	2.42321	-0.641215	TA1
B001-A-201_ATGGTTGCAGGAAGTC-1	-1.22856	5.87348	Enterocytes
B001-A-201_ATGGTTGCAGTGCGCT-1	3.37342	3.19464	Immature Enterocytes
B001-A-201_ATGGTTGGTTGATGTC-1	-9.39261	-6.8742	Secretory Specialized MUC6+
B001-A-201_ATGGTTGTCCCAGCGA-1	-12.8614	-0.642164	Immature Goblet
B001-A-201_ATGTCCCTCACGGGCT-1	2.61095	-4.29907	TA2
B001-A-201_ATGTCTTAGGGCTTCC-1	-13.0537	-0.596108	Immature Goblet
B001-A-201_ATGTCTTCAAATAAGC-1	2.28108	2.97563	Immature Enterocytes
B001-A-201_ATTACCTAGAGTGACC-1	-0.90581	3.73369	Enterocytes
B001-A-201_ATTACCTAGCGTCAGA-1	4.18719	1.56497	Immature Enterocytes
B001-A-201_ATTACCTAGCTACGTT-1	2.07315	0.695617	Immature Enterocytes
B001-A-201_ATTACCTAGCTGCGAA-1	1.59139	4.80729	Immature Enterocytes
B001-A-201_ATTACCTAGTGAGTTA-1	-0.17541	2.09033	Immature Enterocytes
B001-A-201_ATTACCTGTGGCGTAA-1	-1.42265	3.17846	Enterocytes
B001-A-201_ATTACCTTCGTTCTAT-1	3.48037	1.60359	Immature Enterocytes
B001-A-201_ATTACTCAGATGCAGC-1	2.17782	3.58342	Immature Enterocytes
B001-A-201_ATTACTCTCATTGCGA-1	-13.1086	-0.130766	Immature Goblet
B001-A-201_ATTATCCCATGGCACC-1	2.6346	-2.28615	TA2
B001-A-201_ATTATCCCATGTTACG-1	1.07411	-6.29247	CyclingTA 1
B001-A-201_ATTATCCTCATTACGG-1	3.48851	0.010303	TA1
B001-A-201_ATTCACTCACGGATCC-1	2.50523	-1.05631	TA1
B001-A-201_ATTCACTTCTTACCGC-1	1.98605	-0.980506	Immature Enterocytes
B001-A-201_ATTCAGGAGCTGAAAT-1	1.9337	2.04569	Immature Enterocytes
B001-A-201_ATTCAGGGTCGTCATA-1	0.97917	-6.1124	CyclingTA 1
B001-A-201_ATTCATCCAATCTGCA-1	-3.72781	1.872	Enterocytes 2
B001-A-201_ATTCATCCATGAAAGT-1	-11.0004	1.33116	Goblet
B001-A-201_ATTCATCGTCCACAGC-1	1.33014	5.5032	Immature Enterocytes
B001-A-201_ATTCATCTCAAAGACA-1	4.26561	2.57001	Immature Enterocytes
B001-A-201_ATTCATCTCCTTTAGT-1	1.18193	3.90891	Immature Enterocytes
B001-A-201_ATTCCATGTCATTGCA-1	2.3906	-1.082	Immature Enterocytes
B001-A-201_ATTCCATGTTAATCGC-1	-0.34966	4.38149	Immature Enterocytes
B001-A-201_ATTCCATTCGGTGAAG-1	1.72544	3.64485	Immature Enterocytes
B001-A-201_ATTCCATTCTTGCAGA-1	0.74053	0.790864	Immature Enterocytes
B001-A-201_ATTCCCGAGAGTGACC-1	2.23725	4.16271	Enterocytes
B001-A-201_ATTCCCGAGGAAAGGT-1	1.79285	3.83871	Immature Enterocytes
B001-A-201_ATTCCCGCACAGTGTT-1	2.56665	-3.51948	TA2
B001-A-201_ATTCCCGCACGAGGAT-1	3.29596	2.80958	Immature Enterocytes
B001-A-201_ATTCCCGGTGCAATAA-1	0.18872	2.69785	Immature Enterocytes
B001-A-201_ATTCCCGTCAAGTAAG-1	2.33255	-0.637194	Immature Enterocytes
B001-A-201_ATTCCTACAGCCCAGT-1	1.67443	0.759018	Immature Enterocytes
B001-A-201_ATTCCTAGTTATGTGC-1	2.65985	0.865491	Immature Enterocytes
B001-A-201_ATTCGTTCAACCCGCA-1	0.58573	1.77675	Immature Enterocytes
B001-A-201_ATTCGTTCAACGACTT-1	2.75945	2.41525	Immature Enterocytes
B001-A-201_ATTCGTTCAATTTCTC-1	2.84841	-2.03479	TA1
B001-A-201_ATTCGTTGTTGCAACT-1	0.44942	2.89212	Immature Enterocytes
B001-A-201_ATTCGTTTCTCTATGT-1	1.34645	5.48595	Immature Enterocytes
B001-A-201_ATTCTACAGGGATCGT-1	1.25524	-0.306552	Immature Enterocytes
B001-A-201_ATTCTACCATAACCCA-1	1.57735	5.00191	Immature Enterocytes
B001-A-201_ATTCTACGTTTATGCG-1	-3.10881	4.36849	Enterocytes 2
B001-A-201_ATTCTACTCGCAGTGC-1	2.17976	-3.82212	TA2
B001-A-201_ATTCTACTCTCGACGG-1	3.97012	2.52354	Immature Enterocytes
B001-A-201_ATTCTTGAGACTTCCA-1	-8.70881	-5.90194	Secretory Specialized MUC6+
B001-A-201_ATTCTTGCAAGTGGAC-1	1.62597	0.038277	Immature Enterocytes
B001-A-201_ATTGGGTAGCGCCTTG-1	2.95037	-4.11136	TA2
B001-A-201_ATTGGGTCACTTGAAC-1	2.66226	4.37692	Immature Enterocytes
B001-A-201_ATTGGGTGTACGGCAA-1	-9.53083	-6.884	Secretory Specialized MUC6+
B001-A-201_ATTGGGTGTGTGACCC-1	3.47529	-1.52578	TA1
B001-A-201_ATTGGGTTCACAGAGG-1	-4.42894	0.993987	Enterocytes 2
B001-A-201_ATTGGGTTCGCTCTAC-1	0.59864	3.4775	Enterocytes
B001-A-201_ATTGTTCAGAAACTAC-1	-10.8443	1.25241	Goblet
B001-A-201_ATTGTTCAGAGTTGAT-1	-3.40704	3.37973	Enterocytes 2
B001-A-201_ATTGTTCAGATCGCTT-1	3.44703	3.54488	Enterocytes
B001-A-201_ATTGTTCAGCCTCTGG-1	2.86558	3.23817	Immature Enterocytes
B001-A-201_ATTGTTCGTACTGGGA-1	3.16419	-2.35305	TA1
B001-A-201_ATTGTTCGTGATACAA-1	-0.35572	2.64943	Immature Enterocytes
B001-A-201_ATTTACCAGCGGTATG-1	-2.2934	4.18953	Enterocytes
B001-A-201_ATTTACCGTCAAAGTA-1	2.07901	6.02074	Immature Enterocytes
B001-A-201_ATTTACCGTCGCTTGG-1	-2.76907	4.41452	Enterocytes
B001-A-201_ATTTACCGTGGATGAC-1	2.36213	-0.687432	Immature Enterocytes
B001-A-201_ATTTACCGTGTTCATG-1	1.01627	-6.41554	TA2
B001-A-201_ATTTACCTCATACAGC-1	0.38578	3.8157	Immature Enterocytes
B001-A-201_ATTTACCTCCTTCTAA-1	-3.72478	2.27961	Enterocytes 2
B001-A-201_ATTTCACCACACGTGC-1	1.61208	6.48683	Immature Enterocytes
B001-A-201_ATTTCACCAGCTGTGC-1	2.37518	0.689523	Immature Enterocytes
B001-A-201_ATTTCACCATGACGGA-1	0.09145	5.89968	Immature Enterocytes
B001-A-201_ATTTCACGTTGAAGTA-1	-3.34701	2.50113	Enterocytes 2
B001-A-201_ATTTCACTCCACGTCT-1	2.34072	4.45332	Immature Enterocytes
B001-A-201_ATTTCACTCCTAGCTC-1	3.94371	1.71468	Immature Enterocytes
B001-A-201_ATTTCACTCTACGCAA-1	-4.08964	3.3539	Enterocytes 2
B001-A-201_ATTTCTGAGCACTGGA-1	-2.05357	6.23062	Enterocytes
B001-A-201_ATTTCTGAGCTCTGTA-1	0.80711	3.74001	Immature Enterocytes
B001-A-201_ATTTCTGCACTTCCTG-1	1.87967	-6.52979	TA2
B001-A-201_ATTTCTGCATCAGCAT-1	2.2143	-14.4845	Best4+ Enterocytes
B001-A-201_ATTTCTGCATGCAGGA-1	-1.81846	6.2289	Enterocytes
B001-A-201_ATTTCTGGTATACCCA-1	-8.41946	-6.14462	Secretory Specialized MUC6+
B001-A-201_ATTTCTGGTCGGATTT-1	0.50012	4.74873	Immature Enterocytes
B001-A-201_ATTTCTGGTTGTTGAC-1	1.93556	3.31534	Immature Enterocytes
B001-A-201_ATTTCTGTCCCTCTCC-1	-9.39717	-6.1233	Secretory Specialized MUC6+
B001-A-201_ATTTCTGTCGACACTA-1	4.52815	2.74209	Immature Enterocytes
B001-A-201_ATTTCTGTCGTCCTCA-1	-1.13031	5.26569	Enterocytes
B001-A-201_CAAAGAAAGCGTTCCG-1	-2.44662	1.21395	Enterocytes 2
B001-A-201_CAAAGAACAGCCATTA-1	1.90066	5.34967	Immature Enterocytes
B001-A-201_CAAAGAAGTAAGTAGT-1	-0.13995	4.45183	Immature Enterocytes
B001-A-201_CAACAACAGGTTCTTG-1	3.27622	-4.55417	TA2
B001-A-201_CAACAACAGGTTTACC-1	-1.28225	5.40357	Enterocytes
B001-A-201_CAACAACGTATTGCCA-1	-0.34242	4.45095	Enterocytes
B001-A-201_CAACAGTAGTGCTCGC-1	3.88666	2.22711	Immature Enterocytes
B001-A-201_CAACAGTCAACTGGTT-1	3.18068	-0.025904	Immature Enterocytes
B001-A-201_CAACAGTGTTCTCCAC-1	2.04888	-4.08052	TA2
B001-A-201_CAACAGTTCAGAGTTC-1	1.85791	3.75109	Immature Enterocytes
B001-A-201_CAACAGTTCTAGACCA-1	2.7609	-3.91979	TA2
B001-A-201_CAACCAAAGCCGATCC-1	-0.64087	4.17348	Immature Enterocytes
B001-A-201_CAACCTCAGAGGTCAC-1	2.28212	4.18841	Immature Enterocytes
B001-A-201_CAACCTCGTCATAACC-1	1.36259	6.06646	Immature Enterocytes
B001-A-201_CAACCTCTCCATTGTT-1	1.04569	4.31931	Immature Enterocytes
B001-A-201_CAACGATCAAGCCATT-1	2.70184	3.54257	Immature Enterocytes
B001-A-201_CAACGATCACTAACGT-1	0.31154	2.21582	Immature Enterocytes
B001-A-201_CAACGATCAGCACGAA-1	-2.66659	4.08593	Enterocytes
B001-A-201_CAACGATGTGTCATTG-1	-12.6955	0.740725	Goblet
B001-A-201_CAACGGCAGATAACAC-1	-2.65914	4.41725	Enterocytes
B001-A-201_CAACGGCAGCACTTTG-1	-0.71282	4.03493	Enterocytes
B001-A-201_CAACGGCAGCGAACTG-1	1.31383	6.4828	Immature Enterocytes
B001-A-201_CAACGGCCACAACATC-1	2.41801	4.52417	Immature Enterocytes
B001-A-201_CAACGGCCACAAGCAG-1	1.71866	0.367478	Immature Enterocytes
B001-A-201_CAACGGCGTGCACGCT-1	2.93714	1.1307	Immature Enterocytes
B001-A-201_CAACGGCGTGGCGCTT-1	3.70204	3.72189	Immature Enterocytes
B001-A-201_CAACGGCTCGAGAATA-1	2.23127	4.48929	Immature Enterocytes
B001-A-201_CAAGACTGTATCTTCT-1	1.717	-14.14	Best4+ Enterocytes
B001-A-201_CAAGAGGAGGGCGAGA-1	1.70707	6.51252	Immature Enterocytes
B001-A-201_CAAGAGGGTCATGCAT-1	1.38461	-4.85726	CyclingTA 1
B001-A-201_CAAGAGGGTGGTAATA-1	-1.4742	3.18837	Enterocytes
B001-A-201_CAAGAGGGTTGGGCCT-1	2.29022	3.68812	Immature Enterocytes
B001-A-201_CAAGAGGTCGCCTCTA-1	1.57796	-13.9682	Best4+ Enterocytes
B001-A-201_CAAGAGGTCTCATTAC-1	1.65854	-14.093	Best4+ Enterocytes
B001-A-201_CAAGCTAAGATCGGTG-1	3.73713	3.67892	Enterocytes
B001-A-201_CAAGCTATCGTTACCC-1	-0.31615	3.99868	Immature Enterocytes
B001-A-201_CAAGCTATCTACGGTA-1	1.88435	-4.42723	TA2
B001-A-201_CAAGGGAAGGCTAACG-1	1.39132	6.23585	Immature Enterocytes
B001-A-201_CAAGGGAAGTCATTGC-1	0.25578	2.2916	Immature Enterocytes
B001-A-201_CAAGGGACAAGAGTAT-1	-3.16849	1.02115	Enterocytes 2
B001-A-201_CAAGGGACATGAGGGT-1	1.89419	-14.2795	Best4+ Enterocytes
B001-A-201_CAAGGGATCAATCCGA-1	0.94149	4.06374	Immature Enterocytes
B001-A-201_CAAGGGATCAGAACCT-1	2.41853	1.20941	Immature Enterocytes
B001-A-201_CAATACGCAACGGTAG-1	4.68802	1.0333	Immature Enterocytes
B001-A-201_CAATACGCATGGAAGC-1	4.47835	2.26249	Immature Enterocytes
B001-A-201_CAATACGTCATTCCTA-1	-12.7644	-1.20503	Immature Goblet
B001-A-201_CAATCGAGTGTCCTAA-1	3.81808	1.46274	Immature Enterocytes
B001-A-201_CAATGACAGAACTGAT-1	2.73566	-6.72647	Stem
B001-A-201_CAATGACAGTGTTGTC-1	1.8958	4.21786	Immature Enterocytes
B001-A-201_CAATGACTCATTTGTC-1	-0.65179	3.78828	Enterocytes
B001-A-201_CAATTTCAGAGATCGC-1	-13.0053	-0.225745	Immature Goblet
B001-A-201_CAATTTCAGGACCCAA-1	-12.7455	0.830303	Goblet
B001-A-201_CAATTTCAGTCATGCT-1	-3.49725	4.08984	Enterocytes 2
B001-A-201_CAATTTCGTTACGATC-1	-2.3501	1.20322	Enterocytes 2
B001-A-201_CAATTTCGTTCGGTCG-1	3.6447	3.88424	Immature Enterocytes
B001-A-201_CAATTTCTCAACGTGT-1	1.35029	-0.183743	Immature Enterocytes
B001-A-201_CAATTTCTCGTTCTCG-1	-1.85115	2.72624	Enterocytes
B001-A-201_CAATTTCTCTTAGTTC-1	0.3485	-5.84179	CyclingTA 1
B001-A-201_CACAACACAATTTCTC-1	2.951	1.50566	Immature Enterocytes
B001-A-201_CACAACACACCTGCTT-1	-0.92206	4.3713	Immature Enterocytes
B001-A-201_CACAACACAGTAGAAT-1	3.4574	-3.32991	TA2
B001-A-201_CACAACAGTGACACGA-1	-2.33135	0.165655	Enterocytes 2
B001-A-201_CACAACAGTGCTTCAA-1	-1.71791	4.97209	Enterocytes
B001-A-201_CACAACATCATTACGG-1	-1.60267	5.93772	Enterocytes
B001-A-201_CACAACATCCCAGGAC-1	2.63742	2.805	Immature Enterocytes
B001-A-201_CACACAACAGCAGATG-1	-12.4548	0.866646	Goblet
B001-A-201_CACACAAGTATTGACC-1	1.33382	2.85123	Immature Enterocytes
B001-A-201_CACACAATCGCTCCTA-1	1.58535	-14.3128	Best4+ Enterocytes
B001-A-201_CACACAATCGGTTGTA-1	-12.768	0.796215	Goblet
B001-A-201_CACACAATCGTCCTTG-1	1.83805	-3.53352	TA1
B001-A-201_CACAGATAGATTAGCA-1	2.579	0.127426	TA1
B001-A-201_CACAGATCAAGCACCC-1	-11.708	0.940705	Goblet
B001-A-201_CACAGATCAGCTGAGA-1	2.18899	0.642622	Immature Enterocytes
B001-A-201_CACAGGCAGAAGCGCT-1	1.91798	2.59941	Immature Enterocytes
B001-A-201_CACAGGCCATCGATAC-1	2.99782	-1.76136	TA1
B001-A-201_CACATGACATTGACTG-1	3.06385	-4.32641	TA2
B001-A-201_CACATGAGTTATGTCG-1	-1.59962	4.19501	Enterocytes
B001-A-201_CACCAAACAGCTATAC-1	-12.6526	-1.37833	Immature Goblet
B001-A-201_CACCAAAGTCTGTGAT-1	2.96979	-7.35081	Stem
B001-A-201_CACCAAAGTGAAAGTT-1	0.78979	5.75925	Immature Enterocytes
B001-A-201_CACCAAATCTCTGAGA-1	1.81819	-2.9483	TA2
B001-A-201_CACCGTTAGTTGGAAT-1	-12.8974	0.752893	Goblet
B001-A-201_CACCGTTCAACTCATG-1	3.05577	-6.59363	Stem
B001-A-201_CACCGTTTCCTCCACA-1	1.68508	1.48788	Immature Enterocytes
B001-A-201_CACGAATGTGCTTCAA-1	2.14229	6.2699	Immature Enterocytes
B001-A-201_CACGAATGTTACGTAC-1	2.08527	-1.59299	Immature Enterocytes
B001-A-201_CACGAATTCACGGAGA-1	4.39794	2.09005	Immature Enterocytes
B001-A-201_CACGAATTCGTTAGAC-1	0.87273	1.70419	Immature Enterocytes
B001-A-201_CACGGGTAGATTGATG-1	-12.5267	0.969401	Goblet
B001-A-201_CACGGGTCACTTCAGA-1	-0.13717	3.75259	Immature Enterocytes
B001-A-201_CACGGGTCATACTGTG-1	3.67915	-3.91867	TA2
B001-A-201_CACGTGGAGCATCCTA-1	0.60152	5.85115	Immature Enterocytes
B001-A-201_CACGTGGAGGGCTAAC-1	-1.76171	4.87803	Enterocytes
B001-A-201_CACGTGGGTACTAAGA-1	-11.1664	1.15088	Goblet
B001-A-201_CACGTGGTCCACGGAC-1	3.15208	2.22833	Immature Enterocytes
B001-A-201_CACGTGGTCTCTCCGA-1	2.77269	2.25754	Immature Enterocytes
B001-A-201_CACGTTCAGGCATCGA-1	-8.99184	-5.62939	Secretory Specialized MUC6+
B001-A-201_CACGTTCGTATCGTAC-1	3.80505	-2.33001	TA1
B001-A-201_CACGTTCGTGCATTTG-1	3.6173	-1.39217	TA1
B001-A-201_CACGTTCGTTTAGAGA-1	-1.07052	3.49636	Enterocytes
B001-A-201_CACGTTCTCTGGCCAG-1	-13.1456	-0.20005	Immature Goblet
B001-A-201_CACTAAGCACGACAAG-1	3.16097	4.22714	Immature Enterocytes
B001-A-201_CACTAAGGTTGCTCAA-1	2.16596	-6.11209	TA1
B001-A-201_CACTAAGTCGAGCACC-1	2.37109	3.68913	Immature Enterocytes
B001-A-201_CACTAAGTCGCCAATA-1	-12.4349	0.749672	Goblet
B001-A-201_CACTAAGTCTCCTGAC-1	3.72952	1.22611	Immature Enterocytes
B001-A-201_CACTAAGTCTCGCTCA-1	2.39673	2.404	Immature Enterocytes
B001-A-201_CACTGAAAGCGGTATG-1	-4.40661	-13.3743	Enteroendocrine
B001-A-201_CACTGAAAGTCTGCGC-1	2.68204	-1.91105	TA2
B001-A-201_CACTGAAGTGCCGAAA-1	0.37823	4.81453	Immature Enterocytes
B001-A-201_CACTGAATCCGCTGTT-1	3.19374	-0.76568	TA1
B001-A-201_CACTGGGGTATCGATC-1	3.73599	1.48228	Immature Enterocytes
B001-A-201_CACTGGGGTGCCCACA-1	-0.70198	6.19864	Enterocytes
B001-A-201_CACTGGGGTTGAATCC-1	3.21917	-2.32896	TA1
B001-A-201_CACTGGGTCCCGGTAG-1	-1.89781	5.683	Enterocytes
B001-A-201_CACTGGGTCCTCAGAA-1	-13.05	-0.294142	Immature Goblet
B001-A-201_CACTGTCAGCGTACAG-1	2.18242	-14.4034	Best4+ Enterocytes
B001-A-201_CACTGTCCACAAAGCG-1	1.79846	5.88944	Immature Enterocytes
B001-A-201_CACTGTCCATAGAAAC-1	3.41467	1.43654	Immature Enterocytes
B001-A-201_CACTGTCTCCCTTGGT-1	-3.27364	4.89342	Enterocytes
B001-A-201_CACTTCGAGAATTGCA-1	1.72462	4.20993	Enterocytes 2
B001-A-201_CACTTCGCAATAGGAT-1	2.33823	-6.85031	Stem
B001-A-201_CACTTCGTCGATACTG-1	4.66655	0.894179	Immature Enterocytes
B001-A-201_CAGAGCCCATACCGTA-1	-0.14405	2.70686	Immature Enterocytes
B001-A-201_CAGAGCCCATGACTAC-1	1.28523	2.23848	Immature Enterocytes
B001-A-201_CAGAGCCGTGAACCGA-1	-1.50625	4.02313	Enterocytes
B001-A-201_CAGAGCCTCATGCGGC-1	4.64597	1.40923	Immature Enterocytes
B001-A-201_CAGAGCCTCGGCTTCT-1	3.69229	1.835	Immature Enterocytes
B001-A-201_CAGATACAGGCGATAC-1	-2.96194	1.65535	Enterocytes 2
B001-A-201_CAGATACAGGTCCGAA-1	-4.58337	1.8151	Enterocytes 2
B001-A-201_CAGATACAGTATGAAC-1	2.08016	2.40563	Immature Enterocytes
B001-A-201_CAGATACAGTCCCAAT-1	3.7711	-1.16636	Immature Enterocytes
B001-A-201_CAGATACAGTTGAAAC-1	2.32141	6.06415	Immature Enterocytes
B001-A-201_CAGATACGTTGCTCGG-1	-2.27078	-13.7485	Enteroendocrine
B001-A-201_CAGATACTCAGACTGT-1	-0.08183	4.35757	Immature Enterocytes
B001-A-201_CAGATACTCGGTCTGG-1	-2.81811	5.40144	Enterocytes
B001-A-201_CAGATCACAAGTCCCG-1	-1.82372	4.88937	Enterocytes
B001-A-201_CAGATCACAGTTCCAA-1	-1.06722	4.99032	Enterocytes
B001-A-201_CAGATCAGTATCCTCC-1	2.0008	2.4832	Immature Enterocytes
B001-A-201_CAGATCAGTCCCACGA-1	1.53388	-14.0291	Best4+ Enterocytes
B001-A-201_CAGATCATCTGGCTGG-1	3.45015	2.47532	Immature Enterocytes
B001-A-201_CAGATTGAGCTTAAGA-1	-1.01607	4.69937	Enterocytes
B001-A-201_CAGATTGGTCTCTCCA-1	-4.3453	-11.9264	Enteroendocrine
B001-A-201_CAGATTGTCCCGGTAG-1	1.3282	-2.61046	TA1
B001-A-201_CAGATTGTCGTTCTGC-1	2.15941	0.111514	Immature Enterocytes
B001-A-201_CAGATTGTCTATACGG-1	3.9177	-3.67489	TA2
B001-A-201_CAGCAATAGCTGCCTG-1	-4.85706	1.66474	Enterocytes 2
B001-A-201_CAGCAATAGTCTCGTA-1	2.115	-1.15488	Immature Enterocytes
B001-A-201_CAGCAATCAAACGGCA-1	-3.01859	2.59664	Immature Enterocytes
B001-A-201_CAGCAATGTAGGGTAC-1	2.16172	4.61874	Immature Enterocytes
B001-A-201_CAGCAATGTCTGTGCG-1	4.57665	0.855674	Immature Enterocytes
B001-A-201_CAGCAATGTGCGGTAA-1	1.74513	-0.079596	Immature Enterocytes
B001-A-201_CAGCACGCAGAGCTAG-1	-0.8128	3.7563	Immature Enterocytes
B001-A-201_CAGCACGCAGCAGTGA-1	2.07053	4.68209	Immature Enterocytes
B001-A-201_CAGCACGGTTATAGCC-1	1.80977	0.240546	Immature Enterocytes
B001-A-201_CAGCAGCCAACAAAGT-1	4.68172	2.33268	Immature Enterocytes
B001-A-201_CAGCAGCCAATATCCG-1	-9.93806	-5.9062	Secretory Specialized MUC6+
B001-A-201_CAGCAGCCACTCTGCT-1	1.8114	0.655461	Immature Enterocytes
B001-A-201_CAGCCAGAGCCATTCA-1	3.6247	3.27415	Immature Enterocytes
B001-A-201_CAGCCAGCAATATCCG-1	-2.82078	4.3464	Enterocytes
B001-A-201_CAGCCAGGTCTTGAAC-1	3.00965	2.02943	Immature Enterocytes
B001-A-201_CAGCGTGGTACGGCAA-1	2.77797	4.9608	Immature Enterocytes
B001-A-201_CAGCGTGGTCAACACT-1	-9.37435	-5.7545	Secretory Specialized MUC6+
B001-A-201_CAGCGTGGTGGGACAT-1	-11.1588	1.22345	Goblet
B001-A-201_CAGCGTGTCAACTGGT-1	4.03793	-0.32097	Immature Enterocytes
B001-A-201_CAGGCCAAGAGAGAAC-1	1.48572	0.58619	Immature Enterocytes
B001-A-201_CAGGCCAAGAGCAGAA-1	-2.08246	-12.8599	Enteroendocrine
B001-A-201_CAGGCCACATCTGCGG-1	3.26437	-1.89933	TA1
B001-A-201_CAGGGCTGTGCACATT-1	1.65093	6.1756	Immature Enterocytes
B001-A-201_CAGGGCTTCCCACAGG-1	0.45398	0.870749	Immature Enterocytes
B001-A-201_CAGGGCTTCGGCTCTT-1	2.30157	6.05987	Immature Enterocytes
B001-A-201_CAGGTATAGATCGACG-1	-1.26781	5.14253	Enterocytes
B001-A-201_CAGGTATAGCGAAACC-1	1.14529	4.86343	Immature Enterocytes
B001-A-201_CAGGTATGTCGCACAC-1	-11.6553	1.0856	Goblet
B001-A-201_CAGGTATTCGCTCCTA-1	-3.20687	2.01274	Enterocytes 2
B001-A-201_CAGTGCGAGATCCGAG-1	2.09566	-4.35308	TA2
B001-A-201_CAGTGCGAGGTATAGT-1	2.98249	3.54334	Immature Enterocytes
B001-A-201_CAGTGCGCACCAAATC-1	2.127	3.60532	Immature Enterocytes
B001-A-201_CAGTGCGTCCCATTCG-1	2.12255	5.73837	Immature Enterocytes
B001-A-201_CAGTGCGTCTTGCGCT-1	2.14685	-5.06172	TA2
B001-A-201_CAGTTAGAGACCATTC-1	-1.25611	2.99473	Enterocytes
B001-A-201_CAGTTAGAGCCATATC-1	0.92962	3.37182	Immature Enterocytes
B001-A-201_CAGTTAGCAAACCACT-1	1.77823	4.54102	Immature Enterocytes
B001-A-201_CAGTTAGCAATTAGGA-1	4.70721	2.10729	Immature Enterocytes
B001-A-201_CAGTTAGTCAGGTAAA-1	-2.29061	5.05034	Enterocytes
B001-A-201_CAGTTAGTCGTTGCCT-1	-2.24285	4.99588	Enterocytes
B001-A-201_CAGTTCCGTTGCACGC-1	-0.2296	4.16488	Enterocytes
B001-A-201_CAGTTCCTCATTACCT-1	-4.25764	1.19209	Enterocytes 2
B001-A-201_CATAAGCAGACTCTAC-1	1.50701	-14.0271	Best4+ Enterocytes
B001-A-201_CATAAGCAGAGAGCGG-1	-1.88148	-13.7624	Enteroendocrine
B001-A-201_CATAAGCAGGTCATCT-1	2.81629	0.091064	Immature Enterocytes
B001-A-201_CATAAGCCAAGTATAG-1	1.21572	5.77235	Immature Enterocytes
B001-A-201_CATAAGCGTAACACGG-1	3.82742	-0.852174	TA1
B001-A-201_CATAAGCTCGACCCAG-1	4.04718	-0.460926	TA1
B001-A-201_CATACAGCACGACGAA-1	2.59999	6.02571	Immature Enterocytes
B001-A-201_CATACAGCATGGGATG-1	1.8704	0.538175	Immature Enterocytes
B001-A-201_CATACAGTCAGTGGGA-1	-4.23759	2.35049	Enterocytes 2
B001-A-201_CATACAGTCGTAACAC-1	0.51655	1.37411	Immature Enterocytes
B001-A-201_CATACCCCACTGTCCT-1	-2.39498	3.66674	Enterocytes
B001-A-201_CATACCCGTACAAACA-1	-2.79306	6.34124	Enterocytes
B001-A-201_CATACCCGTCAGGAGT-1	0.24764	4.96718	Immature Enterocytes
B001-A-201_CATACCCTCGTCCTCA-1	2.54064	4.46432	Immature Enterocytes
B001-A-201_CATACCCTCTACACTT-1	1.85565	-6.315	TA2
B001-A-201_CATACCCTCTCATTGT-1	-1.25935	5.67285	Enterocytes
B001-A-201_CATACTTAGACTCTTG-1	2.79744	0.782186	Immature Enterocytes
B001-A-201_CATACTTCAATTGAGA-1	2.43983	5.80801	Immature Enterocytes
B001-A-201_CATACTTCACATGGTT-1	-4.06335	1.78062	Enterocytes 2
B001-A-201_CATACTTGTCTCTCCA-1	2.57058	0.041148	Immature Enterocytes
B001-A-201_CATACTTGTTATTCCT-1	-1.41099	4.43522	Enterocytes
B001-A-201_CATACTTTCAATCCAG-1	-3.30291	4.97671	Enterocytes
B001-A-201_CATACTTTCGATACTG-1	3.07663	4.64334	Immature Enterocytes
B001-A-201_CATAGACCACTCGATA-1	0.81187	3.43407	Immature Enterocytes
B001-A-201_CATAGACCAGCTGGTC-1	0.71528	2.95408	Immature Enterocytes
B001-A-201_CATCAAGAGAGATTCA-1	2.40969	-1.70256	TA1
B001-A-201_CATCAAGGTACGAGTG-1	4.11457	2.91812	Immature Enterocytes
B001-A-201_CATCAAGGTCCACGCA-1	1.63419	4.5384	Immature Enterocytes
B001-A-201_CATCAAGGTTCCGCTT-1	1.9505	2.75701	Immature Enterocytes
B001-A-201_CATCAAGTCCCAGTGG-1	-0.23085	3.25197	Immature Enterocytes
B001-A-201_CATCCACTCTCGGTAA-1	4.03093	0.684766	Immature Enterocytes
B001-A-201_CATCCCAAGAATCGTA-1	2.84134	1.08153	Immature Enterocytes
B001-A-201_CATCCCAAGATGGGCT-1	2.01204	-14.4009	Best4+ Enterocytes
B001-A-201_CATCCCAAGTCAGAGC-1	3.2118	-3.08136	TA1
B001-A-201_CATCCCACAACCACAT-1	0.55204	1.36465	Enterocytes 2
B001-A-201_CATCCCACACGGAAGT-1	-2.11894	6.37062	Enterocytes
B001-A-201_CATCCCACATGAGATA-1	-9.57517	-5.56518	Secretory Specialized MUC6+
B001-A-201_CATCCCAGTAACCAGG-1	7.23983	-10.4104	Tuft
B001-A-201_CATCCCATCTAGGAAA-1	2.58109	-2.47763	TA2
B001-A-201_CATCCGTGTACTCGTA-1	0.50308	1.33725	Immature Enterocytes
B001-A-201_CATCGCTAGACTGAGC-1	-2.27454	4.56365	Enterocytes
B001-A-201_CATCGCTAGATGTTCC-1	-3.20741	5.75538	Enterocytes
B001-A-201_CATCGCTCACGAAAGC-1	-2.24292	3.44607	Enterocytes 2
B001-A-201_CATCGCTCAGAGCTAG-1	1.34936	3.05171	Immature Enterocytes
B001-A-201_CATCGCTCATCAGCTA-1	2.15075	-0.911814	TA1
B001-A-201_CATCGCTGTTATGGTC-1	0.65585	3.33682	Immature Enterocytes
B001-A-201_CATCGCTGTTGTCCCT-1	0.9232	3.6525	Immature Enterocytes
B001-A-201_CATCGCTTCTTGGCTC-1	1.18746	6.13045	Immature Enterocytes
B001-A-201_CATCGGGAGGTAGACC-1	4.70873	0.738595	Immature Enterocytes
B001-A-201_CATCGGGCAAAGGGTC-1	2.536	-7.34025	Stem
B001-A-201_CATCGGGCATATGAAG-1	3.60345	3.02538	Immature Enterocytes
B001-A-201_CATCGGGGTCGACTTA-1	3.79352	-0.005528	Immature Enterocytes
B001-A-201_CATCGGGTCATGCATG-1	2.35037	2.07448	Immature Enterocytes
B001-A-201_CATCGGGTCGCAACAT-1	3.29622	2.70529	Immature Enterocytes
B001-A-201_CATCGGGTCGGAAACG-1	0.7245	0.620317	Immature Enterocytes
B001-A-201_CATCGTCAGGGTGGGA-1	-13.0734	0.210734	Goblet
B001-A-201_CATCGTCCACGAGGTA-1	-0.05004	3.04531	Immature Enterocytes
B001-A-201_CATCGTCGTTTCGACA-1	-0.4335	5.55939	Immature Enterocytes
B001-A-201_CATCGTCTCCTCTCTT-1	3.3633	-3.58627	TA2
B001-A-201_CATCGTCTCGCCAACG-1	1.16215	1.6435	Immature Enterocytes
B001-A-201_CATGAGTAGCCATTCA-1	-12.4526	0.826445	Goblet
B001-A-201_CATGAGTAGGAGGCAG-1	2.21174	1.02466	Immature Enterocytes
B001-A-201_CATGAGTCACCTGCTT-1	-0.74454	4.17581	Immature Enterocytes
B001-A-201_CATGAGTGTTCCCAAA-1	1.96651	4.19963	Immature Enterocytes
B001-A-201_CATGAGTTCGCAGTTA-1	-0.37541	2.62283	Immature Enterocytes
B001-A-201_CATGAGTTCTCCCAAC-1	3.60628	-3.88909	TA2
B001-A-201_CATGCAACACTGTCCT-1	0.13611	3.72976	Immature Enterocytes
B001-A-201_CATGCAAGTACTCCCT-1	-10.6352	1.20726	Goblet
B001-A-201_CATGCAAGTCCGTTTC-1	1.47928	4.08056	Immature Enterocytes
B001-A-201_CATGCCTAGGGAGATA-1	2.06236	-2.28663	TA1
B001-A-201_CATGCCTCATTGCTGA-1	4.01791	-0.220526	Immature Enterocytes
B001-A-201_CATGCGGAGAACTCCT-1	1.28645	4.15764	Immature Enterocytes
B001-A-201_CATGCGGGTACCAGAG-1	2.84763	-3.33738	TA2
B001-A-201_CATGCGGGTGCAGATG-1	1.90381	-0.412507	Immature Enterocytes
B001-A-201_CATGCGGTCCCAGGAC-1	1.39383	6.37232	Immature Enterocytes
B001-A-201_CATGCGGTCCGGTTCT-1	1.92074	3.19507	Immature Enterocytes
B001-A-201_CATGCTCAGCAACTCT-1	2.16184	6.11057	Immature Enterocytes
B001-A-201_CATGCTCAGTGTACAA-1	-2.64568	5.49381	Enterocytes
B001-A-201_CATGCTCGTTATAGAG-1	-4.38576	-11.8743	Enteroendocrine
B001-A-201_CATGCTCGTTTCGACA-1	-2.24369	5.5258	Enterocytes
B001-A-201_CATGCTCTCGAAATCC-1	-0.05881	5.75956	Immature Enterocytes
B001-A-201_CATGCTCTCTGAATCG-1	-2.92358	5.63311	Enterocytes
B001-A-201_CATGGATAGTAGGATT-1	-4.75885	-11.4013	Enteroendocrine
B001-A-201_CATGGATGTCGGCTAC-1	-1.51645	4.48858	Enterocytes
B001-A-201_CATGGATTCGCTATTT-1	2.6709	1.99931	Immature Enterocytes
B001-A-201_CATGGATTCTAAGAAG-1	2.9901	0.544739	Immature Enterocytes
B001-A-201_CATGGTAAGGTGATCG-1	-3.66376	2.80851	Enterocytes 2
B001-A-201_CATTCATAGTTGCATC-1	2.5033	0.587104	Immature Enterocytes
B001-A-201_CATTCATCACTCACTC-1	-13.0322	-0.731765	Immature Goblet
B001-A-201_CATTCATCAGGGTTGA-1	2.50425	1.52561	Immature Enterocytes
B001-A-201_CATTCATGTACATACC-1	1.47969	3.29027	Enterocytes 2
B001-A-201_CATTCATGTCACTGAT-1	1.73465	0.056571	Immature Enterocytes
B001-A-201_CATTCATGTGAGTTTC-1	-1.64273	3.3539	Enterocytes
B001-A-201_CATTCATTCCTAGAGT-1	1.71226	-0.28166	Immature Enterocytes
B001-A-201_CATTCCGAGATGTAGT-1	1.50345	5.86861	Immature Enterocytes
B001-A-201_CATTCCGAGGATGAGA-1	2.5893	4.27993	Immature Enterocytes
B001-A-201_CATTCTAAGAACCCGA-1	-2.76662	4.88573	Enterocytes
B001-A-201_CATTCTAAGGCTCACC-1	2.36994	3.22782	Immature Enterocytes
B001-A-201_CATTCTAAGTTGAAGT-1	-12.0859	1.11911	Goblet
B001-A-201_CATTCTAGTGCATACT-1	1.16606	6.45879	Immature Enterocytes
B001-A-201_CATTCTATCGACTCCT-1	-0.53724	5.48665	Enterocytes 2
B001-A-201_CATTGAGAGCAGGTCA-1	1.65707	0.480599	Immature Enterocytes
B001-A-201_CATTGAGAGGTGAGCT-1	2.81178	3.35115	Immature Enterocytes
B001-A-201_CATTGAGCACAGCCAC-1	1.19131	2.47726	Immature Enterocytes
B001-A-201_CATTGAGGTGTTTACG-1	-1.8609	5.80378	Enterocytes
B001-A-201_CATTGAGTCTTCGATT-1	2.23599	4.6537	Immature Enterocytes
B001-A-201_CATTGCCAGCCTGAGA-1	3.91482	0.646955	Immature Enterocytes
B001-A-201_CATTGCCCAACGGCCT-1	2.37457	-0.69582	Immature Enterocytes
B001-A-201_CATTGCCGTCTCGACG-1	-2.22725	1.16946	Enterocytes 2
B001-A-201_CATTGCCGTGACTATC-1	-3.27095	3.12243	Enterocytes 2
B001-A-201_CATTGCCGTTTGTGGT-1	3.26583	3.92772	Immature Enterocytes
B001-A-201_CATTGCCTCACAAGGG-1	-8.98131	-6.94899	Secretory Specialized MUC6+
B001-A-201_CATTGCCTCCAACTAG-1	2.08298	0.127495	Immature Enterocytes
B001-A-201_CATTGCCTCCCATGGG-1	0.72191	0.782211	Immature Enterocytes
B001-A-201_CATTGTTCAAAGACTA-1	3.03572	-3.69752	TA2
B001-A-201_CATTGTTCAAATCCCA-1	4.19815	0.523126	Immature Enterocytes
B001-A-201_CATTGTTCAATAGAGT-1	3.45594	-2.6781	TA2
B001-A-201_CATTGTTCACAAGTTC-1	1.90111	5.27971	Immature Enterocytes
B001-A-201_CATTGTTCAGCACAGA-1	0.3069	1.28411	Immature Enterocytes
B001-A-201_CATTGTTGTAAGAACT-1	2.00233	1.93653	Immature Enterocytes
B001-A-201_CATTGTTGTTCGTTCC-1	2.73316	-4.0939	TA2
B001-A-201_CATTGTTTCGCCGAGT-1	-3.24085	2.70702	Enterocytes 2
B001-A-201_CATTTCAAGCAGGCAT-1	1.49567	-14.2326	Best4+ Enterocytes
B001-A-201_CATTTCACATCACCAA-1	4.26288	2.61032	Immature Enterocytes
B001-A-201_CATTTCATCCAACTGA-1	2.93151	0.555743	Immature Enterocytes
B001-A-201_CATTTCATCCGGTTCT-1	2.21517	-14.4273	Best4+ Enterocytes
B001-A-201_CATTTCATCCGTACGG-1	2.47208	2.72549	Immature Enterocytes
B001-A-201_CATTTCATCGGTATGT-1	-3.93164	1.69284	Enterocytes 2
B001-A-201_CCAAGCGAGCCGATTT-1	1.75735	6.00415	Immature Enterocytes
B001-A-201_CCAAGCGTCGATCCCT-1	3.10904	5.47916	Immature Enterocytes
B001-A-201_CCAATGAAGCAGCCCT-1	-0.06275	5.00932	Enterocytes
B001-A-201_CCAATGAGTTGTCTAG-1	4.32465	0.868017	TA1
B001-A-201_CCAATGATCGTAGTGT-1	2.31992	1.52377	Immature Enterocytes
B001-A-201_CCAATTTAGGCCATAG-1	-10.856	1.20435	Goblet
B001-A-201_CCAATTTCAGTTGGTT-1	2.36118	3.51187	Immature Enterocytes
B001-A-201_CCAATTTTCCTGCCAT-1	0.08719	4.00331	Immature Enterocytes
B001-A-201_CCAATTTTCGGCATAT-1	-1.78329	4.30052	Enterocytes
B001-A-201_CCACAAACAATCTCTT-1	1.49964	4.23146	Immature Enterocytes
B001-A-201_CCACAAACAATTCGTG-1	4.13817	2.84579	Immature Enterocytes
B001-A-201_CCACAAAGTGGAAGTC-1	1.11706	4.2445	Immature Enterocytes
B001-A-201_CCACACTAGGGCTTCC-1	-2.79894	0.713339	Enterocytes 2
B001-A-201_CCACACTAGTTGGGAC-1	-10.1122	-6.35145	Secretory Specialized MUC6+
B001-A-201_CCACACTGTTCAGCTA-1	-10.7577	1.25075	Goblet
B001-A-201_CCACACTGTTTGGAAA-1	2.19657	1.0204	TA1
B001-A-201_CCACACTTCCACCTCA-1	1.36462	0.785218	Immature Enterocytes
B001-A-201_CCACACTTCGACGCTG-1	3.00447	-1.36796	Immature Enterocytes
B001-A-201_CCACACTTCGGTTCAA-1	3.00465	-0.305827	Immature Enterocytes
B001-A-201_CCACCATCAGGAAGTC-1	1.0906	4.07701	Enterocytes
B001-A-201_CCACGAGAGCTAGCCC-1	-12.7486	-0.887858	Immature Goblet
B001-A-201_CCACGAGAGTCACACT-1	-2.23977	5.09598	Enterocytes 2
B001-A-201_CCACGAGTCTATTTCG-1	1.78595	1.11362	Immature Enterocytes
B001-A-201_CCACGAGTCTGACCCT-1	-12.822	-0.883959	Immature Goblet
B001-A-201_CCACGTTCACCAGCCA-1	-1.22561	6.12668	Enterocytes
B001-A-201_CCACGTTCATGGCTGC-1	0.04145	2.73943	Immature Enterocytes
B001-A-201_CCACTTGCAGGCGAAT-1	3.11484	-3.84651	TA2
B001-A-201_CCACTTGGTGCGGTAA-1	0.70145	5.16918	Immature Enterocytes
B001-A-201_CCACTTGGTGCTTCAA-1	-9.7794	-6.49111	Secretory Specialized MUC6+
B001-A-201_CCACTTGGTTAGGCTT-1	1.12869	1.06608	Immature Enterocytes
B001-A-201_CCATAAGAGTATGGCG-1	3.51659	4.48455	Immature Enterocytes
B001-A-201_CCATAAGAGTCATGCT-1	-10.6766	1.20908	Goblet
B001-A-201_CCATAAGTCAGACATC-1	0.15404	5.70466	Immature Enterocytes
B001-A-201_CCATAAGTCCCTCAAC-1	1.35438	0.568801	Immature Enterocytes
B001-A-201_CCATCACCACATTCGA-1	3.04448	-1.33523	Immature Enterocytes
B001-A-201_CCATCACCAGCGACAA-1	-0.80276	5.4789	Enterocytes
B001-A-201_CCATCACGTGTTGACT-1	3.72615	-2.51214	TA1
B001-A-201_CCCAACTCATGCGTGC-1	1.31649	5.11767	Immature Enterocytes
B001-A-201_CCCAACTGTGTCATTG-1	-2.73804	6.26872	Enterocytes
B001-A-201_CCCAACTTCAAGAGTA-1	-11.9395	0.660508	Goblet
B001-A-201_CCCATTGAGAATCGCG-1	-2.53669	5.57705	Enterocytes
B001-A-201_CCCATTGAGATAGTCA-1	3.05952	4.3595	Immature Enterocytes
B001-A-201_CCCATTGCACTAGTAC-1	2.56471	-7.88434	Stem
B001-A-201_CCCATTGCAGGCTACC-1	1.42607	2.28788	Immature Enterocytes
B001-A-201_CCCATTGTCTTTGCTA-1	-0.63067	3.06966	Enterocytes
B001-A-201_CCCGAAGGTTCATCGA-1	1.19968	5.55945	Immature Enterocytes
B001-A-201_CCCGAAGTCCACGTGG-1	2.30749	5.30056	Immature Enterocytes
B001-A-201_CCCGGAACAACTGTGT-1	0.42803	0.829849	Immature Enterocytes
B001-A-201_CCCTAACCAACATACC-1	1.12486	0.866452	Immature Enterocytes
B001-A-201_CCCTAACCACACAGAG-1	0.60948	4.76754	Enterocytes
B001-A-201_CCCTAACGTCCTGTTC-1	4.24339	0.655072	Immature Enterocytes
B001-A-201_CCCTAACGTGGCAACA-1	-2.72421	4.25878	Enterocytes
B001-A-201_CCCTAACGTTGTGGCC-1	-3.26606	-12.4705	Enteroendocrine
B001-A-201_CCCTAACTCAGGTGTT-1	-0.95151	5.96109	Enterocytes
B001-A-201_CCCTAACTCTAGTTCT-1	1.59552	-13.9	Best4+ Enterocytes
B001-A-201_CCCTCAAAGGAGAATG-1	2.04808	-3.40807	TA2
B001-A-201_CCCTCAACAATACGAA-1	2.47424	3.72226	Immature Enterocytes
B001-A-201_CCCTCAACAGGCATGA-1	3.26895	-2.62909	TA2
B001-A-201_CCCTCAAGTACAGTTC-1	2.70465	-2.21148	TA2
B001-A-201_CCCTCAAGTGTTACTG-1	0.94351	2.71321	Immature Enterocytes
B001-A-201_CCCTCAATCCTCCACA-1	-1.87489	-13.8612	Enteroendocrine
B001-A-201_CCCTCTCCAACACACT-1	2.79098	-4.91564	TA2
B001-A-201_CCCTCTCCACAACGTT-1	-3.52937	4.29648	Enterocytes 2
B001-A-201_CCCTGATAGGGCATGT-1	1.07992	3.75026	Immature Enterocytes
B001-A-201_CCCTGATAGGGTAGCT-1	3.77796	0.22691	Immature Enterocytes
B001-A-201_CCCTGATAGGTGATCG-1	-1.90949	3.97963	Enterocytes
B001-A-201_CCCTGATGTACCCACG-1	-8.66153	-5.51244	Secretory Specialized MUC6+
B001-A-201_CCCTGATGTGTCTCCT-1	0.06044	3.10863	Enterocytes
B001-A-201_CCCTGATTCCGGACTG-1	3.41388	-2.7531	TA2
B001-A-201_CCCTTAGAGACCTGGA-1	2.34322	-0.463182	Immature Enterocytes
B001-A-201_CCCTTAGGTGAAGCTG-1	-3.40025	0.192599	Enterocytes 2
B001-A-201_CCCTTAGGTGGAAATT-1	3.38774	3.40238	Enterocytes
B001-A-201_CCCTTAGTCACTGGTA-1	-1.23552	2.97376	Immature Enterocytes
B001-A-201_CCCTTAGTCATATGGC-1	-12.7609	-1.21564	Immature Goblet
B001-A-201_CCCTTAGTCGAACTCA-1	2.962	-5.28637	TA2
B001-A-201_CCGAACGGTCACATTG-1	2.96404	-2.71252	TA2
B001-A-201_CCGATCTCAACTTCTT-1	-13.1143	-0.302852	Immature Goblet
B001-A-201_CCGATCTCAATCGCCG-1	2.53589	-1.96209	TA1
B001-A-201_CCGATCTGTTGATCGT-1	-3.23727	3.42235	Enterocytes 2
B001-A-201_CCGATGGAGATAACAC-1	0.72222	-5.43477	CyclingTA 1
B001-A-201_CCGATGGCACATTCGA-1	1.90176	-0.046825	Immature Enterocytes
B001-A-201_CCGATGGTCCCATGGG-1	-3.81851	3.07911	Enterocytes 2
B001-A-201_CCGCAAGAGTCGCGAA-1	-13.1328	-0.425761	Immature Goblet
B001-A-201_CCGCAAGGTCCACATA-1	-2.14233	5.71847	Enterocytes
B001-A-201_CCGCAAGGTTCGATTG-1	1.61759	4.71292	Immature Enterocytes
B001-A-201_CCGGACAAGACCATAA-1	-11.2826	1.23447	Goblet
B001-A-201_CCGGACACAGGATGAC-1	1.62452	5.18377	Immature Enterocytes
B001-A-201_CCGGACAGTACTCGCG-1	-4.11066	-12.9935	Enteroendocrine
B001-A-201_CCGGACAGTCCAGTTA-1	-2.86041	0.519695	Enterocytes 2
B001-A-201_CCGGACAGTTGGCTAT-1	1.00447	4.84812	Immature Enterocytes
B001-A-201_CCGGACATCCATGCAA-1	1.32576	5.79504	Immature Enterocytes
B001-A-201_CCGGGTAAGGACGGAG-1	2.77759	2.07198	Immature Enterocytes
B001-A-201_CCGGGTACACCTGCAG-1	-2.69703	4.61939	Enterocytes
B001-A-201_CCGGGTACAGAGTCAG-1	-4.38181	2.38403	Enterocytes 2
B001-A-201_CCGGGTATCCAGCAAT-1	1.40133	1.51877	Immature Enterocytes
B001-A-201_CCGGGTATCGAACACT-1	3.63341	-1.83696	TA1
B001-A-201_CCGGTAGAGACAACTA-1	1.82612	3.96227	Immature Enterocytes
B001-A-201_CCGGTAGAGGCTAGCA-1	0.3179	2.87716	Immature Enterocytes
B001-A-201_CCGGTAGCAGTAACGG-1	3.44538	2.40789	Immature Enterocytes
B001-A-201_CCGGTAGCATAAGCAA-1	1.75315	6.20679	Immature Enterocytes
B001-A-201_CCGGTAGCATGCACTA-1	-11.5858	1.04814	Goblet
B001-A-201_CCGGTAGGTATTAAGG-1	-3.78999	1.18922	Enterocytes 2
B001-A-201_CCGGTAGGTCATGCAT-1	1.27027	4.41697	Immature Enterocytes
B001-A-201_CCGGTAGTCAGCAATC-1	4.06046	3.02134	Immature Enterocytes
B001-A-201_CCGGTAGTCGACCCAG-1	0.42487	0.743158	Immature Enterocytes
B001-A-201_CCGGTGAAGACATCCT-1	1.07623	3.74208	Enterocytes 2
B001-A-201_CCGGTGAGTCGTGGTC-1	-2.30029	4.07231	Enterocytes
B001-A-201_CCGGTGAGTCTGTGTA-1	2.34851	-13.7535	Best4+ Enterocytes
B001-A-201_CCGGTGATCTGGGCAC-1	-1.83904	3.56644	Enterocytes
B001-A-201_CCGTGAGAGACTCTTG-1	-0.37953	4.04814	Enterocytes 2
B001-A-201_CCGTGAGAGTGGTTGG-1	-8.71147	-6.91383	Secretory Specialized MUC6+
B001-A-201_CCGTGAGTCGCTATTT-1	2.86778	2.22246	Immature Enterocytes
B001-A-201_CCGTTCATCGATCCCT-1	1.69508	-2.47648	TA1
B001-A-201_CCTAACCAGATTGAGT-1	2.22065	5.73464	Immature Enterocytes
B001-A-201_CCTAACCGTCGAGTTT-1	-1.43762	3.46948	Enterocytes
B001-A-201_CCTAACCGTCTCAGAT-1	-2.95821	2.69803	Enterocytes 2
B001-A-201_CCTAAGAAGACTACGG-1	-1.37544	6.27072	Enterocytes
B001-A-201_CCTAAGAAGCGTTGTT-1	0.32221	4.81233	Immature Enterocytes
B001-A-201_CCTACGTAGGAAGAAC-1	3.17811	-2.52162	TA1
B001-A-201_CCTACGTCAAATAAGC-1	1.72119	5.39307	Immature Enterocytes
B001-A-201_CCTACGTCACTGGATT-1	0.2086	2.56992	Immature Enterocytes
B001-A-201_CCTACGTCATACCACA-1	1.87162	6.17771	Immature Enterocytes
B001-A-201_CCTACGTCATCATCTT-1	-0.55304	3.78375	Enterocytes
B001-A-201_CCTACGTGTCTCACGG-1	-0.09765	1.59383	Immature Enterocytes
B001-A-201_CCTACGTGTGACAACG-1	0.02612	2.32868	Immature Enterocytes
B001-A-201_CCTACGTTCCAAGAGG-1	2.36298	-2.02009	TA1
B001-A-201_CCTACGTTCTTCTTCC-1	2.83159	-1.52159	TA1
B001-A-201_CCTATCGCAATTGCTG-1	2.18799	-4.21354	TA2
B001-A-201_CCTATCGCACTCCCTA-1	-2.14449	1.54645	Enterocytes 2
B001-A-201_CCTATCGGTCAAGCGA-1	-9.63417	-5.69698	Secretory Specialized MUC6+
B001-A-201_CCTATCGGTTGGAGGT-1	1.84167	2.39	Immature Enterocytes
B001-A-201_CCTCAACAGACCTCAT-1	2.28746	3.9042	Immature Enterocytes
B001-A-201_CCTCAACAGCATTTGC-1	0.50887	0.802242	Immature Enterocytes
B001-A-201_CCTCAACCAATGCTCA-1	-1.53553	3.67717	Enterocytes
B001-A-201_CCTCAACCACACGGAA-1	2.5047	1.68678	Immature Enterocytes
B001-A-201_CCTCAACCATATCTGG-1	3.22112	2.6367	Immature Enterocytes
B001-A-201_CCTCAACGTGACACAG-1	1.07031	0.602296	Immature Enterocytes
B001-A-201_CCTCAACGTTGGTAGG-1	2.8395	-7.9857	Stem
B001-A-201_CCTCAACTCAAAGGAT-1	1.00417	4.96904	Immature Enterocytes
B001-A-201_CCTCAACTCGAAGCCC-1	-0.97887	4.76333	Enterocytes
B001-A-201_CCTCACAGTAGCTGAG-1	2.42469	-3.56051	TA2
B001-A-201_CCTCACAGTGGATCGA-1	-2.06884	5.70687	Enterocytes
B001-A-201_CCTCAGTAGAAGCTGC-1	1.95213	-3.7381	TA2
B001-A-201_CCTCATGAGCTTCATG-1	3.68677	1.17317	Immature Enterocytes
B001-A-201_CCTCATGCAAATGCGG-1	1.47869	0.408602	Immature Enterocytes
B001-A-201_CCTCATGGTAACCCGC-1	1.97218	1.24448	Immature Enterocytes
B001-A-201_CCTCATGGTATCGATC-1	-8.83921	-6.20973	Secretory Specialized MUC6+
B001-A-201_CCTCATGGTGAGGAAA-1	1.81619	-4.75274	TA2
B001-A-201_CCTCATGGTTGGTAGG-1	3.50002	-0.799796	Immature Enterocytes
B001-A-201_CCTCCAAAGCAGGGAG-1	-9.48884	-6.98508	Secretory Specialized MUC6+
B001-A-201_CCTCCAAAGTACAACA-1	-0.45685	4.82213	Enterocytes
B001-A-201_CCTCCAACAAGAGATT-1	1.8919	-3.30536	TA2
B001-A-201_CCTCCAACAATACCTG-1	3.42613	-1.52369	TA1
B001-A-201_CCTCCAAGTCTACAGT-1	-0.67888	4.33985	Enterocytes
B001-A-201_CCTCCAAGTTTACTGG-1	4.08199	1.41055	Immature Enterocytes
B001-A-201_CCTCCTCAGTATAGGT-1	3.37736	3.09228	Immature Enterocytes
B001-A-201_CCTCCTCCACCCTAAA-1	0.32911	3.40933	Enterocytes 2
B001-A-201_CCTCCTCGTGATATAG-1	-1.05622	2.9212	Enterocytes
B001-A-201_CCTCTAGAGGTCTTTG-1	1.35169	2.8873	Immature Enterocytes
B001-A-201_CCTCTAGCACAGCTGC-1	-12.9009	0.070678	Goblet
B001-A-201_CCTCTAGTCCCGAACG-1	-1.3945	5.16439	Enterocytes
B001-A-201_CCTCTCCAGAGTATAC-1	1.59566	3.98922	Immature Enterocytes
B001-A-201_CCTCTCCAGGTCACAG-1	-3.67501	2.77312	Enterocytes 2
B001-A-201_CCTCTCCAGTAAACAC-1	2.78021	3.87685	Immature Enterocytes
B001-A-201_CCTCTCCAGTCTGCAT-1	1.25516	-0.014569	Immature Enterocytes
B001-A-201_CCTCTCCGTCGTGGAA-1	2.03014	5.3098	Immature Enterocytes
B001-A-201_CCTGCATAGACTCCGC-1	-4.60838	1.66805	Enterocytes 2
B001-A-201_CCTGCATAGTAACGTA-1	0.57917	4.22109	Immature Enterocytes
B001-A-201_CCTGCATAGTCACGCC-1	1.78184	5.93245	Immature Enterocytes
B001-A-201_CCTGCATGTGTACAGG-1	-1.35651	3.28874	Immature Enterocytes
B001-A-201_CCTGTTGAGACGGATC-1	1.55502	3.26971	Immature Enterocytes
B001-A-201_CCTGTTGCACTGAGGA-1	2.64141	0.345625	Immature Enterocytes
B001-A-201_CCTGTTGTCCTTATCA-1	2.84952	5.12993	Enterocytes 2
B001-A-201_CCTTGTGAGCCTGTGC-1	-1.58436	4.84911	Enterocytes
B001-A-201_CCTTGTGCAACGGGTA-1	2.71377	6.16431	Immature Enterocytes
B001-A-201_CCTTGTGCATTCCTCG-1	2.14054	0.41263	Immature Enterocytes
B001-A-201_CCTTGTGGTATTGAGA-1	3.18135	-0.026682	Immature Enterocytes
B001-A-201_CCTTGTGGTATTTCGG-1	2.314	5.18673	Immature Enterocytes
B001-A-201_CCTTGTGTCAAAGCCT-1	4.13649	1.52826	Immature Enterocytes
B001-A-201_CCTTGTGTCCATACAG-1	-9.74121	-6.23474	Secretory Specialized MUC6+
B001-A-201_CCTTGTGTCTACCTTA-1	1.20552	4.19343	Immature Enterocytes
B001-A-201_CCTTTGGAGGGCTTCC-1	0.97012	1.52496	Immature Enterocytes
B001-A-201_CCTTTGGAGTGCACTT-1	2.68584	5.19477	Immature Enterocytes
B001-A-201_CCTTTGGCACGCCAGT-1	2.14475	5.74415	Immature Enterocytes
B001-A-201_CCTTTGGCAGCTTTGA-1	-0.40133	3.44691	Enterocytes
B001-A-201_CCTTTGGGTAATCAAG-1	-0.1669	3.74399	Enterocytes
B001-A-201_CCTTTGGTCACAGTGT-1	4.01312	1.8219	Immature Enterocytes
B001-A-201_CCTTTGGTCGGAAACG-1	-12.5851	-1.42245	Immature Goblet
B001-A-201_CGAAGGACAGTCGGTC-1	0.94532	0.765069	Immature Enterocytes
B001-A-201_CGAAGGACATGATCTG-1	1.89165	-6.73404	TA2
B001-A-201_CGAAGTTAGTATGTAG-1	2.58946	4.48365	Immature Enterocytes
B001-A-201_CGAAGTTCAATGAAAC-1	0.15921	4.81421	Immature Enterocytes
B001-A-201_CGAAGTTGTGTCATCA-1	2.42268	3.23014	Immature Enterocytes
B001-A-201_CGAAGTTTCTTCGCTG-1	2.12749	3.32593	Immature Enterocytes
B001-A-201_CGAATTGAGAGGGTCT-1	3.26666	-5.22406	TA2
B001-A-201_CGACAGCAGGCAGGGA-1	1.52895	5.94673	Immature Enterocytes
B001-A-201_CGACAGCAGTCACTGT-1	-9.25276	-5.87351	Secretory Specialized MUC6+
B001-A-201_CGACAGCCAACCGTAT-1	1.66808	6.33433	Immature Enterocytes
B001-A-201_CGACAGCCAGTCGCTG-1	-2.65807	1.33355	Enterocytes 2
B001-A-201_CGACAGCTCATGACAC-1	1.45923	2.84967	Immature Enterocytes
B001-A-201_CGACAGCTCGCATAGT-1	2.31254	-2.32622	TA2
B001-A-201_CGAGAAGAGCAACAAT-1	-0.04728	3.60158	Enterocytes
B001-A-201_CGAGAAGAGGTCCGAA-1	2.48052	5.09799	Immature Enterocytes
B001-A-201_CGAGAAGCATAATCCG-1	-10.0423	-6.77916	Secretory Specialized MUC6+
B001-A-201_CGAGAAGGTGAATGTA-1	-2.62678	5.80857	Enterocytes
B001-A-201_CGAGAAGGTGGACTAG-1	1.43273	5.88123	Immature Enterocytes
B001-A-201_CGAGGAAAGCAATAAC-1	0.94356	2.37613	Immature Enterocytes
B001-A-201_CGAGGAAAGCCTGGAA-1	-1.09387	5.22265	Enterocytes
B001-A-201_CGAGGAAAGCTTTCTT-1	-3.24106	4.07577	Enterocytes 2
B001-A-201_CGAGGAAGTTTGAACC-1	1.62296	-5.52539	CyclingTA 1
B001-A-201_CGAGGAATCTACTGCC-1	-3.03091	2.24239	Immature Enterocytes
B001-A-201_CGAGGCTGTTGGATCT-1	2.07643	-14.4796	Best4+ Enterocytes
B001-A-201_CGAGGCTGTTGTCATG-1	-10.1209	-6.69957	Secretory Specialized MUC6+
B001-A-201_CGAGGCTTCCCAAGCG-1	2.92069	0.102662	Immature Enterocytes
B001-A-201_CGAGTGCAGTCTCTGA-1	-1.37207	5.3842	Enterocytes
B001-A-201_CGAGTGCTCAGACCCG-1	2.40798	4.24127	Immature Enterocytes
B001-A-201_CGAGTGCTCCAAGCCG-1	-9.70349	-6.15636	Secretory Specialized MUC6+
B001-A-201_CGATCGGTCTCTAAGG-1	3.01463	-0.583238	TA1
B001-A-201_CGATGCGAGGACATCG-1	1.15046	5.45008	Immature Enterocytes
B001-A-201_CGATGCGCAATGACCT-1	-1.44375	5.6379	Enterocytes
B001-A-201_CGATGCGTCCCAACTC-1	-1.29782	6.16228	Enterocytes 2
B001-A-201_CGATGCGTCTGAACGT-1	3.12271	-2.5552	TA2
B001-A-201_CGATGGCCAATAACCC-1	3.1718	-1.21846	TA1
B001-A-201_CGATGGCCACCCAACG-1	0.20451	1.21799	Immature Enterocytes
B001-A-201_CGATGGCGTCACGTGC-1	0.14559	5.71275	Enterocytes
B001-A-201_CGCAGGTAGGTGCCAA-1	-0.08387	2.44662	Immature Enterocytes
B001-A-201_CGCAGGTGTGTGTACT-1	-2.11273	-13.4071	Enteroendocrine
B001-A-201_CGCATAAAGAGCAGTC-1	-2.99239	6.06938	Enterocytes
B001-A-201_CGCATAAGTCCCTAAA-1	-0.50643	6.12622	Enterocytes
B001-A-201_CGCATAAGTTCCGTTC-1	-2.56897	2.58673	Enterocytes 2
B001-A-201_CGCATAAGTTGGGTTT-1	2.08789	-3.09221	TA2
B001-A-201_CGCATGGCAGCATCTA-1	-0.9035	4.34657	Enterocytes
B001-A-201_CGCATGGCAGCGAGTA-1	1.92964	0.851611	Immature Enterocytes
B001-A-201_CGCATGGGTCATAGTC-1	3.29398	2.14337	Immature Enterocytes
B001-A-201_CGCATGGTCAAGTGGG-1	2.40989	-0.113059	Immature Enterocytes
B001-A-201_CGCATGGTCGATACAC-1	1.62458	4.01296	Immature Enterocytes
B001-A-201_CGCCAGAAGCTCCCTT-1	2.21266	5.61931	Immature Enterocytes
B001-A-201_CGCCAGAGTAATTAGG-1	2.20109	3.22859	Immature Enterocytes
B001-A-201_CGCCATTAGACTGAGC-1	1.93563	0.582491	Immature Enterocytes
B001-A-201_CGCCATTAGATCGCTT-1	2.75948	-5.69261	TA2
B001-A-201_CGCCATTAGCATCCCG-1	-9.62864	-6.28323	Secretory Specialized MUC6+
B001-A-201_CGCCATTAGCTCAGAG-1	2.91738	-1.40155	Immature Enterocytes
B001-A-201_CGCCATTCACACCGCA-1	3.04608	-0.841274	Immature Enterocytes
B001-A-201_CGCCATTGTGTTGAGG-1	3.26423	-1.52104	TA1
B001-A-201_CGCCATTTCCACGTAA-1	-2.61821	5.76405	Enterocytes
B001-A-201_CGCGTGAAGAATCGTA-1	-2.6173	2.96505	Enterocytes 2
B001-A-201_CGCGTGAAGAGTGACC-1	-0.98015	3.64685	Enterocytes
B001-A-201_CGCGTGAAGTGGAATT-1	2.57085	1.72555	TA1
B001-A-201_CGCGTGACAGATACCT-1	-1.83061	3.72932	Enterocytes
B001-A-201_CGCGTGAGTGCGGTAA-1	2.08441	1.46978	Immature Enterocytes
B001-A-201_CGCGTGAGTTCGAAGG-1	3.11112	2.06661	Immature Enterocytes
B001-A-201_CGCGTGATCAGGACGA-1	2.62778	5.08138	Immature Enterocytes
B001-A-201_CGGAACCCACACGGAA-1	0.36458	3.45184	Enterocytes
B001-A-201_CGGAACCCAGTTAGAA-1	0.1947	5.54646	Enterocytes
B001-A-201_CGGAATTAGACGGTTG-1	2.50683	3.94592	Immature Enterocytes
B001-A-201_CGGAATTGTGAGAGGG-1	2.56441	-1.29375	TA1
B001-A-201_CGGAATTGTTAAGAAC-1	2.21877	5.08411	Immature Enterocytes
B001-A-201_CGGAATTGTTATGACC-1	2.90753	4.87631	Immature Enterocytes
B001-A-201_CGGAATTTCTATACGG-1	3.12041	0.132273	Immature Enterocytes
B001-A-201_CGGACACAGCACTCCG-1	-2.63298	4.44744	Enterocytes
B001-A-201_CGGACACAGTGATCGG-1	-3.19842	0.594626	Enterocytes 2
B001-A-201_CGGACACCATCCGGCA-1	-2.38757	4.55598	Enterocytes
B001-A-201_CGGACACGTCCAGCCA-1	-0.17661	3.91431	Enterocytes 2
B001-A-201_CGGACACGTGGGTATG-1	-3.22127	3.94162	Enterocytes
B001-A-201_CGGACACTCATAGGCT-1	-2.98287	5.23245	Enterocytes
B001-A-201_CGGACACTCGCTTGCT-1	0.03212	3.28443	Immature Enterocytes
B001-A-201_CGGACACTCTCAGAAC-1	-2.82869	0.158893	Enterocytes 2
B001-A-201_CGGACACTCTCTGCCA-1	2.02275	0.902154	Immature Enterocytes
B001-A-201_CGGAGAAGTTCTCTAT-1	1.85174	-14.3504	Best4+ Enterocytes
B001-A-201_CGGGACTAGATGGTCG-1	3.62915	0.585458	Immature Enterocytes
B001-A-201_CGGGACTAGTGCACCC-1	-4.8337	2.14099	Enterocytes 2
B001-A-201_CGGGACTCACAGAGCA-1	1.55598	-5.45813	TA2
B001-A-201_CGGGACTCAGGCTTGC-1	2.4089	-0.457376	Immature Enterocytes
B001-A-201_CGGGACTGTATGAGCG-1	2.49566	0.242075	Immature Enterocytes
B001-A-201_CGGGACTGTATGCTTG-1	1.86025	4.04373	Immature Enterocytes
B001-A-201_CGGGACTGTCGAAGCA-1	2.80085	-0.010417	Immature Enterocytes
B001-A-201_CGGGACTTCCACTGAA-1	-1.00426	5.86225	Enterocytes
B001-A-201_CGGGCATAGTAAACAC-1	4.22436	1.3672	Immature Enterocytes
B001-A-201_CGGGCATCACAGAGCA-1	-1.27641	3.05664	Enterocytes 2
B001-A-201_CGGGCATGTTCAAAGA-1	-1.93525	4.36741	Enterocytes
B001-A-201_CGGGCATGTTCGTTCC-1	3.21711	-1.14371	TA2
B001-A-201_CGGGTCAAGCTCGGCT-1	1.22938	-5.84613	CyclingTA 1
B001-A-201_CGGGTCAAGGATACCG-1	-1.82865	3.45517	Enterocytes
B001-A-201_CGGGTCACAAGCACCC-1	-8.46276	-7.16261	Secretory Specialized MUC6+
B001-A-201_CGGGTCACAGAGTAAT-1	1.66959	0.429545	Immature Enterocytes
B001-A-201_CGGGTCACAGTGTACT-1	1.8783	0.369095	Immature Enterocytes
B001-A-201_CGGGTCACATGTAACC-1	-12.9449	-0.276119	Immature Goblet
B001-A-201_CGGGTGTCACTGCTTC-1	2.0724	4.07476	Enterocytes 2
B001-A-201_CGGGTGTCAGGAATCG-1	2.80451	-4.52774	TA2
B001-A-201_CGGGTGTCATGAGAAT-1	3.66351	3.25927	Immature Enterocytes
B001-A-201_CGGGTGTGTAGTCTTG-1	4.48064	1.08217	Immature Enterocytes
B001-A-201_CGTAAGTAGTACTGTC-1	3.47749	-1.18393	Immature Enterocytes
B001-A-201_CGTAAGTCATAGGAGC-1	-0.45361	4.01457	Enterocytes
B001-A-201_CGTAAGTGTGAACCGA-1	3.12193	-1.29453	TA1
B001-A-201_CGTAATGAGTTAGTAG-1	-0.1202	2.9802	Immature Enterocytes
B001-A-201_CGTAATGGTACGTTCA-1	1.98704	-0.081291	Immature Enterocytes
B001-A-201_CGTAATGGTCAGATTC-1	-12.3727	0.985545	Goblet
B001-A-201_CGTAATGGTTCTAAGC-1	-9.78552	-6.51944	Secretory Specialized MUC6+
B001-A-201_CGTAATGGTTGGGCCT-1	1.9164	-2.6835	Enterocytes 2
B001-A-201_CGTAATGTCATTGCGA-1	-11.7713	0.651049	Goblet
B001-A-201_CGTAGTAAGGAAGAAC-1	0.60708	0.540063	Immature Enterocytes
B001-A-201_CGTAGTACACAACGAG-1	1.92057	4.30946	Immature Enterocytes
B001-A-201_CGTAGTATCGCTTGCT-1	1.31892	1.71915	Immature Enterocytes
B001-A-201_CGTCAAAAGTTGCCCG-1	3.87177	1.54707	Immature Enterocytes
B001-A-201_CGTCAAACACCTGCTT-1	3.151	2.8111	Immature Enterocytes
B001-A-201_CGTCAAAGTCCCTCAT-1	-12.5964	-1.4269	Immature Goblet
B001-A-201_CGTCAAATCGACCCAG-1	-0.34434	4.00188	Enterocytes
B001-A-201_CGTCAAATCTCACCCA-1	1.44584	-13.982	Best4+ Enterocytes
B001-A-201_CGTCCATAGAGTCGAC-1	0.43136	1.22184	Immature Enterocytes
B001-A-201_CGTCCATAGCATGAAT-1	-1.58882	3.55585	Enterocytes
B001-A-201_CGTCCATCACCTAAAC-1	1.3741	2.14846	Immature Enterocytes
B001-A-201_CGTCCATTCGGTAAGG-1	1.76336	0.449913	TA1
B001-A-201_CGTCCATTCTGCGAGC-1	-0.04567	3.45857	Enterocytes
B001-A-201_CGTGAATCAAGGTCGA-1	1.76602	6.43916	Immature Enterocytes
B001-A-201_CGTGAATCAATACAGA-1	-3.45141	2.98136	Enterocytes 2
B001-A-201_CGTGAATCAGCAGTTT-1	4.49642	1.54144	Immature Enterocytes
B001-A-201_CGTGAATCATACGCAT-1	2.55106	-7.05328	Stem
B001-A-201_CGTGATAAGGGACCAT-1	2.71199	-0.520198	Immature Enterocytes
B001-A-201_CGTGATAGTATTGAGA-1	-1.48035	4.98441	Enterocytes
B001-A-201_CGTGATATCGCCACTT-1	2.44649	4.13629	Immature Enterocytes
B001-A-201_CGTGATATCTCGAACA-1	-2.39963	1.67045	Enterocytes 2
B001-A-201_CGTGCTTAGAAGCCAC-1	2.08579	0.775586	Immature Enterocytes
B001-A-201_CGTGCTTCAACGTAAA-1	1.44029	6.13159	Immature Enterocytes
B001-A-201_CGTGCTTCACTATCCC-1	1.71293	2.80825	Immature Enterocytes
B001-A-201_CGTGCTTCAGCACCCA-1	2.19126	1.06557	Immature Enterocytes
B001-A-201_CGTGCTTGTACGAGTG-1	2.38709	3.53696	Immature Enterocytes
B001-A-201_CGTGCTTTCAAATGAG-1	1.4929	2.00936	Immature Enterocytes
B001-A-201_CGTGTCTAGAGATTCA-1	-0.51788	3.78744	Enterocytes
B001-A-201_CGTGTCTAGATCACCT-1	3.54631	3.75476	Immature Enterocytes
B001-A-201_CGTTAGAAGATCGCTT-1	0.46078	1.39868	Immature Enterocytes
B001-A-201_CGTTAGAAGCCAAGTG-1	0.94363	4.27892	Immature Enterocytes
B001-A-201_CGTTAGACATAGCTGT-1	-2.32102	0.433164	Enterocytes 2
B001-A-201_CGTTAGAGTAAGATTG-1	2.55261	-5.94068	TA2
B001-A-201_CGTTAGAGTGGACTAG-1	2.52539	-0.814417	TA1
B001-A-201_CGTTCTGAGTCTTCGA-1	2.40343	4.4159	Immature Enterocytes
B001-A-201_CGTTCTGCACACACGC-1	3.29115	0.854645	Immature Enterocytes
B001-A-201_CGTTCTGTCACGAGGA-1	-0.04149	3.86607	Immature Enterocytes
B001-A-201_CGTTGGGAGGAGAGTA-1	-2.39277	6.5358	Enterocytes
B001-A-201_CGTTGGGCAGTATGAA-1	3.92362	0.113425	Immature Enterocytes
B001-A-201_CGTTGGGTCCTTCTAA-1	1.85691	3.05348	Immature Enterocytes
B001-A-201_CTAACCCAGCGTGCCT-1	0.52893	1.23968	Immature Enterocytes
B001-A-201_CTAACCCAGCTGAGCA-1	3.39611	0.034975	Immature Enterocytes
B001-A-201_CTAACCCAGTGCTCGC-1	3.20826	0.819019	Immature Enterocytes
B001-A-201_CTAACCCAGTTACGTC-1	-1.41379	3.71448	Enterocytes
B001-A-201_CTAACCCCAAGAGGCT-1	2.28063	-0.090413	Immature Enterocytes
B001-A-201_CTAACCCCACTGAGTT-1	-2.68293	4.61025	Enterocytes
B001-A-201_CTAACCCCAGGAAGTC-1	-1.28364	5.78511	Enterocytes
B001-A-201_CTAACCCCAGGGAGAG-1	-2.20663	-12.7612	Enteroendocrine
B001-A-201_CTAACCCGTACTCGCG-1	1.54022	1.81161	Immature Enterocytes
B001-A-201_CTAACCCGTCAACACT-1	1.70646	-3.35684	TA2
B001-A-201_CTAACCCTCCACCTGT-1	0.09832	4.10344	Immature Enterocytes
B001-A-201_CTAACCCTCTATTCGT-1	-0.47897	2.80986	Immature Enterocytes
B001-A-201_CTAACTTGTCCTCCAT-1	-5.42248	-5.07328	Paneth
B001-A-201_CTAACTTTCAGGAACG-1	0.31872	1.34882	Immature Enterocytes
B001-A-201_CTAAGTGCAAGTGATA-1	0.63289	5.17856	Immature Enterocytes
B001-A-201_CTAAGTGCATAGTCGT-1	-0.20886	3.94564	Enterocytes 2
B001-A-201_CTAAGTGGTGTTAAAG-1	-9.31083	-5.5836	Secretory Specialized MUC6+
B001-A-201_CTACAGAAGGCGAAGG-1	-12.3595	0.874966	Goblet
B001-A-201_CTACAGACATAACTCG-1	3.09573	-2.14563	TA1
B001-A-201_CTACAGAGTCAGTCGC-1	0.09165	4.97594	Enterocytes
B001-A-201_CTACAGAGTGGCTCTG-1	2.45616	0.343135	Immature Enterocytes
B001-A-201_CTACAGATCCTTGGAA-1	-1.39495	4.4835	Enterocytes
B001-A-201_CTACAGATCTGGTGGC-1	0.40723	3.79405	Immature Enterocytes
B001-A-201_CTACATTCAACGTATC-1	1.34543	1.44611	Immature Enterocytes
B001-A-201_CTACATTCAGAGAAAG-1	1.53659	6.07466	Immature Enterocytes
B001-A-201_CTACATTTCTGGTGCG-1	1.76772	6.26916	Immature Enterocytes
B001-A-201_CTACCCAAGCCACAAG-1	2.71749	-0.634483	TA1
B001-A-201_CTACCCATCCACCCTA-1	2.13084	-3.51347	TA2
B001-A-201_CTACCTGAGAAGCCTG-1	3.10429	0.011903	Immature Enterocytes
B001-A-201_CTACCTGAGTCAACAA-1	2.91858	-5.10172	TA2
B001-A-201_CTACCTGCACACTTAG-1	2.04325	6.55631	Immature Enterocytes
B001-A-201_CTACCTGGTGCTAGCC-1	1.59433	-0.094737	TA1
B001-A-201_CTACCTGTCCAAGCCG-1	1.67317	6.0575	Immature Enterocytes
B001-A-201_CTACGGGGTTGGACTT-1	1.74604	-0.226793	Immature Enterocytes
B001-A-201_CTACTATAGTCCCAAT-1	1.45733	-3.23872	TA1
B001-A-201_CTACTATCAACAGTGG-1	2.11972	-0.129995	Immature Enterocytes
B001-A-201_CTACTATGTCCTGTCT-1	1.41357	1.07486	Immature Enterocytes
B001-A-201_CTACTATTCGGCCCAA-1	-0.5332	3.95664	Enterocytes
B001-A-201_CTAGACAAGCGCCTAC-1	2.45352	2.89215	Immature Enterocytes
B001-A-201_CTAGACAAGGTTGCCC-1	3.88397	1.56094	Immature Enterocytes
B001-A-201_CTAGACATCGAACGGA-1	-0.09077	3.13549	Enterocytes
B001-A-201_CTAGGTACAAAGACTA-1	2.34604	-14.2202	Best4+ Enterocytes
B001-A-201_CTAGGTACAATGGGTG-1	-0.50939	4.64921	Enterocytes
B001-A-201_CTAGGTACAGCTACAT-1	2.19221	-14.3313	Best4+ Enterocytes
B001-A-201_CTAGGTAGTGGCTGCT-1	-2.79167	4.24145	Enterocytes
B001-A-201_CTAGGTAGTTTCCAAG-1	-0.97883	4.099	Immature Enterocytes
B001-A-201_CTAGGTATCAAATGAG-1	2.26562	0.685607	Immature Enterocytes
B001-A-201_CTATAGGCATCGAACT-1	2.89569	-2.41081	TA2
B001-A-201_CTATAGGTCGAGAAAT-1	-1.77667	4.14996	Enterocytes
B001-A-201_CTATAGGTCTCATAGG-1	1.91904	1.38336	Immature Enterocytes
B001-A-201_CTATCCGCATATTCGG-1	1.69163	-14.1769	Best4+ Enterocytes
B001-A-201_CTATCCGGTTGTACGT-1	0.58825	4.15125	Immature Enterocytes
B001-A-201_CTATCTACAGGCTATT-1	-2.12602	0.562012	Enterocytes 2
B001-A-201_CTATCTAGTCAACCTA-1	1.73733	-6.72824	TA2
B001-A-201_CTATCTAGTTCTCTCG-1	0.44623	1.22157	Immature Enterocytes
B001-A-201_CTATCTATCGGTAGAG-1	1.78499	3.28664	Enterocytes 2
B001-A-201_CTCAACCCAAGACGGT-1	1.69908	-14.1337	Best4+ Enterocytes
B001-A-201_CTCAACCCATCGATGT-1	1.47364	5.69857	Immature Enterocytes
B001-A-201_CTCAACCGTCGTCGGT-1	1.62729	6.59535	Immature Enterocytes
B001-A-201_CTCAACCGTGTGTTTG-1	0.95916	3.15608	Immature Enterocytes
B001-A-201_CTCAACCTCCTTCTTC-1	4.0505	3.62876	Immature Enterocytes
B001-A-201_CTCAAGAAGGAACGAA-1	0.90509	-5.11686	TA2
B001-A-201_CTCAAGAAGGATAATC-1	3.30469	-1.70686	Immature Enterocytes
B001-A-201_CTCAAGACACCTGAAT-1	2.01849	4.6487	Immature Enterocytes
B001-A-201_CTCAAGACATTCGATG-1	4.77017	1.13244	Immature Enterocytes
B001-A-201_CTCAATTAGATAGCAT-1	1.96186	5.22115	Immature Enterocytes
B001-A-201_CTCAATTCACCAAATC-1	2.17884	4.93299	Immature Enterocytes
B001-A-201_CTCAATTGTTGGACTT-1	2.28	-14.4551	Best4+ Enterocytes
B001-A-201_CTCAATTTCGCTACGG-1	1.12479	4.18079	Immature Enterocytes
B001-A-201_CTCACTGAGCTGGCTC-1	2.62506	5.03241	Immature Enterocytes
B001-A-201_CTCACTGCAGCGGTCT-1	3.15918	-0.627636	TA1
B001-A-201_CTCAGAAAGCATCAGG-1	-8.60251	-5.82273	Secretory Specialized MUC6+
B001-A-201_CTCAGAAAGTTGGACG-1	1.43594	0.546067	Immature Enterocytes
B001-A-201_CTCAGAACATCTGCGG-1	-10.0718	-6.52754	Secretory Specialized MUC6+
B001-A-201_CTCAGAAGTCAAGCCC-1	1.82008	0.251893	Immature Enterocytes
B001-A-201_CTCAGAATCTACCCAC-1	3.26257	0.208373	Immature Enterocytes
B001-A-201_CTCAGAATCTCCTGCA-1	3.14681	4.67291	Immature Enterocytes
B001-A-201_CTCAGGGCACCCTGTT-1	2.60448	4.42806	Immature Enterocytes
B001-A-201_CTCAGTCCAAATGAGT-1	0.59668	5.26599	Enterocytes
B001-A-201_CTCAGTCCAACAGAGC-1	4.18704	0.634859	Immature Enterocytes
B001-A-201_CTCAGTCGTAATTAGG-1	-0.58651	4.3988	Immature Enterocytes
B001-A-201_CTCAGTCGTAGCCCTG-1	1.94605	3.289	Immature Enterocytes
B001-A-201_CTCAGTCGTCTCAGGC-1	-3.91232	1.49287	Enterocytes 2
B001-A-201_CTCATCGAGTTCACTG-1	-2.04398	4.86545	Enterocytes
B001-A-201_CTCATCGCAACCCTCT-1	3.90176	1.13611	Immature Enterocytes
B001-A-201_CTCATCGCAGGGCTTC-1	-0.21836	6.00672	Enterocytes
B001-A-201_CTCATCGCAGTGTGCC-1	0.49441	2.5685	Immature Enterocytes
B001-A-201_CTCATCGCATTGTACG-1	3.39257	2.26772	Immature Enterocytes
B001-A-201_CTCATCGGTAGGAGTC-1	1.24209	0.348951	Immature Enterocytes
B001-A-201_CTCATGCCAAAGGCGT-1	-12.9148	0.747226	Goblet
B001-A-201_CTCATGCCACATGGTT-1	2.83508	-0.984484	TA1
B001-A-201_CTCATGCGTGTGACCC-1	7.24683	-10.4425	Tuft
B001-A-201_CTCATTACACCCTAAA-1	1.73683	-14.0856	Best4+ Enterocytes
B001-A-201_CTCATTACAGTTCTAG-1	1.19022	5.29369	Immature Enterocytes
B001-A-201_CTCATTACATGCGGTC-1	-0.35645	3.52881	Enterocytes
B001-A-201_CTCATTATCCTCTCTT-1	0.96317	6.1328	Immature Enterocytes
B001-A-201_CTCATTATCCTGCCAT-1	0.55315	1.3429	Immature Enterocytes
B001-A-201_CTCCAACGTCCCAAAT-1	3.39491	-3.06921	TA2
B001-A-201_CTCCAACTCTCGCGTT-1	3.51854	-2.64405	TA2
B001-A-201_CTCCACACATGGCTAT-1	0.68692	-6.102	CyclingTA 1
B001-A-201_CTCCATGAGATGCTTC-1	0.77839	2.50511	Immature Enterocytes
B001-A-201_CTCCATGGTATCGATC-1	1.96536	4.13129	Immature Enterocytes
B001-A-201_CTCCATGGTCGCTCGA-1	1.9416	5.87759	Immature Enterocytes
B001-A-201_CTCCATGTCGAACACT-1	4.18849	0.350962	Immature Enterocytes
B001-A-201_CTCCCAACAAATGGAT-1	2.0557	-0.135765	Immature Enterocytes
B001-A-201_CTCCCAATCTAACACG-1	1.91802	-14.0433	Best4+ Enterocytes
B001-A-201_CTCCCTCAGAGTAACT-1	2.31882	3.46714	Immature Enterocytes
B001-A-201_CTCCCTCAGCAGCGAT-1	3.62571	-0.840256	Immature Enterocytes
B001-A-201_CTCCCTCGTTTCAGAC-1	3.25118	-1.92988	TA1
B001-A-201_CTCCCTCTCAGCGTCG-1	3.33484	3.24794	Immature Enterocytes
B001-A-201_CTCCGATCAAACACCT-1	3.63189	0.224414	TA1
B001-A-201_CTCCGATGTCCTGGGT-1	4.67989	1.70713	Immature Enterocytes
B001-A-201_CTCCGATGTCCTGGTG-1	4.45993	0.25086	Immature Enterocytes
B001-A-201_CTCCGATGTGCCCGTA-1	-12.9825	0.494124	Goblet
B001-A-201_CTCCTCCAGCATTGAA-1	-2.46499	5.09495	Enterocytes
B001-A-201_CTCCTCCCAGTCAGCC-1	-9.10093	-6.05867	Secretory Specialized MUC6+
B001-A-201_CTCCTCCGTCCTCATC-1	-4.14753	0.623513	Enterocytes 2
B001-A-201_CTCCTCCGTTATGTGC-1	1.43626	0.430245	Immature Enterocytes
B001-A-201_CTCCTTTAGATTGATG-1	-0.92858	3.46443	Enterocytes
B001-A-201_CTCCTTTCACCTCTGT-1	0.91907	0.518256	Immature Enterocytes
B001-A-201_CTCCTTTCACGTACAT-1	0.91045	3.61432	Immature Enterocytes
B001-A-201_CTCCTTTGTCCGGACT-1	-2.09101	5.07417	Enterocytes
B001-A-201_CTCCTTTTCAACTCTT-1	1.82985	0.564089	Immature Enterocytes
B001-A-201_CTCCTTTTCTTGAACG-1	-0.92666	5.33059	Enterocytes
B001-A-201_CTCGAGGAGAAGTGTT-1	2.50877	6.01935	Immature Enterocytes
B001-A-201_CTCGAGGAGATTGTGA-1	-1.55695	4.7601	Enterocytes
B001-A-201_CTCGAGGCAAACCACT-1	-2.23625	5.25989	Enterocytes
B001-A-201_CTCGAGGCAAATCAAG-1	-11.1594	1.04031	Goblet
B001-A-201_CTCGAGGCAGGCACAA-1	0.30618	4.3831	Immature Enterocytes
B001-A-201_CTCTCAGAGGTGCAGT-1	1.66888	4.25668	Immature Enterocytes
B001-A-201_CTCTCAGTCATGCTAG-1	-3.05826	5.72874	Enterocytes 2
B001-A-201_CTCTCAGTCCAAGAGG-1	-4.80712	1.66026	Enterocytes 2
B001-A-201_CTCTCAGTCTAGCCAA-1	2.03208	1.74812	Immature Enterocytes
B001-A-201_CTCTCGAAGCCGGAAT-1	-3.03548	4.46695	Enterocytes
B001-A-201_CTCTCGAAGGGAGGTG-1	0.70105	3.9994	Immature Enterocytes
B001-A-201_CTCTCGACAATAGGAT-1	-0.80784	5.17238	Enterocytes
B001-A-201_CTCTCGAGTGAAGCTG-1	-9.74713	-6.32625	Secretory Specialized MUC6+
B001-A-201_CTCTGGTGTTTACGAC-1	-1.4931	0.2216	Enterocytes 2
B001-A-201_CTCTGGTTCCGCAAAT-1	3.50545	3.99523	Immature Enterocytes
B001-A-201_CTGAATGAGACGGATC-1	3.22695	-0.231719	Immature Enterocytes
B001-A-201_CTGAATGGTTGACGGA-1	-1.07374	4.47131	Enterocytes
B001-A-201_CTGAATGTCGGAATTC-1	1.25798	6.40902	Immature Enterocytes
B001-A-201_CTGAGCGAGTTACGGG-1	-2.64243	0.295744	Enterocytes 2
B001-A-201_CTGAGCGCATTGACTG-1	-1.27599	5.85116	Enterocytes
B001-A-201_CTGAGCGGTCCGAAAG-1	0.1096	2.16562	Immature Enterocytes
B001-A-201_CTGAGCGTCAAACCCA-1	0.98169	2.332	Immature Enterocytes
B001-A-201_CTGAGGCCACTTTATC-1	-1.56239	4.90432	Enterocytes
B001-A-201_CTGATCCAGAGAGAAC-1	3.04059	-2.40285	TA2
B001-A-201_CTGATCCAGGTTACAA-1	-1.32923	0.237277	Enterocytes 2
B001-A-201_CTGATCCCACCGTGGT-1	3.54067	0.154071	Immature Enterocytes
B001-A-201_CTGATCCCATCCGCGA-1	-0.60821	2.46118	Immature Enterocytes
B001-A-201_CTGCAGGAGGTTCACT-1	-2.06743	3.67503	Enterocytes
B001-A-201_CTGCAGGGTGTATTCG-1	2.50182	-2.75849	TA2
B001-A-201_CTGCATCAGATGAAGG-1	-4.73145	1.67886	Enterocytes 2
B001-A-201_CTGCATCAGGAAAGTG-1	-12.3427	1.13952	Goblet
B001-A-201_CTGCATCTCAAGTCGT-1	-11.5063	1.25156	Goblet
B001-A-201_CTGCCATAGGGTTAAT-1	4.25913	-0.410601	Immature Enterocytes
B001-A-201_CTGCCATCAGACGGAT-1	-3.87459	2.27204	Enterocytes 2
B001-A-201_CTGCCTACACTCACTC-1	-4.24916	-13.1636	Enteroendocrine
B001-A-201_CTGCCTAGTGATTAGA-1	-1.4897	0.818491	Enterocytes 2
B001-A-201_CTGCCTAGTGTCATCA-1	2.94393	1.6532	Immature Enterocytes
B001-A-201_CTGCCTATCTAGAACC-1	3.5633	2.65429	Immature Enterocytes
B001-A-201_CTGCGAGCAAGATGTA-1	1.44436	6.34269	Immature Enterocytes
B001-A-201_CTGCGAGCATGGAACG-1	-2.47169	1.21768	Enterocytes 2
B001-A-201_CTGCGAGTCCAAGCAT-1	2.214	-14.3923	Best4+ Enterocytes
B001-A-201_CTGCTCACAGAACTAA-1	1.29476	4.85829	Enterocytes 2
B001-A-201_CTGCTCACAGCCCACA-1	1.28255	1.71109	Immature Enterocytes
B001-A-201_CTGCTCATCGCTGTTC-1	2.0382	-0.161464	Immature Enterocytes
B001-A-201_CTGGACGGTAACTAAG-1	-2.10721	4.51979	Enterocytes
B001-A-201_CTGGACGGTTAACAGA-1	1.96535	-4.9015	CyclingTA 1
B001-A-201_CTGGACGGTTGAGTCT-1	-1.6991	5.31604	Enterocytes
B001-A-201_CTGGACGTCATTTGCT-1	1.23261	5.80568	Immature Enterocytes
B001-A-201_CTGGCAGAGCTACTAC-1	-0.7499	3.97137	Immature Enterocytes
B001-A-201_CTGGCAGAGTAAACGT-1	1.79316	3.7971	Immature Enterocytes
B001-A-201_CTGGCAGGTAATGCGG-1	3.43979	2.81457	Immature Enterocytes
B001-A-201_CTGGTCTCAAATACGA-1	3.0443	2.11204	Immature Enterocytes
B001-A-201_CTGGTCTCATGAAAGT-1	1.15339	-0.349059	Immature Enterocytes
B001-A-201_CTGGTCTTCACACCGG-1	1.97035	-3.79453	TA2
B001-A-201_CTGGTCTTCATTTCCA-1	3.06406	0.585015	Immature Enterocytes
B001-A-201_CTGGTCTTCTCGCGTT-1	-0.72522	3.02364	Immature Enterocytes
B001-A-201_CTGGTCTTCTTCGTAT-1	3.34531	-2.46373	TA1
B001-A-201_CTGTACCAGCTTGTTG-1	4.25933	1.65178	Immature Enterocytes
B001-A-201_CTGTACCAGTAGGCCA-1	0.16574	1.99987	Immature Enterocytes
B001-A-201_CTGTACCTCAATCCAG-1	0.88441	2.72829	Immature Enterocytes
B001-A-201_CTGTACCTCCAGTGTA-1	-0.23631	2.38398	Enterocytes
B001-A-201_CTGTAGACAGACGCTC-1	2.86301	4.49536	Immature Enterocytes
B001-A-201_CTGTAGACAGGTTCAT-1	3.12808	1.41138	Immature Enterocytes
B001-A-201_CTGTAGAGTGTCTTCC-1	-0.00916	5.08311	Enterocytes
B001-A-201_CTGTAGATCGTGGTAT-1	2.33296	1.56238	Immature Enterocytes
B001-A-201_CTGTATTCATTCAGCA-1	0.47473	3.86884	Immature Enterocytes
B001-A-201_CTGTATTGTAAGATCA-1	-0.88538	5.15059	Enterocytes
B001-A-201_CTGTATTGTAGCGCTC-1	1.43676	0.648062	Immature Enterocytes
B001-A-201_CTGTATTGTCACGCTG-1	3.82651	-0.066995	Immature Enterocytes
B001-A-201_CTGTATTGTGTCTTCC-1	2.84694	4.42286	Immature Enterocytes
B001-A-201_CTGTATTTCCACGAAT-1	-0.05531	3.0034	Immature Enterocytes
B001-A-201_CTGTATTTCTGTCCGT-1	0.57682	1.17005	Immature Enterocytes
B001-A-201_CTGTCGTCATTGTGCA-1	0.30725	3.08785	Immature Enterocytes
B001-A-201_CTGTCGTGTCGCTTAA-1	2.75855	-0.735772	Immature Enterocytes
B001-A-201_CTGTCGTTCAGTGCGC-1	7.27614	-10.5363	Tuft
B001-A-201_CTGTCGTTCGTCGACG-1	2.16821	3.97735	Immature Enterocytes
B001-A-201_CTGTGAACAATCCAGT-1	2.45147	6.16416	Immature Enterocytes
B001-A-201_CTGTGAACAGAAGCGT-1	2.63036	-4.68061	TA2
B001-A-201_CTGTGAATCACTTTGT-1	-1.15874	4.98801	Enterocytes
B001-A-201_CTGTGAATCCTCACGT-1	-2.85546	4.84182	Enterocytes
B001-A-201_CTGTGGGGTCACTTAG-1	3.50226	0.966665	Immature Enterocytes
B001-A-201_CTGTGGGTCCACCTGT-1	3.1909	1.13413	Immature Enterocytes
B001-A-201_CTTACCGAGCTAGATA-1	-0.84717	5.8192	Enterocytes
B001-A-201_CTTACCGAGTAGTCAA-1	-2.56493	0.419721	Enterocytes 2
B001-A-201_CTTACCGGTTCTATCT-1	1.80013	0.939169	Immature Enterocytes
B001-A-201_CTTACCGTCCACTGAA-1	-0.66054	3.34387	Enterocytes
B001-A-201_CTTAGGACATCACAGT-1	1.82068	3.21541	Immature Enterocytes
B001-A-201_CTTAGGATCGCGCTGA-1	-2.40197	5.61658	Enterocytes
B001-A-201_CTTCAATAGCTCTGTA-1	2.21898	-14.5025	Best4+ Enterocytes
B001-A-201_CTTCAATAGTCATTGC-1	2.85245	3.42542	Immature Enterocytes
B001-A-201_CTTCAATGTACGAGTG-1	-3.04882	4.96584	Enterocytes
B001-A-201_CTTCAATTCAAGAGTA-1	-2.3551	4.05358	Enterocytes
B001-A-201_CTTCAATTCATGCATG-1	3.04236	4.55594	Immature Enterocytes
B001-A-201_CTTCAATTCTGAACGT-1	1.61618	-14.103	Best4+ Enterocytes
B001-A-201_CTTCAATTCTTTGCTA-1	-2.35168	4.53091	Enterocytes
B001-A-201_CTTCCGAAGTAAGCAT-1	-1.30775	4.23871	Enterocytes
B001-A-201_CTTCCGACACGCTGAC-1	-2.74058	4.92099	Enterocytes
B001-A-201_CTTCCGACAGCGTGCT-1	2.70205	-1.30818	TA1
B001-A-201_CTTCCGACATCGATCA-1	-12.2474	0.857072	Goblet
B001-A-201_CTTCCGAGTCACAGAG-1	2.13245	5.63074	Immature Enterocytes
B001-A-201_CTTCCGAGTTCCAAAC-1	2.02255	-14.3578	Best4+ Enterocytes
B001-A-201_CTTCCGATCGACTCCT-1	1.37238	-5.1309	CyclingTA 1
B001-A-201_CTTCCGATCGTTTACT-1	3.52773	-1.05102	TA1
B001-A-201_CTTCCTTCAGGCGAAT-1	0.02155	2.3497	Immature Enterocytes
B001-A-201_CTTCCTTGTAAGTCAA-1	2.81491	-3.13457	TA2
B001-A-201_CTTCCTTGTCAAATCC-1	2.70668	-1.18072	TA1
B001-A-201_CTTCCTTTCATTTGCT-1	-2.48602	1.81571	Enterocytes 2
B001-A-201_CTTCCTTTCCATATGG-1	-2.41144	3.78974	Enterocytes
B001-A-201_CTTCGGTGTCTCAGAT-1	-9.44123	-6.19803	Secretory Specialized MUC6+
B001-A-201_CTTCGGTTCAGAGTGG-1	3.97866	2.95324	Immature Enterocytes
B001-A-201_CTTCGGTTCTACCACC-1	-11.387	0.945187	Goblet
B001-A-201_CTTCTAAAGACATCAA-1	1.6252	3.14078	Immature Enterocytes
B001-A-201_CTTCTAAAGATAGTGT-1	-0.6496	2.73367	Enterocytes
B001-A-201_CTTCTAACAACATCGT-1	-3.81756	-12.5605	Enteroendocrine
B001-A-201_CTTCTAAGTCTGTCAA-1	4.64829	2.2734	Immature Enterocytes
B001-A-201_CTTCTAATCGTCGATA-1	3.02723	-2.69623	TA2
B001-A-201_CTTCTCTCACTCCTGT-1	-1.54276	3.7843	Enterocytes
B001-A-201_CTTCTCTTCTGCGGCA-1	-1.53035	4.91526	Enterocytes
B001-A-201_CTTGAGAAGAGTCACG-1	-0.26023	6.13098	Immature Enterocytes
B001-A-201_CTTGATTAGAAACCAT-1	-10.0184	-6.46754	Secretory Specialized MUC6+
B001-A-201_CTTGATTAGAACAAGG-1	-9.53117	-6.90417	Secretory Specialized MUC6+
B001-A-201_CTTGATTGTACGGGAT-1	-0.91469	5.40749	Enterocytes
B001-A-201_CTTGATTTCCTATTTG-1	1.88778	-0.960286	TA1
B001-A-201_CTTTCAACACAGCTGC-1	2.49953	0.61934	Immature Enterocytes
B001-A-201_CTTTCAACAGCAGTTT-1	2.69993	5.12389	Immature Enterocytes
B001-A-201_CTTTCAAGTGTATACC-1	1.30316	5.56342	Immature Enterocytes
B001-A-201_CTTTCAATCATACAGC-1	-3.09831	5.2873	Enterocytes
B001-A-201_CTTTCGGAGAGTTGTA-1	2.50763	-1.42193	TA1
B001-A-201_CTTTCGGGTAGTACGG-1	-1.62778	3.20101	Enterocytes 2
B001-A-201_CTTTCGGGTTGTTGAC-1	3.26152	2.83486	Immature Enterocytes
B001-A-201_GAAATGAAGAATACAC-1	1.65092	2.68816	Immature Enterocytes
B001-A-201_GAAATGACAGTTGGTT-1	2.47765	2.83588	Immature Enterocytes
B001-A-201_GAACACTCAGGAATCG-1	1.32589	5.12215	Immature Enterocytes
B001-A-201_GAACACTCAGTCCGTG-1	2.18648	6.26799	Immature Enterocytes
B001-A-201_GAACACTTCTCTGCTG-1	1.19861	5.26282	Immature Enterocytes
B001-A-201_GAACGTTGTGACTGTT-1	-12.5546	-1.44983	Immature Goblet
B001-A-201_GAACGTTTCGAGCACC-1	-12.7338	0.864571	Goblet
B001-A-201_GAACTGTCACACTTAG-1	-1.91496	3.75668	Enterocytes
B001-A-201_GAACTGTCAGACCAAG-1	2.58688	1.78235	Immature Enterocytes
B001-A-201_GAAGAATCAGGCTCTG-1	-0.18484	5.80213	Enterocytes
B001-A-201_GAAGCCCAGATCGCTT-1	0.22228	4.13577	Immature Enterocytes
B001-A-201_GAAGCCCAGCCTCAAT-1	-2.19708	-13.0672	Enteroendocrine
B001-A-201_GAAGCCCAGTTCCATG-1	-2.64329	3.9381	Enterocytes
B001-A-201_GAAGCCCCACGCCACA-1	2.77625	-2.78347	TA2
B001-A-201_GAAGCCCGTTAACAGA-1	1.78262	5.73306	Immature Enterocytes
B001-A-201_GAAGCCCTCCAGGACC-1	-2.90288	2.83698	Enterocytes 2
B001-A-201_GAAGCGAAGTGGAATT-1	-13.0965	0.276175	Goblet
B001-A-201_GAAGCGACAACTTGCA-1	2.9306	0.623591	Immature Enterocytes
B001-A-201_GAAGGACAGTATTGCC-1	2.79345	-1.44503	TA1
B001-A-201_GAAGGACCACCGTACG-1	-9.46859	-5.80687	Secretory Specialized MUC6+
B001-A-201_GAAGGACGTCTTGAGT-1	-4.66503	2.40737	Enterocytes 2
B001-A-201_GAAGGACTCCTGCTAC-1	2.57979	5.80247	Immature Enterocytes
B001-A-201_GAAGGGTTCGATTTCT-1	0.07643	1.97163	Immature Enterocytes
B001-A-201_GAAGTAATCCCATAAG-1	2.04644	0.341439	Immature Enterocytes
B001-A-201_GAAGTAATCCCATTTA-1	3.2752	4.31661	Enterocytes
B001-A-201_GAAGTAATCGTGTGAT-1	2.82677	4.39248	Immature Enterocytes
B001-A-201_GAATCACAGAGTTGAT-1	1.57605	-14.0642	Best4+ Enterocytes
B001-A-201_GAATCACCAGATGCGA-1	-12.518	-1.39484	Immature Goblet
B001-A-201_GAATCACGTCGTCAGC-1	-8.81694	-6.68923	Secretory Specialized MUC6+
B001-A-201_GAATCGTAGAACAGGA-1	-1.06069	4.31986	Enterocytes
B001-A-201_GAATCGTCACTACGGC-1	2.31822	5.62234	Immature Enterocytes
B001-A-201_GAATCGTCAGACCGCT-1	1.30427	3.89289	Enterocytes
B001-A-201_GAATCGTCATAATCGC-1	1.59895	2.24041	Immature Enterocytes
B001-A-201_GAATCGTCATTCAGGT-1	1.83207	6.34822	Immature Enterocytes
B001-A-201_GACACGCAGATGTTAG-1	-1.30281	0.664263	Enterocytes 2
B001-A-201_GACACGCCAATGTCTG-1	-1.02404	5.06963	Enterocytes 2
B001-A-201_GACAGCCAGAGTAACT-1	1.86952	-1.27471	TA1
B001-A-201_GACAGCCAGGTGCCAA-1	2.64553	3.92567	Immature Enterocytes
B001-A-201_GACAGCCAGGTTCAGG-1	3.98326	-1.51467	TA1
B001-A-201_GACAGCCAGTAGCCAG-1	2.60836	0.500217	Immature Enterocytes
B001-A-201_GACAGCCCAGTCCGTG-1	-1.5481	5.74495	Enterocytes
B001-A-201_GACAGCCGTTGGAGAC-1	3.78268	0.86255	Immature Enterocytes
B001-A-201_GACAGCCTCGTTCTGC-1	-2.01642	4.48772	Enterocytes
B001-A-201_GACATCACAAACGGCA-1	7.2387	-10.4189	Tuft
B001-A-201_GACATCACATCCGCGA-1	2.70813	-0.177435	Immature Enterocytes
B001-A-201_GACATCAGTCCTGGTG-1	-12.8591	0.582057	Goblet
B001-A-201_GACCAATAGCTCGAAG-1	-3.48163	0.460522	Enterocytes 2
B001-A-201_GACCAATCACTGCTTC-1	2.4335	-0.832452	TA1
B001-A-201_GACCAATGTCTCACAA-1	-2.01218	0.091039	Enterocytes 2
B001-A-201_GACCAATTCATCGTAG-1	0.81458	4.31184	Immature Enterocytes
B001-A-201_GACCCAGGTTGTCTAG-1	0.21811	3.96165	Immature Enterocytes
B001-A-201_GACCCAGTCGGATAAA-1	0.03733	2.26156	Immature Enterocytes
B001-A-201_GACCCTTAGGCTTAGG-1	-9.79674	-5.86754	Secretory Specialized MUC6+
B001-A-201_GACCCTTGTCAAATCC-1	7.28673	-10.444	Tuft
B001-A-201_GACCGTGAGACCGCCT-1	3.92405	-1.93042	TA1
B001-A-201_GACCGTGAGCTTTCTT-1	0.75913	1.19637	Immature Enterocytes
B001-A-201_GACCGTGGTCACCGCA-1	2.3875	1.04512	Immature Enterocytes
B001-A-201_GACCGTGGTCAGACGA-1	3.65793	-2.37586	TA1
B001-A-201_GACCGTGTCGTTCGCT-1	2.58265	4.62105	Immature Enterocytes
B001-A-201_GACCTTCAGAAACACT-1	0.19044	5.10654	Immature Enterocytes
B001-A-201_GACCTTCAGGAACGCT-1	-2.49367	5.47684	Enterocytes
B001-A-201_GACCTTCAGGCTGTAG-1	2.28355	-6.36063	TA2
B001-A-201_GACCTTCTCGAGCCAC-1	3.72971	-0.881205	TA1
B001-A-201_GACGCTGAGGTGCCAA-1	-2.04411	-12.7943	Enteroendocrine
B001-A-201_GACGCTGAGGTTCACT-1	2.32766	0.698084	Immature Enterocytes
B001-A-201_GACGCTGCAACGATTC-1	-0.49745	2.51891	Immature Enterocytes
B001-A-201_GACGCTGCACTAGTAC-1	3.69348	1.82255	Immature Enterocytes
B001-A-201_GACGCTGGTATGAAAC-1	3.93911	3.09488	Immature Enterocytes
B001-A-201_GACGCTGGTCGAGTTT-1	-4.19152	2.02331	Enterocytes 2
B001-A-201_GACGTTACAAGATTGA-1	2.48072	3.39285	Immature Enterocytes
B001-A-201_GACGTTACATGAATAG-1	0.62818	1.92573	Immature Enterocytes
B001-A-201_GACGTTAGTACCCAGC-1	3.14164	3.04092	Immature Enterocytes
B001-A-201_GACGTTAGTCGTGATT-1	1.21955	5.35322	Immature Enterocytes
B001-A-201_GACTATGAGACGTCGA-1	2.27146	-4.30059	TA2
B001-A-201_GACTATGAGAGTCAAT-1	-1.72702	3.67944	Enterocytes
B001-A-201_GACTATGAGCCTGAGA-1	-1.86875	5.36123	Enterocytes
B001-A-201_GACTATGTCAGGAGAC-1	3.2389	-2.87735	TA2
B001-A-201_GACTATGTCATGAGAA-1	1.7523	-14.2174	Best4+ Enterocytes
B001-A-201_GACTCAAAGCGTATGG-1	3.52506	-0.320633	TA1
B001-A-201_GACTCAACACACACGC-1	2.74029	-7.26157	TA2
B001-A-201_GACTCAAGTCAAGCGA-1	-9.39061	-6.16581	Secretory Specialized MUC6+
B001-A-201_GACTCAATCGGTTCAA-1	2.28703	5.73672	Immature Enterocytes
B001-A-201_GACTCTCAGATGTAGT-1	-3.34147	-12.502	Enteroendocrine
B001-A-201_GACTCTCCAATTGCCA-1	2.79266	2.34753	Immature Enterocytes
B001-A-201_GACTCTCCACAGCTTA-1	-1.49812	3.04668	Enterocytes
B001-A-201_GACTCTCGTACTTCCC-1	-0.70929	4.18574	Immature Enterocytes
B001-A-201_GACTCTCTCTACTCAT-1	-1.47508	3.34756	Enterocytes
B001-A-201_GACTGATAGGGAGGGT-1	2.69146	-1.77698	TA1
B001-A-201_GACTGATCATCTAGAC-1	2.56193	-3.55656	TA2
B001-A-201_GACTGATGTCGCATCG-1	4.5848	2.142	Immature Enterocytes
B001-A-201_GACTGATGTTTGGAGG-1	-2.16092	5.95522	Enterocytes 2
B001-A-201_GACTTCCCAAAGCACG-1	2.10421	-1.6758	TA1
B001-A-201_GACTTCCCACCGTACG-1	2.32184	0.407917	Immature Enterocytes
B001-A-201_GACTTCCGTAATGTGA-1	-0.91427	5.82728	Enterocytes
B001-A-201_GACTTCCGTCTTTCAT-1	1.95862	0.206929	Immature Enterocytes
B001-A-201_GACTTCCTCGCCTCTA-1	-0.48349	5.2142	Enterocytes
B001-A-201_GAGAAATAGAGGCGTT-1	2.25847	5.70809	Immature Enterocytes
B001-A-201_GAGAAATAGGAACGCT-1	1.1931	0.046491	Immature Enterocytes
B001-A-201_GAGAAATCACGTTGGC-1	4.49154	1.32588	Immature Enterocytes
B001-A-201_GAGAAATGTCGGATTT-1	2.31709	-0.116578	Immature Enterocytes
B001-A-201_GAGAAATTCATTACGG-1	2.02493	-6.85122	Stem
B001-A-201_GAGAAATTCCTTCTTC-1	-1.66456	0.36007	Enterocytes 2
B001-A-201_GAGAAATTCGGTAGAG-1	1.05082	0.692063	Immature Enterocytes
B001-A-201_GAGACCCAGGTTCTAC-1	-2.02673	-13.8088	Enteroendocrine
B001-A-201_GAGACCCGTATTGAGA-1	2.43837	5.60064	Immature Enterocytes
B001-A-201_GAGACTTCATCTATCT-1	3.89757	3.77838	Immature Enterocytes
B001-A-201_GAGACTTGTTTCCATT-1	2.18684	-4.98903	TA2
B001-A-201_GAGAGGTTCAGGCGAA-1	1.98927	5.14462	Immature Enterocytes
B001-A-201_GAGATGGGTACATACC-1	0.49107	3.83664	Immature Enterocytes
B001-A-201_GAGCCTGAGACTTCGT-1	-11.6902	1.10985	Goblet
B001-A-201_GAGCCTGCACAGCGCT-1	2.63727	5.17299	Immature Enterocytes
B001-A-201_GAGCCTGCAGTCTTCC-1	2.63623	5.5284	Immature Enterocytes
B001-A-201_GAGCCTGCATCAGCGC-1	-0.99412	4.46764	Enterocytes
B001-A-201_GAGCCTGTCCACTTCG-1	3.44414	-2.59846	TA1
B001-A-201_GAGCCTGTCCGATAGT-1	3.26174	-1.33896	TA1
B001-A-201_GAGCTGCTCTGTGCTC-1	2.16101	2.98111	Immature Enterocytes
B001-A-201_GAGCTGCTCTTGCGCT-1	3.50212	3.003	Immature Enterocytes
B001-A-201_GAGGCAAAGGGACCAT-1	0.44259	3.6864	Enterocytes
B001-A-201_GAGGCAAAGTAACGAT-1	0.31599	4.02145	Immature Enterocytes
B001-A-201_GAGGCAACAGCAGTAG-1	0.56461	4.01021	Immature Enterocytes
[truncated: 37,293 more rows]

## Sheet: 4D - Jejunum Epi UMAP
Cell ID	UMAP_1	UMAP_2	CellType
B001-A-001_AAACCCAAGACTAAGT-1	4.21245	-2.14579	Immature Enterocytes
B001-A-001_AAACCCAAGCATGGGT-1	2.31894	-3.39722	Immature Enterocytes
B001-A-001_AAACCCACAAACTAAG-1	-3.55548	4.06685	CyclingTA 1
B001-A-001_AAACCCACATCTTCGC-1	4.16801	-2.73184	Immature Enterocytes
B001-A-001_AAACCCAGTAGGCAGT-1	-1.19082	4.9756	TA2
B001-A-001_AAACCCATCGTCACCT-1	2.47054	0.270687	Immature Enterocytes
B001-A-001_AAACGAAAGATTCGCT-1	-7.44481	-1.75537	Immature Goblet
B001-A-001_AAACGAAAGGGTCACA-1	-0.51924	-5.57632	Enterocytes 2
B001-A-001_AAACGAACACAGTCCG-1	2.09767	-2.48918	Immature Enterocytes
B001-A-001_AAACGAACATTGTACG-1	-0.08824	4.38884	TA2
B001-A-001_AAACGAAGTGCTCCGA-1	0.7157	1.40025	TA1
B001-A-001_AAACGAAGTGTTGAGG-1	-2.23288	9.61778	Best4+ Enterocytes
B001-A-001_AAACGAAGTTAGCTAC-1	4.65831	-0.843729	Immature Enterocytes
B001-A-001_AAACGAAGTTCTGAGT-1	3.53724	-4.03585	Enterocytes
B001-A-001_AAACGAATCCAGTGTA-1	-7.21351	-1.86822	Goblet
B001-A-001_AAACGAATCGACGTCG-1	4.16197	-0.959625	Immature Enterocytes
B001-A-001_AAACGCTAGACATATG-1	-8.74356	2.39483	Enteroendocrine
B001-A-001_AAACGCTCAAGATTGA-1	0.64808	1.01741	TA1
B001-A-001_AAACGCTCAGAATGTA-1	-2.20757	-2.7651	Enterocytes 2
B001-A-001_AAACGCTGTACCAATC-1	0.75587	1.81347	TA1
B001-A-001_AAACGCTGTACCCGCA-1	1.61325	-4.82669	Enterocytes
B001-A-001_AAACGCTGTCGACGCT-1	-3.00331	3.8528	CyclingTA 1
B001-A-001_AAACGCTGTTAAGACA-1	3.09291	-2.74721	Immature Enterocytes
B001-A-001_AAACGCTGTTACCCTC-1	4.03001	0.623195	Immature Enterocytes
B001-A-001_AAACGCTTCGCGTAGC-1	1.30893	-3.28666	Immature Enterocytes
B001-A-001_AAAGAACCACTCTCGT-1	2.67921	-4.00465	Enterocytes
B001-A-001_AAAGAACGTAACGGTG-1	1.78905	-1.67926	Immature Enterocytes
B001-A-001_AAAGAACGTGCCCACA-1	-2.77894	3.68686	CyclingTA 1
B001-A-001_AAAGAACTCCATTGGA-1	2.02856	2.25647	TA1
B001-A-001_AAAGAACTCTGTTCAT-1	-1.96062	10.0141	Best4+ Enterocytes
B001-A-001_AAAGGATAGCACACAG-1	2.11423	-2.19157	Immature Enterocytes
B001-A-001_AAAGGATAGGTACAAT-1	4.27354	0.75414	Immature Enterocytes
B001-A-001_AAAGGATAGGTCACTT-1	2.75461	1.32182	TA1
B001-A-001_AAAGGATAGGTTCCAT-1	-8.47103	3.00161	Enteroendocrine
B001-A-001_AAAGGATCAACTCGAT-1	1.27497	-0.333242	Immature Enterocytes
B001-A-001_AAAGGATCACAATGCT-1	0.83126	-2.95386	Enterocytes
B001-A-001_AAAGGATCAGCTGTAT-1	1.505	-2.04586	Immature Enterocytes
B001-A-001_AAAGGATGTAAGGTCG-1	-3.03491	4.47676	CyclingTA 1
B001-A-001_AAAGGATGTGCCTACG-1	4.92787	-2.62165	Immature Enterocytes
B001-A-001_AAAGGATGTGCTCTTC-1	2.76212	-3.86953	Enterocytes
B001-A-001_AAAGGGCAGCTGGCCT-1	-7.64656	5.76656	Tuft
B001-A-001_AAAGGGCAGTCATACC-1	-0.793	-0.279853	TA1
B001-A-001_AAAGGGCCACATGAAA-1	0.30697	-3.39338	Enterocytes 2
B001-A-001_AAAGGGCCATGGAAGC-1	-1.88938	2.38809	TA2
B001-A-001_AAAGGGCGTCTGTGAT-1	4.32633	-0.837451	Immature Enterocytes
B001-A-001_AAAGGTAAGTCATCGT-1	2.62015	-4.5832	Enterocytes
B001-A-001_AAAGGTACATCATTGG-1	3.53037	-4.93135	Enterocytes
B001-A-001_AAAGGTAGTAATGTGA-1	0.21258	0.517359	Immature Enterocytes
B001-A-001_AAAGGTAGTATCAAGA-1	1.85026	-3.53319	Immature Enterocytes
B001-A-001_AAAGGTAGTCGATTAC-1	-2.66605	3.40481	CyclingTA 1
B001-A-001_AAAGGTAGTGGTACAG-1	0.0871	3.51059	TA2
B001-A-001_AAAGTCCAGATGTAGT-1	4.06011	0.503766	Immature Enterocytes
B001-A-001_AAAGTCCAGGAAAGAC-1	0.82379	-3.54252	Immature Enterocytes
B001-A-001_AAAGTCCAGGCCGCTT-1	2.24607	1.7518	TA1
B001-A-001_AAAGTCCCATCGGCCA-1	2.6093	-4.13371	Enterocytes
B001-A-001_AAAGTCCGTTTGGAGG-1	2.77812	-4.9658	Enterocytes
B001-A-001_AAAGTCCTCACGATCA-1	1.92671	0.141613	Immature Enterocytes
B001-A-001_AAAGTCCTCTTCCCGA-1	3.90733	-0.134167	Immature Enterocytes
B001-A-001_AAAGTGAAGAAGAACG-1	2.23964	0.50776	Immature Enterocytes
B001-A-001_AAAGTGACACAACCGC-1	2.83939	-3.03713	Immature Enterocytes
B001-A-001_AAAGTGACATACTGAC-1	0.49512	-0.944644	TA1
B001-A-001_AAAGTGAGTCTGTTAG-1	2.45585	-3.7782	Enterocytes
B001-A-001_AAAGTGATCTGTAACG-1	1.85761	1.89655	TA1
B001-A-001_AAATGGAAGAAACACT-1	1.96252	-3.8383	Immature Enterocytes
B001-A-001_AAATGGACACATGACT-1	1.03353	-1.53489	Immature Enterocytes
B001-A-001_AAATGGAGTACGAGTG-1	2.49197	-5.5299	Enterocytes
B001-A-001_AAATGGAGTATAGGAT-1	1.79329	-1.56967	Immature Enterocytes
B001-A-001_AAATGGAGTATCGTTG-1	-1.743	1.48631	TA2
B001-A-001_AAATGGAGTCATGCAT-1	1.24348	-3.67542	Immature Enterocytes
B001-A-001_AAATGGATCCACAAGT-1	2.9731	-2.71694	Immature Enterocytes
B001-A-001_AAATGGATCCAGCAAT-1	-8.68668	-0.993151	Goblet
B001-A-001_AAATGGATCGAATCCA-1	0.34164	5.03846	Stem
B001-A-001_AACAAAGCAACCCTCT-1	1.04471	0.730326	TA1
B001-A-001_AACAAAGCAGGAACCA-1	0.79413	-2.4541	Immature Enterocytes
B001-A-001_AACAAAGTCCGAAATC-1	2.83224	-2.20332	Immature Enterocytes
B001-A-001_AACAAAGTCGATGCTA-1	-0.75413	1.36674	TA2
B001-A-001_AACAACCCACACCGAC-1	-2.22152	-3.31636	Enterocytes 2
B001-A-001_AACAACCCAGCAGATG-1	0.81829	0.751635	TA1
B001-A-001_AACAACCGTCACTTAG-1	3.30947	-2.39895	Immature Enterocytes
B001-A-001_AACAACCGTGGTTTAC-1	-7.91065	-1.63059	Goblet
B001-A-001_AACAACCGTGTAAACA-1	1.85637	0.938759	Immature Enterocytes
B001-A-001_AACAACCGTTAAGACA-1	1.68003	-0.880556	Immature Enterocytes
B001-A-001_AACAACCTCATCTACT-1	1.37246	-3.89519	Immature Enterocytes
B001-A-001_AACAAGAAGCAGGGAG-1	4.84481	-0.699549	Immature Enterocytes
B001-A-001_AACAAGAAGTATGATG-1	1.98552	-1.12162	Immature Enterocytes
B001-A-001_AACAAGACACACTTAG-1	2.98012	-4.09064	Enterocytes
B001-A-001_AACAAGACAGAATGTA-1	0.89271	1.61748	TA1
B001-A-001_AACAAGAGTAGGGAGG-1	3.01566	-2.1426	Immature Enterocytes
B001-A-001_AACAAGAGTCAACACT-1	0.6801	2.06766	TA1
B001-A-001_AACAAGAGTGCCTATA-1	2.42369	-3.14222	Immature Enterocytes
B001-A-001_AACAAGATCCTGTTGC-1	1.65516	-3.08125	Immature Enterocytes
B001-A-001_AACACACAGGCCACTC-1	2.65538	-3.95546	Enterocytes
B001-A-001_AACAGGGAGTTTCTTC-1	3.11772	0.499222	Enterocytes 2
B001-A-001_AACAGGGCAAGGTACG-1	5.24248	-2.45989	Immature Enterocytes
B001-A-001_AACAGGGGTCTAGGCC-1	3.36342	-3.05682	Enterocytes
B001-A-001_AACAGGGGTGACTAAA-1	4.05339	0.008857	Immature Enterocytes
B001-A-001_AACAGGGTCATCCCGT-1	-1.82386	9.90696	Best4+ Enterocytes
B001-A-001_AACAGGGTCATCTACT-1	1.93517	-4.30716	Enterocytes
B001-A-001_AACCAACAGACTTCAC-1	2.92148	-4.31859	Enterocytes
B001-A-001_AACCAACAGCCATTTG-1	4.91491	-1.24411	Immature Enterocytes
B001-A-001_AACCAACAGTAGCAAT-1	-2.12001	9.03985	Best4+ Enterocytes
B001-A-001_AACCAACCACCTCAGG-1	-7.26596	-0.37519	Immature Goblet
B001-A-001_AACCAACCACTTCAAG-1	4.32314	0.095274	Immature Enterocytes
B001-A-001_AACCAACGTGGATCAG-1	1.72773	-5.51522	Enterocytes
B001-A-001_AACCAACTCCGCACTT-1	3.5823	-3.07197	Immature Enterocytes
B001-A-001_AACCAACTCTCATGCC-1	-8.07532	-1.10313	Goblet
B001-A-001_AACCACAAGACTAAGT-1	4.38612	-1.98941	Immature Enterocytes
B001-A-001_AACCACAAGGCTTTCA-1	2.59769	2.34704	TA1
B001-A-001_AACCACAAGTATGATG-1	2.30992	-3.34133	Enterocytes
B001-A-001_AACCACACAACCGACC-1	1.73054	1.41436	TA1
B001-A-001_AACCACAGTAAGATCA-1	1.88378	-4.89706	Enterocytes
B001-A-001_AACCATGAGGACCCAA-1	-1.42628	-5.32302	Enterocytes 2
B001-A-001_AACCATGAGGTCGACA-1	-8.01229	2.19077	Enteroendocrine
B001-A-001_AACCATGCAACTTCTT-1	1.37661	2.65766	TA1
B001-A-001_AACCATGCATGATAGA-1	4.52329	0.196188	Immature Enterocytes
B001-A-001_AACCATGGTCTGTGTA-1	1.26208	-2.08149	Immature Enterocytes
B001-A-001_AACCATGTCACCGGGT-1	0.76425	2.80827	TA1
B001-A-001_AACCCAAAGTAATTGG-1	-0.10496	2.04163	TA1
B001-A-001_AACCCAAGTCTGTAGT-1	4.9106	-3.55195	Immature Enterocytes
B001-A-001_AACCCAAGTGATCATC-1	-4.80438	-0.899863	Paneth
B001-A-001_AACCCAATCTACGCAA-1	0.66112	1.2447	TA1
B001-A-001_AACCTGAAGGCTGAAC-1	-0.59943	5.52935	Stem
B001-A-001_AACCTGACAAAGCAAT-1	0.29746	1.13872	TA1
B001-A-001_AACCTGAGTGAAAGTT-1	3.7483	-4.12309	Enterocytes
B001-A-001_AACCTGATCGATTGGT-1	1.68061	0.150368	Immature Enterocytes
B001-A-001_AACCTTTAGCTGTTCA-1	-2.19951	9.78981	Best4+ Enterocytes
B001-A-001_AACCTTTAGTGATGGC-1	2.30877	-1.24225	Immature Enterocytes
B001-A-001_AACCTTTCACCAAATC-1	-0.14196	1.32515	TA1
B001-A-001_AACCTTTCAGAGACTG-1	-8.58455	2.67237	Enteroendocrine
B001-A-001_AACCTTTGTGACTCGC-1	1.6443	0.479424	Immature Enterocytes
B001-A-001_AACCTTTTCACTGAAC-1	2.26442	-5.70541	Enterocytes
B001-A-001_AACCTTTTCGTCCATC-1	5.00065	-2.22761	Immature Enterocytes
B001-A-001_AACGAAAAGGGTCTTT-1	2.08707	2.75345	TA1
B001-A-001_AACGAAACACATACTG-1	3.37267	-1.3658	Immature Enterocytes
B001-A-001_AACGAAACAGTAGTTC-1	0.8444	-0.062353	Immature Enterocytes
B001-A-001_AACGAAACATTGCTGA-1	-0.77162	4.7168	TA2
B001-A-001_AACGAAAGTACATTGC-1	0.61814	2.14276	TA1
B001-A-001_AACGAAATCGGCTGGT-1	-2.89538	4.61863	CyclingTA 1
B001-A-001_AACGAAATCGGTTGTA-1	0.70431	-0.179367	Immature Enterocytes
B001-A-001_AACGGGAAGTTAACGA-1	0.3778	0.513606	TA1
B001-A-001_AACGGGACAGAAACCG-1	4.17477	-1.4687	Immature Enterocytes
B001-A-001_AACGGGAGTGGAATGC-1	-2.22671	4.71388	CyclingTA 1
B001-A-001_AACGTCAAGCTCTATG-1	-0.4276	2.13822	TA1
B001-A-001_AACGTCAGTCGGTAAG-1	-6.96705	1.65585	Enteroendocrine
B001-A-001_AACTTCTAGAAGGATG-1	0.05167	0.925205	TA1
B001-A-001_AACTTCTCACTCACTC-1	-1.4968	2.33745	TA2
B001-A-001_AACTTCTCAGCATCTA-1	-3.36902	4.16202	CyclingTA 1
B001-A-001_AACTTCTGTCACATTG-1	-3.46578	4.02445	CyclingTA 1
B001-A-001_AACTTCTTCCGTCCTA-1	4.57422	-1.16557	Immature Enterocytes
B001-A-001_AACTTCTTCCTCGCAT-1	0.69916	0.029413	TA1
B001-A-001_AACTTCTTCGCAGTTA-1	1.78431	-1.68067	Immature Enterocytes
B001-A-001_AAGAACAAGGCAGTCA-1	0.06709	1.52073	TA1
B001-A-001_AAGAACACACCCTAAA-1	0.62751	1.38037	Immature Enterocytes
B001-A-001_AAGAACACAGCACGAA-1	-3.78916	-3.42767	Paneth
B001-A-001_AAGAACAGTAGTCACT-1	0.35221	5.00383	Stem
B001-A-001_AAGAACATCGGAATTC-1	-6.41615	-1.15711	Immature Goblet
B001-A-001_AAGACAAAGACTCATC-1	2.2413	-0.007313	TA1
B001-A-001_AAGACAAAGTGGTTGG-1	0.51168	-1.59891	Immature Enterocytes
B001-A-001_AAGACAAAGTTTCAGC-1	-3.50906	3.4133	CyclingTA 1
B001-A-001_AAGACAAAGTTTCGAC-1	2.62574	-0.490084	Immature Enterocytes
B001-A-001_AAGACAACAAACAGGC-1	3.29414	-2.99164	Immature Enterocytes
B001-A-001_AAGACAAGTAACGTTC-1	2.10419	0.960111	Immature Enterocytes
B001-A-001_AAGACAATCGTGAGAG-1	3.69825	0.161154	Immature Enterocytes
B001-A-001_AAGACTCAGTACAGAT-1	-1.53537	4.75512	CyclingTA 1
B001-A-001_AAGACTCCATGAATAG-1	4.02522	-0.720843	Immature Enterocytes
B001-A-001_AAGACTCGTTTCCCAC-1	0.71272	-3.56458	TA1
B001-A-001_AAGACTCTCATCTATC-1	2.09719	-4.97506	Enterocytes
B001-A-001_AAGACTCTCCTGCCAT-1	-0.10076	3.88993	TA2
B001-A-001_AAGACTCTCTATGTGG-1	1.70548	0.668155	Immature Enterocytes
B001-A-001_AAGATAGAGGTCCCTG-1	4.56791	-3.36404	Immature Enterocytes
B001-A-001_AAGATAGAGTGGTTAA-1	2.49239	-2.84021	Immature Enterocytes
B001-A-001_AAGATAGAGTTACGTC-1	3.18282	-0.630546	Immature Enterocytes
B001-A-001_AAGATAGCAGTGCCTG-1	1.99587	-1.66739	Immature Enterocytes
B001-A-001_AAGATAGGTCAGTCCG-1	4.02908	0.270562	Immature Enterocytes
B001-A-001_AAGATAGTCACCCTTG-1	2.62206	-0.437305	Immature Enterocytes
B001-A-001_AAGATAGTCGACGCGT-1	2.54735	-0.28164	TA1
B001-A-001_AAGATAGTCGCGTGAC-1	-1.71619	3.84446	TA2
B001-A-001_AAGCATCAGCCTGAAG-1	-6.79076	1.30574	Immature Enterocytes
B001-A-001_AAGCATCAGGTCCCGT-1	3.19723	-5.16985	Enterocytes
B001-A-001_AAGCATCCAGCTCTGG-1	0.5142	1.40683	TA1
B001-A-001_AAGCATCGTACTGTTG-1	1.9697	-4.82138	Enterocytes
B001-A-001_AAGCATCGTATGCGGA-1	-2.40574	4.11327	CyclingTA 1
B001-A-001_AAGCATCGTTCACCGG-1	1.38882	0.614637	TA1
B001-A-001_AAGCATCTCAAACCCA-1	-2.00135	8.975	Best4+ Enterocytes
B001-A-001_AAGCATCTCCGAGATT-1	0.43029	1.91495	TA1
B001-A-001_AAGCATCTCCTTCAGC-1	-0.99817	3.05205	TA2
B001-A-001_AAGCATCTCGTGTGAT-1	1.9213	-5.23911	Enterocytes
B001-A-001_AAGCATCTCTGAGGTT-1	1.01645	-0.681286	TA1
B001-A-001_AAGCCATAGAGTGTGC-1	1.43134	-0.171255	Immature Enterocytes
B001-A-001_AAGCCATCATTGAAGA-1	1.32112	0.94825	TA1
B001-A-001_AAGCCATGTGCGGCTT-1	4.16444	-3.51566	Immature Enterocytes
B001-A-001_AAGCGAGAGTCCTGTA-1	4.16832	-2.21626	Immature Enterocytes
B001-A-001_AAGCGAGCATCCGGTG-1	1.79205	-1.97055	Immature Enterocytes
B001-A-001_AAGCGTTAGGATGAGA-1	3.89147	-3.01683	Immature Enterocytes
B001-A-001_AAGCGTTAGGTCGACA-1	2.08653	-0.054857	Immature Enterocytes
B001-A-001_AAGCGTTAGTGCCTCG-1	0.08962	-1.49446	Immature Enterocytes
B001-A-001_AAGCGTTCAGCGCTTG-1	4.44138	0.390057	TA1
B001-A-001_AAGCGTTGTATGCGGA-1	1.16139	-3.49	Immature Enterocytes
B001-A-001_AAGCGTTGTGCAGATG-1	1.9294	1.58317	TA1
B001-A-001_AAGCGTTTCTCCTGAC-1	4.84449	-2.61322	Immature Enterocytes
B001-A-001_AAGCGTTTCTCTAAGG-1	-0.05291	1.69238	TA1
B001-A-001_AAGCGTTTCTGACAGT-1	-2.03988	9.65597	Best4+ Enterocytes
B001-A-001_AAGGAATCAAATGGAT-1	-2.74432	3.82074	CyclingTA 1
B001-A-001_AAGGAATCAAGCACAG-1	0.61275	4.05283	TA1
B001-A-001_AAGGAATCAGAGGTAC-1	-1.46817	3.7328	CyclingTA 1
B001-A-001_AAGGAATCAGATTAAG-1	4.49382	-2.21924	Immature Enterocytes
B001-A-001_AAGGAATTCATCCTGC-1	4.8099	-0.10119	Immature Enterocytes
B001-A-001_AAGGAATTCCGGACTG-1	-6.61547	2.67112	Enteroendocrine
B001-A-001_AAGGTAACACTTGAGT-1	5.20438	-2.00061	Immature Enterocytes
B001-A-001_AAGGTAACAGTCACGC-1	0.0644	3.02464	TA2
B001-A-001_AAGGTAAGTCCTACGG-1	4.82875	-3.53201	Immature Enterocytes
B001-A-001_AAGGTAAGTCGATTAC-1	2.73409	-4.41158	Enterocytes
B001-A-001_AAGGTAATCAAACCCA-1	-7.89602	-1.17859	Goblet
B001-A-001_AAGTACCAGAGCATTA-1	-1.14056	-4.5605	Enterocytes 2
B001-A-001_AAGTACCAGAGGGTGG-1	-2.06601	4.9615	CyclingTA 1
B001-A-001_AAGTACCAGCGGTAAC-1	2.01974	-4.63286	Enterocytes
B001-A-001_AAGTACCAGGACAAGA-1	-1.87078	-5.48805	Enterocytes 2
B001-A-001_AAGTACCCAGGCTACC-1	0.80699	-1.76032	Immature Enterocytes
B001-A-001_AAGTACCCATCGATGT-1	2.00596	0.048461	Immature Enterocytes
B001-A-001_AAGTACCGTACAGAGC-1	-0.87434	-5.33061	Enterocytes 2
B001-A-001_AAGTACCGTCAGCTTA-1	4.82814	-3.3537	Immature Enterocytes
B001-A-001_AAGTACCGTGCATCTA-1	1.94283	-4.45153	Enterocytes
B001-A-001_AAGTACCGTTGCGAAG-1	1.4645	-4.03257	Immature Enterocytes
B001-A-001_AAGTCGTAGCGCTGAA-1	3.01609	-2.36977	Immature Enterocytes
B001-A-001_AAGTCGTCAAACTAAG-1	-2.59931	2.85666	TA2
B001-A-001_AAGTCGTCAGGTACGA-1	3.75557	-2.35144	Immature Enterocytes
B001-A-001_AAGTCGTCATGCTGCG-1	-3.4391	3.82444	CyclingTA 1
B001-A-001_AAGTCGTGTCAGGCAA-1	-0.36032	5.69512	Stem
B001-A-001_AAGTCGTGTCCACGCA-1	-8.08759	-1.81658	Goblet
B001-A-001_AAGTGAAAGAATTGCA-1	0.04974	1.7725	TA1
B001-A-001_AAGTGAAGTCGATTTG-1	1.79242	-1.98796	Immature Enterocytes
B001-A-001_AAGTGAATCTCTTCAA-1	-1.59965	1.51647	TA2
B001-A-001_AAGTTCGAGAATTGCA-1	3.2933	-5.85917	Enterocytes
B001-A-001_AAGTTCGCATAGCACT-1	3.76664	-4.10784	Immature Enterocytes
B001-A-001_AAGTTCGTCACTGCTC-1	0.95527	-0.071311	TA1
B001-A-001_AAGTTCGTCAGCTTGA-1	-0.15395	4.76996	TA2
B001-A-001_AAGTTCGTCTAAGAAG-1	4.70828	0.66896	Immature Enterocytes
B001-A-001_AATAGAGCAGAACTAA-1	-8.23083	-1.34556	Goblet
B001-A-001_AATAGAGCATATCTGG-1	-0.7475	5.47506	Stem
B001-A-001_AATAGAGCATGCAGCC-1	-6.67139	-0.809216	Immature Goblet
B001-A-001_AATAGAGGTCCTGGGT-1	1.99246	0.381279	Immature Enterocytes
B001-A-001_AATAGAGGTTTGGGAG-1	-4.88427	-0.735379	TA1
B001-A-001_AATAGAGTCAAAGACA-1	2.38978	-0.306863	Immature Enterocytes
B001-A-001_AATAGAGTCATGAGGG-1	0.22401	4.275	TA2
B001-A-001_AATCACGAGACATCAA-1	4.58716	-3.56011	Immature Enterocytes
B001-A-001_AATCACGAGAGAGTGA-1	1.19914	-3.46324	Immature Enterocytes
B001-A-001_AATCACGCACTGGACC-1	-8.43155	-1.39388	Goblet
B001-A-001_AATCACGCATTCAGCA-1	-7.67545	2.85211	Enteroendocrine
B001-A-001_AATCACGGTGCCGTAC-1	-1.78918	3.51526	CyclingTA 1
B001-A-001_AATCACGTCCATACTT-1	4.8029	-2.29428	Immature Enterocytes
B001-A-001_AATCACGTCGACCTAA-1	3.33378	-4.82937	Enterocytes
B001-A-001_AATCACGTCGACGTCG-1	1.35042	-4.10905	Immature Enterocytes
B001-A-001_AATCACGTCTCATGCC-1	-1.92084	9.73675	Best4+ Enterocytes
B001-A-001_AATCACGTCTTACACT-1	1.50151	-3.80226	Immature Enterocytes
B001-A-001_AATCGACCAGTCAACT-1	4.01969	-1.9372	Immature Enterocytes
B001-A-001_AATCGACGTCCTCCTA-1	2.47241	-0.718548	Immature Enterocytes
B001-A-001_AATCGACGTGATATAG-1	0.88667	-2.43188	Immature Enterocytes
B001-A-001_AATCGACGTTCGTAAC-1	-1.96735	9.57814	Best4+ Enterocytes
B001-A-001_AATCGTGCACTGGACC-1	-8.30437	-1.15115	Goblet
B001-A-001_AATCGTGCAGTTGGTT-1	-2.8615	4.42176	CyclingTA 1
B001-A-001_AATCGTGTCGGTCTAA-1	-0.19592	2.64733	TA1
B001-A-001_AATGAAGAGAGCAGAA-1	2.65512	-2.01002	Immature Enterocytes
B001-A-001_AATGAAGAGGGTGAAA-1	-3.95716	-3.47025	Paneth
B001-A-001_AATGAAGAGGTAAGGA-1	4.51347	0.60841	Immature Enterocytes
B001-A-001_AATGAAGAGTGCTACT-1	4.74874	-1.05128	Immature Enterocytes
B001-A-001_AATGAAGCAAAGGTTA-1	1.50927	-3.00436	Immature Enterocytes
B001-A-001_AATGAAGCAAATACGA-1	4.94609	-1.4471	Immature Enterocytes
B001-A-001_AATGAAGCAAGAGGTC-1	3.96679	0.254946	Immature Enterocytes
B001-A-001_AATGAAGGTGCGTGCT-1	-0.77447	0.261084	TA1
B001-A-001_AATGAAGGTGGATCGA-1	3.54157	-5.20318	Enterocytes
B001-A-001_AATGACCAGATGCGAC-1	2.1861	-0.038785	Immature Enterocytes
B001-A-001_AATGACCGTTGCTGAT-1	4.68211	-1.79387	Immature Enterocytes
B001-A-001_AATGCCAAGACTTCGT-1	2.32216	-4.54138	Enterocytes
B001-A-001_AATGCCAAGGATCATA-1	-2.61953	2.10779	TA2
B001-A-001_AATGCCACATGCTGCG-1	1.39311	1.37633	TA1
B001-A-001_AATGCCAGTTTGAAAG-1	4.73619	-3.39528	Immature Enterocytes
B001-A-001_AATGCCATCGGTCATA-1	-0.37773	2.12135	TA1
B001-A-001_AATGGAAAGAATCCCT-1	3.52033	-4.90317	Enterocytes
B001-A-001_AATGGAAAGACCATAA-1	1.14021	2.24624	TA1
B001-A-001_AATGGAAAGCTTGTTG-1	2.60056	-1.25076	Immature Enterocytes
B001-A-001_AATGGAAAGTCATTGC-1	-2.74729	4.90496	CyclingTA 1
B001-A-001_AATGGAACAATCGAAA-1	1.52659	1.82297	TA1
B001-A-001_AATGGAACATGAATAG-1	-0.18876	-0.442604	TA1
B001-A-001_AATGGAAGTCAGTCCG-1	-2.52692	4.0067	CyclingTA 1
B001-A-001_AATGGAAGTCCGGTGT-1	4.45999	-0.830829	Immature Enterocytes
[truncated: 64,912 more rows]

## Sheet: 4D - Ileum Epi UMAP
Cell ID	UMAP_1	UMAP_2	CellType
[truncated: 23,627 more rows]

## Sheet: 4D - Colon Epi UMAP
Cell ID	UMAP_1	UMAP_2	CellType
[truncated: 72,269 more rows]

[truncated: 5 more sheets: 4E - L Cell Signaling DotPlot, 4F - Milo DA Immune, 4F - Milo DA Stromal, 4G - Spec Sec UMAP, 4H - Spec Sec DotPlot]
