# Supplementary material for: Organization of the human intestine at single-cell resolution
Source: Nature. 2023 Jul 19;619(7970):572–84. doi: 10.1038/s41586-023-05915-x (PMC10356619; doi:10.1038/s41586-023-05915-x)
Supplement: Supplementary file 16 — Source Data Fig. 5 [file 41586_2023_5915_MOESM16_ESM.xlsx]

## Sheet: 5b - TF activity
#row z-score of chromVAR deviation z-scores
	Goblet_duodenum	Goblet_jejunum	Goblet_ileum	Goblet_colon	Immature Goblet_duodenum	Immature Goblet_jejunum	Immature Goblet_ileum	Immature Goblet_colon	Enterochromaffin	EnteroendocrineUn	EnteroendocrineUn 1	D Cells	I Cells	K Cells	L Cells	Mo Cells	NEUROG3high	S Cells	Secretory Specialized MUC6+_duodenum	Paneth_duodenum	Paneth_jejunum	Paneth_ileum	Tuft_duodenum	Tuft_jejunum	Tuft_colon	Stem_duodenum	Stem_jejunum	Stem_ileum	Stem_colon	CyclingTA 1_duodenum	CyclingTA 1_jejunum	CyclingTA 1_ileum	CyclingTA 1_colon	CyclingTA 2_colon	TA2_duodenum	TA2_jejunum	TA2_ileum	TA2_colon	TA1_duodenum	TA1_jejunum	TA1_ileum	TA1_colon	Immature Enterocytes_duodenum	Immature Enterocytes_jejunum	Immature Enterocytes_ileum	Immature Enterocytes_colon	Enterocytes_duodenum	Enterocytes_jejunum	Enterocytes_ileum
NFIC_1173#NFI/2:NFI:188:0	-0.344699	-1.03646	-0.916189	-1.45015	-0.437428	-0.40294	-0.333814	0.0965412	-1.45578	-0.0280142	-0.786074	-2.04703	-1.6199	-1.25877	-0.699113	-1.37909	-0.312697	-0.910423	1.95575	-0.299015	-0.0365533	-0.748073	-1.09947	-0.921837	-1.45411	1.64197	1.95284	1.68948	2.18229	1.27165	1.51721	0.968939	1.45078	0.581652	1.07904	0.679206	0.709487	0.911296	0.662046	0.507543	0.476055	0.387788	0.603266	0.269624	0.27693	-0.441507	0.313253	0.00696087	0.0111274
NFIX_1180#NFI/1:NFI:189:0	-0.398329	-1.14828	-1.30621	-1.6411	-0.298664	-0.471057	-0.565655	0.285296	-2.14139	-0.337471	-0.858965	-1.41756	-1.44202	-1.75401	-0.57543	-1.33758	0.488205	-1.36937	0.774643	-0.129464	0.0247168	-0.439529	-1.14066	-0.995924	-1.20669	1.53438	1.72114	1.25308	2.04269	1.37091	1.50742	1.02644	1.65523	1.13878	1.13689	0.54107	0.49094	0.88946	0.909174	0.282021	0.154398	0.451956	0.845233	0.173516	-0.0844825	-0.315982	0.681213	0.146934	-0.170076
HNF1A_715#HD/10:homeodomain:10:0	-0.410702	-0.458779	-1.51484	-2.64036	-0.374483	0.0904704	-1.12737	-1.73046	-0.0876691	-0.159065	-0.369251	0.622322	-0.320909	0.302611	-0.878322	-0.313852	-0.203257	0.180388	0.248608	-0.534301	0.596065	-0.933753	-1.05157	-0.0762415	-1.76901	0.926949	2.00573	0.560023	-0.0289177	1.22042	2.53219	0.950727	0.192131	0.0888793	0.973537	1.71889	0.358878	-0.467964	0.907237	1.34802	0.0797223	-0.941706	0.710883	1.42696	-0.132185	-1.63873	0.351412	1.13295	-0.0870632
HNF1B_719#HD/10:homeodomain:10:0	-0.403825	-0.585697	-1.60984	-2.56321	-0.513523	0.0109531	-1.09733	-1.58503	-0.27296	-0.194088	-0.504566	0.405242	-0.486334	0.138331	-0.802391	-0.527764	-0.261921	-0.0213132	0.292543	-0.497045	0.608101	-0.869102	-1.03333	-0.0665386	-1.78903	1.02612	2.16384	0.776939	0.253697	1.24391	2.60346	1.01927	0.362134	0.120673	1.00971	1.72845	0.369245	-0.356074	0.83246	1.29897	0.10302	-0.861424	0.661104	1.36519	-0.120593	-1.59687	0.361957	1.10919	-0.0736685
ASCL2_48#Ebox/CAGCTG:bHLH:65:0	0.587781	0.574775	0.278494	-0.257498	1.59571	0.648492	1.0158	1.38967	-0.157891	-0.0959456	0.112832	0.112043	0.430539	0.0233751	0.208857	0.801039	3.3765	0.2846	-0.273303	0.272564	0.378449	1.30032	-0.278448	-0.899542	-0.586455	2.50979	2.2929	1.46051	1.56686	0.0851618	0.15732	0.133422	-0.267829	-0.840781	0.190243	-0.437115	-0.324395	-1.00702	-0.716884	-0.889762	-0.46162	-0.842383	-0.825253	-1.21513	-0.610021	-0.937119	-0.885636	-1.32104	-0.67314
E2F3_261#E2F/1:E2F:186:0	0.322408	0.286272	-1.459	-0.471227	0.465168	0.157211	-0.778224	0.0747186	0.535997	-0.382784	0.65454	1.69189	0.821817	1.00471	1.41257	0.216326	0.699203	0.449752	1.32039	1.0146	0.0691361	-0.641827	0.286686	-0.0818714	2.27096	1.13199	0.90469	-0.180753	1.00141	0.911026	1.22822	0.659986	0.934773	0.782627	0.452357	0.575999	-0.53709	0.0120705	0.153677	-0.235106	-1.34546	-0.427953	-0.705206	-1.16598	-2.05028	-1.11099	-1.47523	-1.67107	-2.29446
FOXP2_580#FOX/5:forkhead:80:0	0.839027	0.968051	0.960442	1.91671	0.487631	0.083586	0.840004	2.35175	1.44089	-0.226316	0.829317	1.25829	0.274193	0.0236706	1.30511	0.60768	1.4379	0.442145	0.703219	0.186372	0.00481129	0.44996	-1.04143	-1.09329	0.438303	-0.113879	-0.0892644	0.0116483	1.74972	-0.839779	-0.853809	-0.501831	1.36971	1.30417	-0.647127	-0.758135	-0.849833	0.748716	-0.9997	-1.10371	-1.25128	0.272685	-1.15622	-1.4029	-1.39865	-0.318881	-1.16217	-1.36857	-1.31758
FOXK1_543#FOX/4:forkhead:79:0	0.6597	1.01008	0.803033	1.66826	0.640386	0.293353	0.56717	2.12453	1.34006	-0.194132	0.902227	1.27841	0.594273	0.12843	1.2282	0.636573	1.128	0.566425	1.30511	0.299758	0.136609	0.619968	-0.88169	-0.975402	0.507704	-0.193437	-0.0106962	-0.200764	1.73777	-0.79229	-0.725079	-0.558039	1.37026	1.24385	-0.597691	-0.505977	-0.936664	0.769691	-0.939763	-0.975318	-1.31569	0.276684	-1.22861	-1.44999	-1.56364	-0.43312	-1.28291	-1.56677	-1.55062
ETS1_406#ETS/2:ETS:96:0	1.53373	1.34302	0.775223	1.87585	0.616726	0.662926	0.502481	1.63923	-1.37692	-0.436469	0.237546	-0.651729	-0.113867	-0.312852	-0.531832	-1.08584	-0.289127	-1.40057	0.28919	-0.825332	-0.663106	-0.123378	0.440527	-0.0246925	3.34645	-1.07134	-1.19289	-0.231025	0.501714	-0.572451	-1.03095	-0.134419	1.15541	0.968291	-0.426933	-0.548771	0.0620807	0.658214	-0.757038	-0.922299	-0.581012	0.479013	-0.984265	-1.43159	-1.09416	0.294428	-0.518678	-0.984483	-0.805826
RUNX3_1599#RUNX/1:RUNX:179:0	-0.821336	-0.070013	-0.0279155	-0.311249	-0.617134	0.447793	0.274304	0.570364	-0.61754	0.433443	0.413981	-0.735593	-0.124114	-0.668579	-0.198574	0.213922	-0.712374	-0.618303	2.50863	0.118687	0.394128	0.86858	1.90591	2.02086	4.97251	-0.793475	-0.328555	0.244544	0.561925	-0.896004	-0.988542	-0.158546	0.569992	0.431764	-0.742932	0.0111566	0.182435	0.217646	-0.906825	-0.483485	0.0843603	0.0290852	-1.054	-0.921308	0.0343229	-0.360819	-1.05207	-1.16696	-0.137765
POU2F1_1420#POU/1:POU:85:0	0.0813859	0.191563	-0.350703	-0.335888	0.274368	0.050476	-0.303387	-0.115359	0.242285	-0.29757	0.134324	0.549507	0.249033	0.188462	0.0503559	0.394219	0.367497	0.376986	0.107512	0.138573	-0.0713219	-0.0716966	2.82507	2.48433	5.83777	-0.00708007	-0.265655	-0.547147	-0.423857	-0.180626	-0.341974	-0.464564	-0.339957	-0.31884	-0.131532	-0.28833	-0.556568	-0.393181	-0.221316	-0.344383	-0.597614	-0.471761	-0.387033	-0.495749	-0.70669	-0.592807	-0.47466	-0.545808	-0.70963
Pou2f3_1428#POU/1:POU:85:0	0.104837	0.154367	-0.390995	-0.349268	0.243812	0.00766461	-0.324891	-0.105623	0.202224	-0.282157	0.0761604	0.459598	0.121555	0.0368456	-0.0198902	0.334038	0.446751	0.360721	0.0650474	0.0137029	-0.16687	-0.195825	2.86339	2.42024	5.90605	0.0386388	-0.188273	-0.406551	-0.314108	-0.073529	-0.285306	-0.390369	-0.261996	-0.25304	-0.0723448	-0.25221	-0.477612	-0.334899	-0.205619	-0.373892	-0.605564	-0.426841	-0.371996	-0.547945	-0.71614	-0.561147	-0.49375	-0.584006	-0.721452
SOX9_1737#SOX/1:HMG:89:0	-0.176268	-0.298717	-0.284381	0.129438	0.196343	-0.326487	0.0201953	1.27335	-0.281905	-0.359279	-0.0813212	-0.0332886	-0.524789	-0.548952	-0.114113	-0.290228	1.13624	-0.457215	2.33369	1.00624	0.44624	1.09434	0.545428	-0.191809	2.36468	1.14002	1.07651	1.23343	2.58251	0.161353	-0.069113	0.200119	1.79727	1.3196	0.133124	-0.387414	-0.22875	0.85034	-0.573203	-0.91408	-0.931247	0.321094	-0.994486	-1.6153	-1.24082	-0.465689	-1.20885	-1.78047	-1.38657
RUNX2_1598#RUNX/1:RUNX:179:0	-0.81532	-0.0654908	-1.08109	-1.02796	-0.602396	0.464195	-0.326841	0.0467151	-0.274718	0.095394	0.616635	0.0623624	0.356123	-0.1813	0.260538	0.478045	-0.338134	-0.101587	2.71719	0.294649	0.504205	0.402129	1.79719	2.13028	4.7329	-0.0377119	0.256703	0.143549	0.903617	-0.289199	-0.186272	0.155414	0.723705	0.620308	-0.184667	0.422519	-0.160611	0.298817	-0.512664	-0.199387	-0.573931	-0.201486	-0.909744	-0.805706	-0.81996	-0.890035	-1.18757	-1.21068	-1.06491
RUNX1_1590#RUNX/1:RUNX:179:0	-0.940111	-0.180085	0.0253213	-0.297547	-0.639887	0.539997	0.258765	0.439321	-0.526565	0.584625	0.534187	-0.318937	-0.00851072	-0.226304	0.366902	0.452799	-0.306505	-0.255817	2.39514	0.104979	0.367104	1.13322	2.18145	1.98876	4.80462	-0.88686	-0.525727	0.210017	0.202998	-1.09987	-1.23403	-0.25762	0.212271	0.09509	-0.907482	-0.139351	0.189078	0.0118595	-1.02728	-0.522329	0.0487071	-0.0958862	-1.10703	-0.986754	0.0932151	-0.383949	-1.06653	-1.18816	-0.115081
FOXA1_479#FOX/4:forkhead:79:0	0.993615	1.08868	0.832354	1.6378	0.764789	0.0363881	0.923379	2.39648	1.31711	-0.315387	0.845422	1.16623	0.287049	-0.0416755	1.19723	0.544619	1.27607	0.69925	1.00307	0.150527	-0.0586707	0.379772	-0.772253	-1.16561	0.149972	-0.237335	-0.304192	-0.0701047	1.78256	-0.636946	-0.784949	-0.433738	1.54595	1.3457	-0.526733	-0.846706	-0.71437	0.822032	-0.820911	-1.05812	-1.17637	0.310118	-1.03491	-1.43011	-1.40128	-0.444387	-1.17897	-1.53763	-1.44965
FOXD2_506#FOX/5:forkhead:80:0	0.96841	1.07131	0.96848	2.02205	0.493459	0.0483539	0.842691	2.40527	1.52233	-0.331043	0.837261	1.28003	0.287364	-0.06201	1.19574	0.499856	1.39074	0.458976	0.607452	0.129045	-0.0273263	0.273504	-1.01091	-1.23174	0.239679	-0.163795	-0.197964	-0.0746762	1.75933	-0.816441	-0.935999	-0.586933	1.42106	1.3084	-0.62192	-0.814015	-0.882284	0.825193	-0.922755	-1.12975	-1.28611	0.32774	-1.04745	-1.35576	-1.41305	-0.240178	-1.01315	-1.26214	-1.28037
FOXA2_484#FOX/4:forkhead:79:0	1.1082	1.17169	0.999736	1.83879	0.753159	0.112267	0.964133	2.4554	1.3654	-0.347183	0.754674	1.14499	0.291311	-0.0958252	1.08051	0.61032	1.32858	0.658216	0.85072	0.136051	-0.0563174	0.337014	-0.680681	-1.19689	0.132759	-0.226017	-0.331008	-0.190629	1.66614	-0.699094	-0.836939	-0.491174	1.43703	1.31417	-0.546641	-0.820768	-0.794594	0.755439	-0.845691	-1.0697	-1.24689	0.259363	-1.00641	-1.42118	-1.44857	-0.452356	-1.06571	-1.45487	-1.41376
FOXP1_577#FOX/4:forkhead:79:0	0.480891	0.541305	0.348739	1.41055	0.0778043	-0.0590552	0.455912	2.01497	1.11207	-0.236308	0.837895	0.888888	0.377468	0.204315	1.30691	0.895006	1.78197	0.829472	1.07611	0.151107	-0.0765173	0.652755	-0.861743	-1.00551	1.00991	-0.0480034	0.129182	0.295664	2.08989	-0.74353	-0.669696	-0.154336	1.56925	1.25762	-0.646051	-0.629599	-0.529229	0.949161	-1.04489	-1.05399	-1.06492	0.404397	-1.29524	-1.54279	-1.44456	-0.342906	-1.39496	-1.67728	-1.41774
ETS2_407#ETS/2:ETS:96:0	0.104591	0.137152	-0.131791	0.701062	-0.363842	0.232482	0.0134466	1.31917	-0.500117	-0.213173	0.107165	-0.989913	-0.243997	-1.17785	-0.360539	-1.12704	-0.64599	-1.00063	0.988123	-0.910071	-0.362773	0.204448	-0.0104124	0.0639088	2.87231	-0.319207	0.403093	0.962661	1.97977	-0.204345	0.217457	0.802289	2.25073	1.48277	-0.356881	0.248261	0.531369	1.57418	-0.839425	-0.612886	-0.401538	1.16572	-1.37735	-1.43961	-1.11171	0.0873313	-1.30333	-1.49458	-1.01959
MYB_1096#MYB/5:MYB:252:0	-0.698942	-0.629272	-0.66641	-0.707495	-0.249928	-0.37261	-0.297057	1.17819	-0.405538	-0.00242596	-0.0219293	-0.279962	-0.568095	-1.3559	-0.0300032	-0.0531362	0.229859	-0.983104	-0.294012	0.054785	-0.195066	-0.00314596	-1.06451	-1.13596	0.0514443	1.01154	1.32442	1.05819	3.46017	1.0141	1.53014	1.39879	3.09643	1.49395	0.386672	0.530226	0.303494	1.64547	-0.239579	-0.456691	-0.581794	0.718183	-0.548748	-0.875042	-0.837436	-0.572931	-0.906791	-1.18124	-0.937455
EHF_303#ETS/2:ETS:96:1	1.21384	0.396496	0.458668	1.6921	0.0350026	-0.28023	0.111542	1.52804	-1.49444	-0.85156	-0.952036	-1.41416	-1.2638	-1.1365	-1.18752	-1.9964	-1.28265	-1.30853	0.768119	-0.654415	-0.685615	-0.370228	-0.0396717	-0.690173	1.38843	-0.0573849	-0.368928	0.397668	1.32331	0.38196	0.00111632	0.644884	1.82701	1.52047	0.23798	-0.357698	0.233069	1.56571	-0.00919187	-0.59972	-0.270461	1.29073	-0.332516	-1.13642	-0.947026	0.93425	-0.10033	-0.843827	-0.694389
HOXA10_741#HD/17:homeodomain:22:1	-0.34662	-0.810722	-0.704866	0.540685	-0.447041	-0.939683	0.131311	1.80557	-0.451221	-0.40524	-0.257894	-0.638591	-0.760425	-0.860316	0.460638	-0.671095	0.124741	-0.684389	-1.31674	-0.850735	-0.853509	-0.632338	-0.970658	-1.48832	-0.619534	0.344567	0.455153	1.33949	3.06218	-0.11155	0.0224489	0.979602	2.57896	2.33252	-0.11394	-0.372278	0.541191	1.84557	-0.348709	-0.712835	-0.0773083	1.36713	-0.385622	-0.767506	-0.273362	1.09466	-0.549812	-0.779973	-0.268591
HOXB13_758#HD/17:homeodomain:22:0	-0.177189	-0.6943	-0.43365	1.04978	-0.318185	-0.918666	-0.166579	1.834	0.211506	-0.426184	0.0701367	-0.304944	-0.518938	-0.625354	1.02105	-0.580157	0.250052	-0.501866	-0.916312	-0.63853	-0.805658	-0.74543	-0.666784	-1.28091	0.0248759	0.0677027	-0.178323	0.366525	2.64912	-0.310587	-0.496916	0.129536	2.56485	2.15014	-0.255169	-0.640434	-0.0507333	2.29064	-0.483948	-0.860519	-0.372887	1.84685	-0.453807	-0.941439	-0.5153	1.66105	-0.596859	-0.963066	-0.463696
Hoxa11_745#HD/17:homeodomain:22:0	-0.430269	-0.768347	-0.706276	0.557397	-0.312953	-0.884015	0.12233	1.92189	-0.0560258	-0.408414	-0.0879548	-0.463393	-0.717436	-0.771522	0.845129	-0.515954	0.15197	-0.458957	-0.986659	-0.774953	-0.775186	-0.453793	-0.91575	-1.35436	-0.223818	0.346669	0.380751	1.23851	3.09798	-0.183021	-0.035117	0.912195	2.66164	2.29146	-0.142538	-0.36901	0.376592	1.92338	-0.451055	-0.76937	-0.220172	1.40622	-0.538967	-0.889002	-0.511327	1.01376	-0.76109	-1.05818	-0.587484
HOXA13_748#HD/17:homeodomain:22:0	-0.262767	-0.756688	-0.543918	0.948379	-0.326629	-0.944214	-0.246529	1.77936	0.190984	-0.416232	0.107013	-0.279466	-0.540243	-0.648089	1.06834	-0.59247	0.406633	-0.559534	-0.966114	-0.577704	-0.763131	-0.7718	-0.664148	-1.24286	0.0607756	0.109879	-0.0940541	0.385285	2.69995	-0.288996	-0.414902	0.148473	2.5875	2.20752	-0.255728	-0.570672	-0.0469406	2.27782	-0.495213	-0.825385	-0.385526	1.8108	-0.481449	-0.911594	-0.535727	1.58187	-0.640093	-0.933994	-0.484487
Atoh1_67#Ebox/CATATG:bHLH:62:0	0.993142	1.06956	0.803695	0.691677	1.08317	0.594794	1.12678	1.70016	1.13341	-0.00755656	0.968552	1.36306	0.970194	1.0192	1.3164	1.72814	3.58213	1.67127	-0.6155	0.771936	0.435972	1.3247	-0.019242	-0.542372	-0.0432721	-0.796907	-1.04595	-0.755246	-0.789069	-0.759494	-1.14661	-0.877323	-0.706845	-0.758659	-0.688757	-0.981557	-0.743283	-0.836037	-0.750005	-0.836623	-0.648655	-0.691302	-0.655259	-0.825682	-0.522267	-0.579851	-0.595225	-0.78121	-0.555787
FOXA3_485#FOX/4:forkhead:79:0	1.07763	1.18953	0.969457	1.79943	0.795687	0.113802	1.00198	2.43673	1.38486	-0.336768	0.783981	1.16388	0.254979	-0.167743	1.10657	0.549564	1.36764	0.6491	0.960391	0.109976	-0.0106419	0.41224	-0.682954	-1.13951	0.145542	-0.21307	-0.260793	-0.105217	1.66665	-0.679503	-0.765591	-0.457555	1.43281	1.27357	-0.557469	-0.801939	-0.789183	0.714497	-0.856907	-1.06149	-1.19339	0.220287	-1.03674	-1.41027	-1.45743	-0.502721	-1.12251	-1.46231	-1.42421
XBP1_2037#CREB3/XBP1:bZIP:61:0	2.3227	2.26057	1.23385	1.30374	1.95335	1.14293	0.542829	0.353436	0.472	-0.180898	-0.0818596	0.232861	-0.51446	-0.439626	-0.339623	-0.0881886	-1.39196	1.35749	1.85521	0.922903	0.395498	-0.468622	0.0310793	-0.308483	-1.22453	-0.199373	-0.868762	-1.74135	-1.29206	-0.0251315	-0.856569	-1.43799	-1.43275	-0.874802	0.0401358	-0.580852	-1.12899	-1.26816	0.280243	-0.131111	-1.02953	-1.14997	0.578542	0.293119	-0.463573	-0.586497	1.52922	1.20044	-0.00260167
SPDEF_1769#ETS/1:ETS:98:0	2.57547	2.0942	0.762357	1.69555	1.35528	0.555046	0.593719	1.54322	0.212981	-0.693684	0.440853	0.798603	0.760704	0.161555	0.10444	0.333729	-1.02617	-0.0520517	2.29664	0.914151	0.269161	-0.252288	0.413095	0.0247195	1.80524	-0.028604	-0.829526	-1.32166	0.0685753	-0.142739	-0.844618	-1.45142	0.0476427	0.413789	0.224894	-0.475066	-1.32853	-0.179378	0.076881	-0.621438	-1.87256	-0.663624	-0.220921	-0.766647	-1.75445	-0.556063	-0.0718335	-0.607913	-1.62576
NEUROD1_1133#Ebox/CAGATGG:bHLH:63:0	0.64132	0.768613	0.741976	0.358666	0.992492	0.479583	1.13211	1.36482	1.17569	0.181839	1.12179	1.47406	1.22902	0.949773	1.55962	1.98836	3.95189	1.32252	-0.992712	0.457679	0.334747	1.31106	-0.488779	-0.53085	-0.492003	-0.469969	-0.617337	-0.277431	-0.594392	-0.78713	-0.953856	-0.509138	-0.750851	-0.937989	-0.690211	-0.898726	-0.449209	-0.933521	-0.815698	-0.854968	-0.409536	-0.754163	-0.730898	-0.893534	-0.364469	-0.643387	-0.632931	-0.816615	-0.322258
Rfx2_1556#RFX/2:RFX:245:0	-0.200663	-0.234076	-0.541961	-0.312552	-0.173521	-0.379929	-0.441514	-0.189558	2.38454	0.101885	1.9397	2.28359	1.74989	3.17138	2.94491	2.24099	1.63894	1.10023	0.201445	-0.134403	-0.285993	-0.390999	-0.283604	-0.370027	0.0668108	-0.0942849	-0.226098	-0.485616	-0.0940019	-0.250059	-0.363395	-0.523208	-0.271252	-0.372117	-0.266217	-0.401208	-0.713265	-0.399482	-0.360759	-0.517227	-0.752951	-0.508572	-0.514996	-0.671356	-0.848329	-0.620757	-0.649857	-0.787429	-0.879291
RFX3_1561#RFX/2:RFX:245:0	-0.143603	-0.205284	-0.507665	-0.339639	-0.162489	-0.345631	-0.434878	-0.20586	2.38994	0.09034	1.88571	2.2888	1.78107	3.0992	2.92306	2.33982	1.67251	1.02744	0.230446	-0.203483	-0.250623	-0.302979	-0.26974	-0.358873	0.125969	-0.0773181	-0.24178	-0.441492	-0.0948842	-0.259696	-0.361738	-0.499058	-0.311066	-0.383046	-0.240024	-0.392182	-0.729123	-0.447826	-0.364511	-0.520111	-0.766109	-0.569717	-0.509609	-0.667783	-0.881127	-0.678437	-0.642925	-0.764884	-0.897547
RFX6_1571#RFX/3:RFX:246:0	-0.21565	-0.214213	-0.424743	-0.486722	-0.0717528	-0.192971	-0.484781	-0.55291	2.20844	0.226684	1.90053	2.31985	1.97812	3.17752	2.81648	2.10263	2.06834	1.03925	0.143908	0.080246	-0.358439	-0.374397	0.0136931	-0.379749	-0.311468	-0.137674	-0.32074	-0.678309	-0.585253	-0.174624	-0.347495	-0.531716	-0.547514	-0.499417	-0.281365	-0.34018	-0.598604	-0.571457	-0.320969	-0.413821	-0.639059	-0.531123	-0.49118	-0.627512	-0.689557	-0.446628	-0.578017	-0.729421	-0.77882
ONECUT2_1322#CUX/1:CUT:14:0	0.206066	0.375602	-0.855751	-1.33308	0.260569	0.502298	-0.74466	-1.17552	1.21639	0.143689	0.86871	1.71659	2.65434	1.50868	0.423233	1.26548	0.546969	2.37174	1.68576	0.288993	0.208931	-0.912638	-0.111801	0.313278	-1.09421	0.134828	0.312666	-0.921939	-1.20359	0.519121	0.511949	-0.724815	-1.36707	-1.06441	0.318924	0.467723	-0.824037	-1.38063	0.449728	0.498191	-0.968426	-1.4188	0.467455	0.502951	-1.01482	-1.53979	0.340946	0.45083	-0.982046
PDX1_1378#HD/2:homeodomain:2:0	0.282482	0.303885	-0.837522	-1.7722	0.173469	0.427044	-0.368862	-1.58013	1.19871	0.188764	0.357901	2.08001	0.66937	1.84868	-0.0131077	0.61357	0.0299733	1.35691	0.386728	0.184073	0.252383	-0.449139	-0.661757	-0.00176144	-1.72779	0.504964	1.02093	0.12741	-1.62782	0.746999	1.17039	0.0278915	-1.82644	-1.46672	0.616473	0.919204	-0.2035	-1.81043	0.64034	0.736261	-0.40394	-1.70592	0.62859	0.824776	-0.307582	-1.70604	0.469955	0.663202	-0.254635
NR2F6_1280#NR/13:nuclearreceptor:42:0	-0.290681	-0.413874	0.694625	0.372828	-0.572819	-0.147242	-0.158814	-1.1367	-1.05362	0.294183	-0.968762	-1.54625	-0.932307	-1.11129	-1.51462	-1.07755	-1.72426	-0.91883	-1.4775	-0.470064	-0.202481	-0.408352	0.159306	0.38801	-1.52245	-0.858897	-0.905243	-0.590052	-1.83709	0.156667	0.260609	0.00576753	-0.79228	-0.314397	-0.0200101	0.273046	0.537749	-0.345909	0.682118	0.81532	1.00127	0.308993	1.04974	1.36745	1.65529	1.63398	1.38799	1.70755	1.73068
NR1H3_1249#NR/1:nuclearreceptor:30:0	-0.140092	-0.649459	-0.144911	-0.492832	-0.839127	-0.428732	-0.431584	-1.1402	-1.25432	0.0158028	-1.12118	-1.53993	-1.28466	-1.13271	-1.37347	-1.37959	-1.41921	-0.889223	-1.53514	-0.862819	-0.0631688	-0.833165	-0.478762	0.27711	-1.54608	0.109605	0.403319	0.32641	-0.817759	0.52515	0.937345	0.443442	-0.55255	-0.647385	0.439803	0.513986	0.552983	-0.38789	0.756559	0.87629	0.985268	-0.0767777	1.332	1.73721	1.51718	0.654288	1.64117	2.12651	1.68212
RXRA_1608#NR/11:nuclearreceptor:40:0	-0.373293	-0.473858	0.566344	-0.170832	-0.657839	-0.137575	-0.224229	-1.42274	-1.01364	0.292684	-0.975254	-1.37561	-0.946405	-0.929417	-1.47834	-1.29557	-1.58633	-0.65507	-1.46311	-0.390496	-0.273828	-0.544315	0.119267	0.349843	-1.53062	-0.616359	-0.656768	-0.339747	-1.84307	0.311717	0.363462	0.231804	-0.958742	-0.637391	0.148306	0.330855	0.738831	-0.454782	0.759648	0.85305	1.23133	0.187065	1.14461	1.41379	1.82289	1.3497	1.41841	1.67276	1.88157
ESRRA_383#NR/7:nuclearreceptor:36:0	-0.239013	-0.759785	0.0580463	-0.247711	-1.05001	-0.535647	-0.141984	-0.906646	-1.28286	0.0532741	-1.0192	-1.34986	-1.20577	-1.27359	-1.46034	-1.39287	-1.41862	-0.860336	-0.98295	-0.687666	-0.115037	-0.685739	-0.378225	0.164057	-1.56462	-0.333315	-0.179297	0.0758695	-1.16592	0.421807	0.497652	0.323021	-0.649549	-0.7825	0.33287	0.220336	0.722397	-0.287012	0.776945	0.745624	1.27481	0.191714	1.32201	1.50117	1.84517	1.1532	1.59826	1.87459	1.95292
PPARG_1464#NR/3:nuclearreceptor:32:0	-0.285315	-0.883849	-0.224274	-0.17633	-1.06026	-0.543526	-0.442932	-0.796916	-1.30088	-0.0158818	-1.09439	-1.58935	-1.54218	-1.43766	-1.41738	-1.49067	-0.978524	-1.29264	-1.89893	-0.910053	-0.15562	-0.648189	-0.786749	0.184909	-1.46453	-0.0129807	0.298869	0.342057	-0.331194	0.394386	0.800784	0.437199	-0.0271446	-0.33093	0.293092	0.374635	0.568734	0.0370723	0.575822	0.723108	1.00075	0.377756	1.26775	1.51859	1.50786	1.12384	1.56504	1.95549	1.70369
HNF4A_729#NR/1:nuclearreceptor:30:0	-0.0328457	-0.570371	-0.502933	-0.841253	-0.81707	-0.364084	-0.643681	-1.3565	-1.09248	-0.0441013	-1.05694	-1.22082	-1.06044	-0.899272	-1.28602	-1.29022	-1.72251	-0.776482	-1.47368	-0.825975	0.00870794	-1.16812	-0.382456	0.342063	-1.50621	0.53254	0.819724	0.407023	-0.771143	0.848886	1.26315	0.450938	-0.580594	-0.651994	0.767131	0.786988	0.44531	-0.449116	0.985192	1.03753	0.781272	-0.297747	1.46283	1.86511	1.20918	0.229438	1.5937	2.12764	1.31013
VDR_2019#NR/15:nuclearreceptor:44:0	-0.310315	-0.40588	0.267194	-0.480158	-0.395738	0.0780073	-0.348056	-1.61436	-1.05002	0.25401	-0.855162	-1.42055	-0.874035	-0.578907	-1.40829	-1.16418	-1.75577	-0.62642	-1.38809	-0.465944	-0.0450957	-0.431112	0.0961821	0.404421	-1.87756	-0.547698	-0.415571	-0.393499	-1.81071	0.313724	0.532127	0.150908	-1.05297	-0.822592	0.315904	0.527942	0.651599	-0.566235	0.908872	1.07825	1.16249	-0.0245091	1.16062	1.54656	1.73122	1.00308	1.37546	1.77474	1.74615
GATA6_610#GATA:C2H2:242:0	0.380087	0.410618	-0.463138	-1.50363	-0.0957494	0.309641	-0.164722	-1.05386	-1.06202	0.110474	-0.922619	-1.24771	-1.10238	-0.655338	-1.31492	-0.867752	-1.13371	-0.872366	-0.963501	-0.213138	1.07702	0.0445755	-0.803922	0.311013	-1.89738	0.430214	1.8018	1.29381	-0.141337	0.632444	2.29809	1.12239	-0.565553	-0.495338	0.465096	1.52996	0.706541	-0.940303	0.459765	1.1657	0.418987	-1.18452	0.727657	1.60035	0.591663	-1.51279	0.73982	1.67607	0.633883
GATA5_608#GATA:C2H2:242:0	0.468171	0.455659	-0.431284	-1.51258	-0.0883398	0.338733	-0.144004	-1.08225	-1.04263	0.132156	-0.897036	-1.2159	-1.04466	-0.657273	-1.40913	-0.81076	-1.15305	-0.802418	-0.895909	-0.238909	1.04048	0.0163369	-0.801648	0.318471	-1.90539	0.412921	1.74337	1.18756	-0.334934	0.620092	2.23781	1.03521	-0.695329	-0.597032	0.489438	1.50109	0.687511	-1.03045	0.4772	1.17405	0.460592	-1.22145	0.753744	1.62384	0.611364	-1.48741	0.807487	1.72622	0.673679
HNF4G_735#NR/1:nuclearreceptor:30:0	-0.097712	-0.608715	-0.367694	-0.738241	-0.848119	-0.393882	-0.563747	-1.29381	-1.14348	-0.0173595	-1.0823	-1.37569	-1.22211	-0.969752	-1.38978	-1.25449	-1.56126	-0.803357	-1.52921	-0.857484	0.00364817	-1.00847	-0.481781	0.350441	-1.52958	0.362512	0.713812	0.423165	-0.77985	0.708013	1.2136	0.497138	-0.570836	-0.638739	0.623097	0.728452	0.509957	-0.442481	0.853616	1.00318	0.864422	-0.238588	1.37423	1.83054	1.31661	0.363739	1.5911	2.13644	1.44393
GATA4_604#GATA:C2H2:242:0	0.427629	0.385713	-0.517231	-1.55206	-0.113679	0.323986	-0.20261	-1.07777	-1.03548	0.0921012	-0.874929	-1.25004	-1.05299	-0.511208	-1.26297	-0.892898	-1.09688	-0.862285	-0.913956	-0.231396	1.09482	0.0521555	-0.865766	0.357948	-1.88679	0.522322	1.80494	1.24262	-0.255301	0.655886	2.25699	1.03838	-0.658997	-0.60196	0.47954	1.50211	0.695371	-0.99963	0.494452	1.15828	0.452669	-1.22505	0.748555	1.59726	0.634451	-1.5091	0.785633	1.66421	0.676345
MEF2D_1027#MEF2:MADS:183:0	-0.630204	0.251762	2.0713	2.10276	-0.156339	0.35588	0.29523	-0.804243	0.0684925	0.574387	0.0788869	0.573313	0.36068	0.574312	0.149858	0.620342	-1.19539	0.398701	-1.20013	0.512467	-0.00914527	0.508056	0.83765	0.705391	-0.632393	-1.9336	-2.25552	-1.6387	-2.7514	-0.942625	-1.21305	-0.721565	-1.40708	-0.225645	-1.04423	-0.20084	-0.176365	-0.595099	-0.197086	0.23997	0.322877	0.374271	-0.140067	0.287879	0.723249	2.16085	0.023768	0.284686	0.73941
MEF2A_1018#MEF2:MADS:183:0	-0.390829	0.45131	1.78078	1.43676	-0.0701642	0.50841	0.128901	-1.23665	0.495953	0.62498	0.223665	0.406399	0.690387	0.98705	0.159025	0.711317	-1.23709	0.784968	-1.17022	0.734677	0.184056	-0.0739492	0.636137	0.8443	-0.953144	-1.80935	-1.99282	-1.81837	-3.28388	-0.822217	-0.851473	-0.723193	-1.82037	-0.567311	-0.910428	0.067009	-0.214596	-0.914072	-0.0907803	0.548043	0.272922	0.0631549	-0.0296108	0.600887	0.634806	1.80256	0.0701745	0.517853	0.63432
KLF4_931#KLF/SP/1:C2H2:112:0	1.10377	0.740959	0.987396	2.02548	0.501982	-0.0383006	0.803301	1.98231	-1.87876	-0.50795	-1.32099	-1.9726	-1.65959	-1.79994	-1.57122	-1.8735	-1.19599	-1.10371	-1.30882	-0.753407	-0.489036	-0.500694	-0.711159	-0.85931	-0.705637	-0.521747	-0.617701	-0.0134886	0.737655	0.209585	0.0112036	0.31006	1.27703	1.23421	0.152255	-0.288785	0.246224	1.25627	0.121199	-0.190862	0.12172	1.36533	0.182018	-0.0452319	0.116351	1.59082	0.443918	0.277179	0.197368
JUN_900#AP1/1:bZIP:54:0	1.35037	0.344984	1.20267	1.38471	-0.210256	0.019617	0.246446	-0.490438	-1.02659	-0.175482	-1.05603	-1.06689	-1.56179	-1.67824	-1.45392	-1.3959	-1.40071	-0.169799	-0.436806	-0.443853	-0.359738	-0.800025	-0.872185	-0.420597	-1.91039	-0.132958	-0.368623	-0.112482	-1.04184	0.171948	-0.170729	-0.298545	-0.680398	-0.373738	0.096222	-0.177119	0.100155	-0.71895	0.517935	0.314357	0.439757	-0.234614	1.05012	0.905101	0.865558	1.04029	2.32516	2.10163	1.5019
ATF3_57#AP1/1:bZIP:54:1	1.33689	0.337112	1.20884	1.46379	-0.230338	-0.0139172	0.271567	-0.378128	-1.08288	-0.179088	-1.0878	-1.12678	-1.58581	-1.70372	-1.43454	-1.41007	-1.43083	-0.23675	-0.471591	-0.466111	-0.398129	-0.816875	-0.880627	-0.426718	-1.88218	-0.155946	-0.401268	-0.130864	-0.978761	0.163342	-0.219314	-0.311351	-0.621468	-0.333155	0.0960258	-0.222246	0.118114	-0.623821	0.514065	0.287532	0.465504	-0.136123	1.04929	0.88763	0.883068	1.13183	2.27491	2.0531	1.50608
JUNB_905#AP1/1:bZIP:54:0	1.39918	0.365565	1.25807	1.51022	-0.206692	-0.00759664	0.275761	-0.38714	-1.07779	-0.186434	-1.08321	-1.12254	-1.57513	-1.64911	-1.4077	-1.42743	-1.44955	-0.185228	-0.402791	-0.428669	-0.401644	-0.823741	-0.897313	-0.434653	-1.85926	-0.151933	-0.412095	-0.124797	-0.99714	0.166631	-0.228225	-0.323733	-0.640959	-0.331151	0.075025	-0.232729	0.0968339	-0.665734	0.49416	0.26683	0.427364	-0.173875	1.03727	0.859798	0.832237	1.10713	2.30625	2.04206	1.47776
FOS_450#AP1/1:bZIP:54:0	1.32906	0.330916	1.17925	1.42439	-0.243511	-0.00907718	0.255421	-0.407798	-1.10838	-0.16844	-1.09543	-1.15807	-1.58854	-1.64386	-1.4437	-1.40827	-1.46955	-0.240979	-0.455033	-0.45152	-0.384156	-0.836367	-0.888195	-0.403204	-1.87419	-0.157271	-0.388148	-0.140809	-0.987703	0.171697	-0.18323	-0.305574	-0.621649	-0.343561	0.100435	-0.189196	0.112047	-0.628373	0.52942	0.312828	0.462747	-0.14714	1.06409	0.919089	0.879469	1.10403	2.29253	2.07185	1.51144
JUND_910#CREB/ATF/2:bZIP:50:0	1.60922	0.782127	0.882127	1.62331	0.395589	0.192098	-0.00874079	-0.697077	-0.0312739	-0.0755463	-0.260165	0.253824	0.0152498	0.262753	-0.547843	0.401161	-0.107956	0.874518	-0.281195	0.527168	-0.347905	-0.349905	0.430647	-0.116027	-0.213924	-0.1566	-1.18189	-1.24714	-1.35072	-0.225109	-1.28327	-1.71642	-1.28679	-1.47756	-0.260025	-1.04328	-1.10334	-1.74591	0.199424	-0.635263	-0.550832	-1.28732	1.12307	0.0917622	0.451457	0.370247	2.57058	1.77306	1.28237
BACH1_70#AP1/2:bZIP:53:1	0.64426	0.24155	1.21722	0.854396	-0.0171777	0.148351	0.147454	-0.968153	-0.965082	0.0537381	-0.901525	-1.15777	-1.16055	-1.17054	-1.61669	-0.992174	-1.22786	-0.21278	-0.779244	-0.275119	-0.253876	-0.687291	-0.360842	-0.130559	-1.94856	-0.504359	-0.813535	-0.658978	-1.84513	0.100556	-0.264522	-0.398838	-1.20879	-0.710726	0.052746	-0.0589178	0.179238	-0.769709	0.68257	0.581059	0.727532	-0.119322	1.20048	1.2068	1.29166	1.30481	2.00412	1.99938	1.74009
Jdp2_896#AP1/1:bZIP:54:0	1.39705	0.325675	1.19202	1.43171	-0.30528	-0.000650215	0.243286	-0.494669	-1.00188	-0.128599	-1.05309	-1.11609	-1.54449	-1.52014	-1.37933	-1.311	-1.49243	-0.273563	-0.462823	-0.399768	-0.389102	-0.850684	-0.821738	-0.415419	-1.90044	-0.147183	-0.368473	-0.0964763	-1.0447	0.183431	-0.1858	-0.286501	-0.705329	-0.413137	0.0891824	-0.190524	0.0791192	-0.754939	0.497613	0.30282	0.410392	-0.243933	1.08336	0.914328	0.81592	1.05153	2.36841	2.08498	1.47063
PPARA_1462#NR/3:nuclearreceptor:32:0	-0.157431	-0.778614	-0.187008	-0.0670929	-1.06765	-0.571824	-0.561262	-0.74235	-1.32065	-0.119092	-1.0798	-1.55578	-1.43714	-1.39181	-1.48395	-1.4526	-1.3843	-1.21729	-1.70885	-0.882672	-0.137769	-0.920721	-0.736585	0.176537	-1.46905	-0.0059193	0.21806	0.184512	-0.290525	0.434834	0.749813	0.265652	0.0283313	-0.282114	0.35689	0.403683	0.439628	0.113241	0.708817	0.762947	0.856456	0.422383	1.34556	1.56851	1.3488	1.19265	1.64588	2.02228	1.58672
NR1I2_1254#NR/16:nuclearreceptor:45:0	0.0946011	-0.372457	0.77376	0.472091	-0.564173	-0.169348	-0.041981	-0.769634	-1.28024	0.213022	-1.12964	-1.81162	-1.2926	-1.00567	-1.59795	-1.35633	-1.68872	-1.13881	-1.17054	-0.627711	-0.136542	-0.412931	-0.196782	-0.00134039	-1.87946	-0.459937	-0.52343	-0.285016	-1.36395	0.103887	0.250515	0.126908	-0.698981	-0.521003	0.134168	0.215734	0.62392	-0.223488	0.566298	0.760051	0.906888	0.313377	1.14584	1.34723	1.47164	1.46276	1.60015	1.79693	1.7216
MAF_980#MAF:bZIP:55:0	-0.107675	-0.205908	0.751927	0.418124	-0.358137	0.132768	-0.0375403	-1.01945	-0.775906	0.475389	-0.794008	-0.864067	-0.862075	-1.035	-1.23209	-0.810087	-1.58496	-0.00837807	-1.37514	-0.202594	-0.132364	-0.530725	-0.103285	0.101762	-1.98072	-0.995602	-1.2277	-0.669345	-1.93533	-0.227508	-0.339827	-0.45424	-1.00429	-0.52752	-0.112426	0.0519921	0.363354	-0.584747	0.695117	0.843296	0.995019	0.0477703	1.22599	1.50992	1.78738	1.22421	1.76274	1.96815	1.95292
NR1H4_1252#NR/16:nuclearreceptor:45:0	-0.319542	-1.08241	0.515826	0.421448	-1.28019	-0.775874	-0.123989	-0.70479	-1.19038	0.127613	-0.75846	-1.15894	-0.984248	-1.03229	-0.566707	-0.58149	-1.24851	-1.10053	-7.42464e-05	-0.886751	-0.203286	0.0586902	-0.391689	0.140651	-0.70859	-0.669211	-0.828112	-0.00195963	-1.15911	-0.423576	-0.432775	-0.0348991	-0.95794	-1.23757	-0.236187	-0.347473	0.437379	-0.756098	0.305079	0.476368	1.05619	-0.128306	1.20388	1.34724	1.92851	1.02968	1.92977	2.07295	2.28371
#chromVAR deviation z-scores
	Goblet_duodenum	Goblet_jejunum	Goblet_ileum	Goblet_colon	Immature Goblet_duodenum	Immature Goblet_jejunum	Immature Goblet_ileum	Immature Goblet_colon	Enterochromaffin	EnteroendocrineUn	EnteroendocrineUn 1	D Cells	I Cells	K Cells	L Cells	Mo Cells	NEUROG3high	S Cells	Secretory Specialized MUC6+_duodenum	Paneth_duodenum	Paneth_jejunum	Paneth_ileum	Tuft_duodenum	Tuft_jejunum	Tuft_colon	Stem_duodenum	Stem_jejunum	Stem_ileum	Stem_colon	CyclingTA 1_duodenum	CyclingTA 1_jejunum	CyclingTA 1_ileum	CyclingTA 1_colon	CyclingTA 2_colon	TA2_duodenum	TA2_jejunum	TA2_ileum	TA2_colon	TA1_duodenum	TA1_jejunum	TA1_ileum	TA1_colon	Immature Enterocytes_duodenum	Immature Enterocytes_jejunum	Immature Enterocytes_ileum	Immature Enterocytes_colon	Enterocytes_duodenum	Enterocytes_jejunum	Enterocytes_ileum
NFIC_1173#NFI/2:NFI:188:0	-0.415449	-0.808435	-0.740108	-1.04345	-0.468128	-0.448536	-0.409266	-0.164784	-1.04664	-0.235543	-0.666191	-1.38253	-1.13988	-0.934727	-0.616789	-1.00308	-0.397269	-0.736833	0.89142	-0.389496	-0.240394	-0.644603	-0.844228	-0.743317	-1.0457	0.713164	0.889766	0.740151	1.02012	0.502786	0.642288	0.330818	0.60455	0.110804	0.393367	0.166224	0.183426	0.298072	0.156475	0.0687028	0.0508149	0.000671047	0.123083	-0.0664569	-0.0623066	-0.470445	-0.0416716	-0.215674	-0.213307
NFIX_1180#NFI/1:NFI:189:0	-0.813804	-1.56683	-1.72541	-2.06168	-0.71373	-0.886831	-0.981817	-0.127372	-2.56402	-0.752696	-1.27633	-1.83722	-1.86178	-2.17505	-0.991632	-1.75691	0.0763699	-1.78883	0.363984	-0.543835	-0.389021	-0.855173	-1.55919	-1.41385	-1.62549	1.12684	1.31437	0.84438	1.63724	0.962698	1.09976	0.616818	1.24818	0.72962	0.727715	0.129452	0.0791159	0.479272	0.499068	-0.13066	-0.258807	0.0399719	0.434864	-0.239611	-0.498669	-0.731119	0.27017	-0.266302	-0.584614
HNF1A_715#HD/10:homeodomain:10:0	-0.372422	-0.414192	-1.33173	-2.30962	-0.340953	0.0630133	-0.995084	-1.51907	-0.0917599	-0.153791	-0.336408	0.525103	-0.294406	0.247328	-0.778705	-0.288275	-0.192186	0.141137	0.200408	-0.479808	0.50229	-0.826865	-0.929231	-0.0818314	-1.55257	0.789773	1.72705	0.470975	-0.0407149	1.04475	2.18446	0.810432	0.151339	0.0616309	0.83025	1.47783	0.296215	-0.422172	0.772647	1.15561	0.0536751	-0.833775	0.602048	1.2242	-0.130437	-1.43937	0.289728	0.968753	-0.0912335
HNF1B_719#HD/10:homeodomain:10:0	-0.462462	-0.639313	-1.63519	-2.56224	-0.569132	-0.059134	-1.13682	-1.61106	-0.33521	-0.258515	-0.560423	0.32427	-0.542693	0.0647274	-0.850026	-0.58298	-0.324476	-0.0905096	0.214683	-0.553109	0.521529	-0.914895	-1.07459	-0.134487	-1.80943	0.92801	2.03433	0.685706	0.176909	1.13979	2.46181	0.921344	0.282353	0.0475566	0.912049	1.61095	0.289267	-0.416029	0.739695	1.19333	0.0303911	-0.907429	0.573069	1.25772	-0.187049	-1.62257	0.282181	1.00879	-0.14142
ASCL2_48#Ebox/CAGCTG:bHLH:65:0	0.916885	0.905479	0.645626	0.175535	1.80088	0.970132	1.29228	1.62018	0.262896	0.317225	0.500332	0.49964	0.778977	0.421875	0.584551	1.10392	3.36273	0.650981	0.161674	0.640425	0.733291	1.54182	0.157161	-0.387568	-0.112975	2.60258	2.41235	1.68231	1.77559	0.476065	0.539351	0.518391	0.166475	-0.336031	0.568226	0.0180028	0.116864	-0.481834	-0.227368	-0.37899	-0.0034889	-0.337436	-0.322412	-0.664356	-0.133644	-0.420524	-0.375371	-0.757245	-0.189002
E2F3_261#E2F/1:E2F:186:0	0.128262	0.120441	-0.257267	-0.0434952	0.159158	0.0925105	-0.109935	0.0746575	0.174487	-0.0243545	0.200142	0.424643	0.236343	0.275924	0.364194	0.105304	0.209807	0.155822	0.344243	0.278064	0.0734494	-0.0804161	0.120531	0.0407686	0.549965	0.30347	0.254279	0.0193688	0.27521	0.25565	0.324296	0.20132	0.260789	0.227862	0.156385	0.183144	-0.0577492	0.0610993	0.0917455	0.00760574	-0.232695	-0.0341297	-0.0941324	-0.193853	-0.385232	-0.181952	-0.260779	-0.303162	-0.438076
FOXP2_580#FOX/5:forkhead:80:0	0.837673	0.96124	0.953953	1.86979	0.501136	0.114177	0.838608	2.28643	1.41408	-0.18262	0.828373	1.2392	0.296724	0.0567954	1.28405	0.616108	1.41122	0.457574	0.707608	0.212617	0.0387337	0.465058	-0.963269	-1.01293	0.453894	-0.0749375	-0.0513638	0.0452816	1.70985	-0.770141	-0.783577	-0.446484	1.34592	1.28314	-0.585636	-0.69195	-0.77977	0.751181	-0.923299	-1.02291	-1.16424	0.29528	-1.0732	-1.30944	-1.30538	-0.271271	-1.0789	-1.27657	-1.22774
FOXK1_543#FOX/4:forkhead:79:0	0.55213	0.821474	0.662314	1.32744	0.537282	0.270509	0.481	1.67818	1.07514	-0.104233	0.738566	1.02775	0.501834	0.143729	0.989153	0.534351	0.912125	0.480427	1.04828	0.275432	0.150016	0.521587	-0.632778	-0.704816	0.435286	-0.1037	0.0367782	-0.109332	1.38087	-0.564053	-0.512386	-0.383979	1.09835	1.00118	-0.41446	-0.343957	-0.675037	0.636683	-0.67742	-0.704752	-0.966405	0.257695	-0.899466	-1.06964	-1.15701	-0.28795	-0.941209	-1.15941	-1.147
ETS1_406#ETS/2:ETS:96:0	0.554477	0.476493	0.24431	0.694375	0.179498	0.19839	0.132782	0.597618	-0.635737	-0.25117	0.0244454	-0.339193	-0.119253	-0.200621	-0.290165	-0.516706	-0.190919	-0.645404	0.0455638	-0.410182	-0.343845	-0.123142	0.107448	-0.0827879	1.29572	-0.510779	-0.560482	-0.167161	0.132468	-0.306775	-0.494264	-0.127657	0.399774	0.323259	-0.247271	-0.297092	-0.047305	0.196463	-0.382256	-0.449833	-0.310276	0.123185	-0.475172	-0.658092	-0.520112	0.0477054	-0.284786	-0.475262	-0.402206
RUNX3_1599#RUNX/1:RUNX:179:0	-0.279369	0.0134967	0.0299063	-0.0805373	-0.199771	0.215338	0.147712	0.263116	-0.199929	0.209744	0.202157	-0.245946	-0.00759184	-0.219825	-0.0366162	0.124175	-0.236896	-0.200227	1.01865	0.087052	0.194419	0.37936	0.783713	0.82852	1.97907	-0.268509	-0.087283	0.136111	0.259826	-0.308475	-0.344546	-0.0210135	0.262971	0.209089	-0.248807	0.0451366	0.111901	0.125626	-0.312693	-0.147675	0.0736714	0.0521252	-0.370062	-0.318338	0.0541669	-0.0998594	-0.369308	-0.414092	-0.0129131
POU2F1_1420#POU/1:POU:85:0	0.523945	0.652586	0.0194442	0.0367417	0.749267	0.487855	0.0746895	0.294229	0.711807	0.0814813	0.585754	1.07052	0.719687	0.648965	0.487715	0.889204	0.858004	0.869083	0.554449	0.590715	0.345645	0.345208	3.72743	3.32958	7.24501	0.420653	0.118745	-0.20992	-0.0659688	0.218024	0.0296364	-0.113498	0.0319911	0.0566473	0.275345	0.0922706	-0.220921	-0.0301528	0.170514	0.0268238	-0.268846	-0.121901	-0.0229744	-0.14991	-0.396201	-0.263232	-0.125286	-0.208357	-0.399634
Pou2f3_1428#POU/1:POU:85:0	0.588544	0.653139	-0.0580948	-0.00367613	0.769789	0.461817	0.0281153	0.314073	0.715552	0.0838461	0.551146	1.05121	0.610348	0.499874	0.425882	0.887457	1.03445	0.922256	0.536653	0.469692	0.234198	0.196436	4.18611	3.60818	8.1542	0.502212	0.206285	-0.0783818	0.042177	0.355929	0.0797393	-0.0572789	0.110139	0.121819	0.357473	0.122901	-0.171056	0.0150625	0.183663	-0.0357901	-0.337925	-0.104844	-0.0333167	-0.262781	-0.482133	-0.279999	-0.192102	-0.30981	-0.48906
SOX9_1737#SOX/1:HMG:89:0	-0.10588	-0.184443	-0.175246	0.0902622	0.133189	-0.202261	0.0201717	0.8242	-0.173657	-0.2233	-0.0449616	-0.0141437	-0.329492	-0.344995	-0.066001	-0.178997	0.736231	-0.286137	1.50452	0.652821	0.293524	0.709348	0.357163	-0.115851	1.5244	0.738655	0.69791	0.79859	1.66416	0.110739	-0.0371288	0.135612	1.16035	0.853872	0.0926275	-0.241352	-0.139552	0.552796	-0.360555	-0.579263	-0.590277	0.21323	-0.630852	-1.02917	-0.788903	-0.291573	-0.768387	-1.13514	-0.882413
RUNX2_1598#RUNX/1:RUNX:179:0	-0.273196	0.0393504	-0.383974	-0.361829	-0.184444	0.260136	-0.0695866	0.0861205	-0.0478604	0.106411	0.323676	0.0926426	0.215089	-0.00892139	0.175247	0.265909	-0.0742938	0.0243048	1.19924	0.189465	0.276813	0.234265	0.815761	0.9546	2.03943	0.0509293	0.173648	0.126483	0.443297	-0.0538966	-0.0109938	0.131429	0.368306	0.325208	-0.0103252	0.242764	-0.000297947	0.191202	-0.147042	-0.0164607	-0.172579	-0.0173357	-0.312554	-0.269188	-0.27513	-0.304339	-0.428359	-0.437993	-0.377232
RUNX1_1590#RUNX/1:RUNX:179:0	-0.273798	0.0120202	0.0892659	-0.032153	-0.160895	0.282817	0.177056	0.244956	-0.118279	0.2996	0.280632	-0.0401972	0.076543	-0.00536109	0.217722	0.250025	-0.0355218	-0.0164601	0.980471	0.119222	0.217798	0.505908	0.90011	0.827644	1.88659	-0.253772	-0.117963	0.158723	0.156084	-0.333878	-0.38433	-0.0171382	0.159571	0.115503	-0.261528	0.0273386	0.150849	0.0842035	-0.306579	-0.116685	0.0980605	0.0436842	-0.336569	-0.291339	0.114798	-0.0646459	-0.321339	-0.36708	0.0364656
FOXA1_479#FOX/4:forkhead:79:0	1.72055	1.87925	1.45134	2.79594	1.33855	0.122574	1.6033	4.06247	2.26059	-0.464672	1.47316	2.00871	0.541022	-0.0077439	2.06046	0.971003	2.19207	1.22914	1.73633	0.313115	-0.0361152	0.695811	-1.22735	-1.88401	0.312189	-0.334373	-0.445983	-0.0552029	3.0376	-1.00148	-1.24855	-0.662244	2.6426	2.30832	-0.817487	-1.35164	-1.13072	1.43411	-1.30858	-1.70458	-1.90198	0.579533	-1.66584	-2.32556	-2.27744	-0.680022	-1.90631	-2.50506	-2.35819
FOXD2_506#FOX/5:forkhead:80:0	0.995276	1.10063	0.995348	2.07408	0.508982	0.053245	0.866555	2.46645	1.56243	-0.335213	0.860995	1.31433	0.297963	-0.059755	1.22803	0.515531	1.42769	0.473675	0.625697	0.135863	-0.0242428	0.283773	-1.03131	-1.25743	0.24914	-0.163971	-0.198956	-0.0727236	1.80509	-0.832205	-0.954618	-0.597215	1.45874	1.34338	-0.633038	-0.829721	-0.899621	0.848639	-0.941059	-1.15299	-1.31309	0.339304	-1.06874	-1.38441	-1.44306	-0.242178	-1.03362	-1.28855	-1.30722
FOXA2_484#FOX/4:forkhead:79:0	1.61416	1.7028	1.46272	2.63423	1.11844	0.223605	1.41301	3.49516	1.97326	-0.417892	1.12055	1.66552	0.473593	-0.0669389	1.5755	0.919002	1.92187	0.985877	1.25466	0.256814	-0.0117769	0.537404	-0.883532	-1.60428	0.252217	-0.248717	-0.395308	-0.199307	2.39317	-0.909242	-1.1017	-0.618936	2.07328	1.90173	-0.696382	-1.07913	-1.04258	1.12162	-1.11392	-1.42669	-1.67409	0.428986	-1.33833	-1.91744	-1.95569	-0.564738	-1.42112	-1.96447	-1.90708
FOXP1_577#FOX/4:forkhead:79:0	0.308678	0.34559	0.227935	0.876687	0.0623965	-0.0212232	0.293416	1.24598	0.694323	-0.129523	0.526804	0.55796	0.245488	0.139693	0.813369	0.561698	1.10362	0.521657	0.672353	0.107184	-0.0318923	0.413685	-0.511657	-0.599497	0.6319	-0.0144707	0.0937877	0.195506	1.29176	-0.43943	-0.394318	-0.0794389	0.973656	0.78325	-0.379871	-0.369819	-0.308494	0.594786	-0.623559	-0.629118	-0.635797	0.261941	-0.776521	-0.927768	-0.867749	-0.194653	-0.837447	-1.00994	-0.851367
ETS2_407#ETS/2:ETS:96:0	-0.104175	-0.0912102	-0.198295	0.133321	-0.290691	-0.0532528	-0.140466	0.379432	-0.344951	-0.230699	-0.10315	-0.539972	-0.242972	-0.614804	-0.289375	-0.594572	-0.403033	-0.544241	0.24762	-0.508182	-0.290265	-0.064415	-0.149966	-0.120373	0.997844	-0.272918	0.0146792	0.237481	0.642462	-0.227184	-0.0592353	0.173626	0.750349	0.444573	-0.287919	-0.0469701	0.0657545	0.480968	-0.480052	-0.389852	-0.3057	0.318331	-0.694236	-0.719026	-0.588467	-0.111047	-0.664764	-0.740913	-0.551789
MYB_1096#MYB/5:MYB:252:0	-0.303712	-0.284486	-0.294734	-0.306072	-0.179802	-0.213658	-0.192808	0.214299	-0.222744	-0.111502	-0.116884	-0.18809	-0.267603	-0.485004	-0.119112	-0.125496	-0.0474009	-0.382128	-0.191968	-0.0957141	-0.164663	-0.111701	-0.404592	-0.424312	-0.096636	0.168311	0.254652	0.181183	0.844033	0.169017	0.311423	0.275176	0.743654	0.301436	-0.0041269	0.0354881	-0.0270807	0.34325	-0.176946	-0.23686	-0.271383	0.0873564	-0.262264	-0.352308	-0.34193	-0.268938	-0.361069	-0.436806	-0.369531
EHF_303#ETS/2:ETS:96:1	0.663251	-0.0909062	-0.0335403	1.10455	-0.424455	-0.71532	-0.353832	0.953171	-1.83567	-1.24248	-1.33519	-1.76159	-1.62285	-1.5054	-1.55248	-2.29883	-1.64025	-1.66413	0.251989	-1.06058	-1.08937	-0.798361	-0.493357	-1.09357	0.824348	-0.509701	-0.797161	-0.0898252	0.764265	-0.104318	-0.455722	0.13828	1.22903	0.946183	-0.237169	-0.786799	-0.2417	0.987922	-0.465234	-1.01011	-0.706306	0.734197	-0.763564	-1.50532	-1.33057	0.405278	-0.549327	-1.23535	-1.09746
HOXA10_741#HD/17:homeodomain:22:1	-0.628263	-0.936096	-0.865884	-0.0397258	-0.694872	-1.02163	-0.311258	0.799256	-0.697644	-0.667146	-0.569413	-0.821924	-0.902735	-0.968992	-0.0928198	-0.843484	-0.315616	-0.852301	-1.27173	-0.962637	-0.964477	-0.817777	-1.04218	-1.38554	-0.809284	-0.169808	-0.0964576	0.490109	1.63275	-0.472345	-0.383465	0.251402	1.31223	1.14878	-0.47393	-0.645282	-0.0393898	0.825788	-0.629649	-0.87117	-0.449633	0.508448	-0.654133	-0.907432	-0.579672	0.327722	-0.763038	-0.915701	-0.576508
HOXB13_758#HD/17:homeodomain:22:0	-0.619071	-1.01113	-0.813511	0.311175	-0.72597	-1.18123	-0.611027	0.905742	-0.324376	-0.807851	-0.431557	-0.71593	-0.878173	-0.958855	0.28939	-0.924587	-0.295152	-0.86523	-1.17945	-0.968844	-1.09555	-1.04989	-0.990265	-1.45587	-0.465873	-0.433403	-0.619931	-0.206846	1.52374	-0.720209	-0.861477	-0.386523	1.45985	1.14543	-0.678193	-0.970288	-0.523197	1.25195	-0.851646	-1.13715	-0.767443	0.915487	-0.828793	-1.1985	-0.875415	0.774619	-0.937251	-1.2149	-0.836291
Hoxa11_745#HD/17:homeodomain:22:0	-0.65787	-0.881076	-0.840095	-0.00579338	-0.580416	-0.957442	-0.293033	0.895074	-0.410787	-0.643441	-0.431867	-0.679739	-0.847463	-0.883172	0.184173	-0.714441	-0.273464	-0.67681	-1.02521	-0.885437	-0.885591	-0.673401	-0.978394	-1.26797	-0.521567	-0.144921	-0.122419	0.44389	1.67155	-0.494632	-0.396983	0.228451	1.38347	1.13907	-0.467904	-0.617425	-0.125165	0.896058	-0.671593	-0.881751	-0.51916	0.554619	-0.729634	-0.960734	-0.711386	0.295504	-0.876284	-1.07243	-0.761666
HOXA13_748#HD/17:homeodomain:22:0	-0.635578	-0.98444	-0.834158	0.219868	-0.680684	-1.11689	-0.624109	0.806797	-0.315089	-0.743972	-0.374399	-0.647373	-0.831562	-0.907735	0.304594	-0.86845	-0.162774	-0.845188	-1.13236	-0.858021	-0.98899	-0.995113	-0.919078	-1.32782	-0.407056	-0.372374	-0.516414	-0.177852	1.45702	-0.654104	-0.743033	-0.345115	1.3776	1.10921	-0.630606	-0.853055	-0.483138	1.15887	-0.799757	-1.03296	-0.722284	0.829007	-0.790035	-1.09385	-0.828372	0.667309	-0.902087	-1.10967	-0.792181
Atoh1_67#Ebox/CATATG:bHLH:62:0	1.34837	1.41813	1.17544	1.07318	1.43055	0.984746	1.47036	1.99376	1.47641	0.434901	1.32593	1.68604	1.32742	1.37216	1.64345	2.01931	3.71169	1.96739	-0.12005	1.14645	0.839769	1.65103	0.424234	-0.0532964	0.402299	-0.285644	-0.512982	-0.247615	-0.27849	-0.251492	-0.604866	-0.35905	-0.203433	-0.250731	-0.186921	-0.454198	-0.236694	-0.321364	-0.24283	-0.321898	-0.150315	-0.189244	-0.156343	-0.311911	-0.0349436	-0.0875083	-0.101542	-0.271315	-0.065542
FOXA3_485#FOX/4:forkhead:79:0	1.58652	1.74263	1.4356	2.59356	1.19316	0.241807	1.48097	3.4827	2.01516	-0.386818	1.17682	1.70684	0.438774	-0.150998	1.62689	0.849771	1.99113	0.988642	1.42295	0.236468	0.0681858	0.65818	-0.869807	-1.50678	0.28609	-0.214237	-0.280819	-0.0637624	2.4083	-0.864992	-0.9851	-0.555336	2.08206	1.85988	-0.694734	-1.03581	-1.01802	1.07988	-1.1125	-1.39793	-1.58196	0.390373	-1.36341	-1.88454	-1.95034	-0.618351	-1.48306	-1.95715	-1.90399
XBP1_2037#CREB3/XBP1:bZIP:61:0	0.804213	0.785152	0.470144	0.491587	0.690893	0.442251	0.258134	0.200027	0.236403	0.0360891	0.0664747	0.163033	-0.0662506	-0.0432909	-0.0126093	0.0645329	-0.335473	0.50808	0.660783	0.374744	0.212932	-0.0521871	0.101125	-0.00305507	-0.284106	0.0304205	-0.174953	-0.44267	-0.304824	0.0838793	-0.171212	-0.349596	-0.347989	-0.176806	0.103904	-0.0866201	-0.254795	-0.297493	0.177571	0.051364	-0.224278	-0.261229	0.269091	0.181521	-0.050638	-0.088352	0.560767	0.459895	0.0907917
SPDEF_1769#ETS/1:ETS:98:0	0.737591	0.609372	0.254538	0.503162	0.412506	0.199306	0.209609	0.462577	0.108172	-0.133383	0.168882	0.264195	0.254098	0.0944713	0.0792545	0.140342	-0.221966	0.0375617	0.663304	0.294979	0.12314	-0.0157858	0.161487	0.0580152	0.532385	0.0438086	-0.169575	-0.30069	0.0696994	0.0134005	-0.173595	-0.335262	0.0641224	0.161672	0.111346	-0.0751386	-0.302521	0.00363908	0.0719122	-0.114135	-0.447463	-0.125375	-0.00742894	-0.152822	-0.415994	-0.096718	0.0322914	-0.110532	-0.38171
NEUROD1_1133#Ebox/CAGATGG:bHLH:63:0	1.83706	2.04049	1.99792	1.38536	2.39827	1.57859	2.62139	2.99328	2.69104	1.10277	2.6049	3.16786	2.77626	2.33	3.30459	3.98976	7.12766	2.92568	-0.774268	1.54359	1.34713	2.90738	0.0310625	-0.0361701	0.02591	0.061123	-0.174385	0.368816	-0.137716	-0.445729	-0.712174	-0.00147241	-0.387753	-0.686816	-0.290845	-0.624069	0.094299	-0.679676	-0.491384	-0.554141	0.157701	-0.393045	-0.355866	-0.615772	0.229722	-0.216015	-0.199306	-0.492849	0.297178
Rfx2_1556#RFX/2:RFX:245:0	0.351909	0.301128	-0.166783	0.181863	0.393158	0.0794661	-0.0141273	0.368784	4.2808	0.811708	3.60474	4.12738	3.31628	5.4766	5.13242	4.06263	3.14767	2.32896	0.963016	0.452608	0.222227	0.0626426	0.225857	0.0945161	0.758404	0.513577	0.313252	-0.0811517	0.514007	0.276837	0.104594	-0.138282	0.24463	0.0913386	0.252281	0.0471271	-0.427123	0.0497507	0.108601	-0.129194	-0.487437	-0.116039	-0.125803	-0.363432	-0.632388	-0.286533	-0.330759	-0.539835	-0.679443
RFX3_1561#RFX/2:RFX:245:0	0.428712	0.342768	-0.0785623	0.15556	0.402397	0.147211	0.0228569	0.341964	3.95889	0.754683	3.25631	3.81796	3.1105	4.94716	4.70172	3.88905	2.95924	2.06042	0.949903	0.345277	0.279593	0.206642	0.252956	0.128761	0.804327	0.521072	0.291915	0.0136407	0.496596	0.266952	0.124769	-0.06657	0.195374	0.0950784	0.294362	0.0823478	-0.387137	0.00481559	0.120905	-0.095905	-0.438672	-0.165025	-0.0812718	-0.301667	-0.598936	-0.316512	-0.267031	-0.436966	-0.621814
RFX6_1571#RFX/3:RFX:246:0	0.292625	0.294281	0.0517441	-0.0196586	0.458399	0.318752	-0.0174224	-0.095909	3.08525	0.802207	2.73053	3.2136	2.81991	4.20166	3.78573	2.96335	2.92385	1.7383	0.706847	0.633506	0.128127	0.109744	0.556835	0.103578	0.182239	0.382455	0.171558	-0.240372	-0.133169	0.339888	0.140736	-0.0714929	-0.0896921	-0.0342828	0.216919	0.149163	-0.14855	-0.117275	0.171294	0.064326	-0.195155	-0.0708093	-0.0247937	-0.181852	-0.25333	0.0265313	-0.124833	-0.299255	-0.356164
ONECUT2_1322#CUX/1:CUT:14:0	0.552909	0.678152	-0.2315	-0.584122	0.593173	0.771748	-0.149432	-0.46773	1.29928	0.506828	1.04243	1.6688	2.36156	1.5152	0.713339	1.33555	0.804748	2.15278	1.64602	0.614171	0.555026	-0.273525	0.318087	0.632111	-0.407661	0.500283	0.631659	-0.280396	-0.488466	0.784176	0.778878	-0.134772	-0.609231	-0.385644	0.636282	0.746206	-0.208072	-0.619253	0.732912	0.768714	-0.314738	-0.647449	0.746008	0.772231	-0.349011	-0.736827	0.652551	0.733727	-0.3248
PDX1_1378#HD/2:homeodomain:2:0	0.534115	0.547688	-0.17615	-0.768886	0.464983	0.625791	0.121057	-0.647087	1.11515	0.474683	0.581943	1.67404	0.779465	1.52734	0.346663	0.744079	0.373983	1.21548	0.600224	0.471707	0.515027	0.0701484	-0.0646861	0.353858	-0.740722	0.675205	1.00241	0.435774	-0.677329	0.828694	1.0972	0.372663	-0.803285	-0.575162	0.74592	0.9379	0.225924	-0.793131	0.761055	0.821885	0.098812	-0.726855	0.753604	0.878018	0.159918	-0.726931	0.653004	0.775553	0.193495
NR2F6_1280#NR/13:nuclearreceptor:42:0	-0.708597	-0.8439	0.373573	0.0201406	-1.01847	-0.551057	-0.563767	-1.63779	-1.54654	-0.0662359	-1.45334	-2.0876	-1.4133	-1.60988	-2.05286	-1.57283	-2.28311	-1.3985	-2.01209	-0.905615	-0.611727	-0.837836	-0.214373	0.0368144	-2.06146	-1.33267	-1.38358	-1.0374	-2.40703	-0.217271	-0.103111	-0.383005	-1.25951	-0.734644	-0.411317	-0.0894506	0.201274	-0.769255	0.359837	0.506133	0.710362	-0.0499706	0.763601	1.11254	1.42868	1.40528	1.1351	1.48607	1.51148
NR1H3_1249#NR/1:nuclearreceptor:30:0	-1.01276	-2.10487	-1.02309	-1.76905	-2.51152	-1.63162	-1.63773	-3.15705	-3.40173	-0.678514	-3.11626	-4.01408	-3.46676	-3.14097	-3.65719	-3.67031	-3.75525	-2.61893	-4.0038	-2.56232	-0.847833	-2.49874	-1.73888	-0.118258	-4.02726	-0.477397	0.152339	-0.0125562	-2.46571	0.413552	1.29732	0.238365	-1.89709	-2.10042	0.230564	0.389616	0.473226	-1.54405	0.909704	1.16641	1.40007	-0.877011	2.14348	3.01226	2.5405	0.690429	2.80635	3.84694	2.89415
RXRA_1608#NR/11:nuclearreceptor:40:0	-0.808046	-0.931833	0.34856	-0.558836	-1.1583	-0.517899	-0.624562	-2.09982	-1.59625	0.0117094	-1.549	-2.0418	-1.51349	-1.49258	-2.16825	-1.94329	-2.30119	-1.15489	-2.14951	-0.829221	-0.685614	-1.01856	-0.20175	0.0820667	-2.23261	-1.10724	-1.15698	-0.766754	-2.6172	0.0351379	0.0988311	-0.063228	-1.52868	-1.13313	-0.166007	0.0586952	0.560876	-0.908351	0.586499	0.701469	1.1671	-0.118298	1.06035	1.39169	1.89525	1.3128	1.39738	1.71046	1.96748
ESRRA_383#NR/7:nuclearreceptor:36:0	-0.580518	-1.07616	-0.297796	-0.588796	-1.35237	-0.862836	-0.488172	-1.21593	-1.57399	-0.302337	-1.32305	-1.63775	-1.50062	-1.56516	-1.7429	-1.67869	-1.7032	-1.17185	-1.28855	-1.00752	-0.462525	-1.00568	-0.713012	-0.196901	-1.84215	-0.670269	-0.523684	-0.280833	-1.46269	0.0484091	0.120593	-0.0456087	-0.971241	-1.09778	-0.0362355	-0.143338	0.334492	-0.6262	0.386408	0.356598	0.860239	-0.170579	0.905169	1.07568	1.40308	0.744502	1.16808	1.43108	1.50563
PPARG_1464#NR/3:nuclearreceptor:32:0	-0.778241	-1.39086	-0.715765	-0.666693	-1.57142	-1.04253	-0.939566	-1.30188	-1.8177	-0.50247	-1.60635	-2.11295	-2.06467	-1.95769	-1.93693	-2.01195	-1.48776	-1.80926	-2.42982	-1.41768	-0.645495	-1.14965	-1.29147	-0.296955	-1.9852	-0.499501	-0.180315	-0.13611	-0.825199	-0.0825506	0.333408	-0.03873	-0.513998	-0.82493	-0.186227	-0.102766	0.0958987	-0.44827	0.103153	0.253905	0.538075	-0.099572	0.811361	1.0681	1.05712	0.664066	1.11564	1.51527	1.25755
HNF4A_729#NR/1:nuclearreceptor:30:0	-0.758727	-2.00986	-1.8529	-2.64036	-2.58408	-1.52971	-2.1805	-3.83964	-3.22511	-0.784926	-3.1424	-3.52383	-3.15055	-2.77541	-3.6756	-3.68538	-4.69156	-2.4896	-4.11239	-2.6048	-0.662008	-3.40118	-1.57248	0.113906	-4.18812	0.557256	1.2257	0.265105	-2.47718	1.29358	2.25782	0.367321	-2.03366	-2.19985	1.10329	1.14951	0.354221	-1.72763	1.61084	1.73267	1.1362	-1.37531	2.72259	3.65892	2.13219	-0.148239	3.02719	4.27	2.36715
VDR_2019#NR/15:nuclearreceptor:44:0	-0.339355	-0.397559	0.0123781	-0.442799	-0.391382	-0.102846	-0.362341	-1.13359	-0.789874	0.00434889	-0.671196	-1.01555	-0.682691	-0.502942	-1.00808	-0.859403	-1.21972	-0.53188	-0.995778	-0.434141	-0.177823	-0.412927	-0.0917769	0.0959569	-1.29389	-0.483934	-0.403462	-0.390018	-1.25318	0.0407177	0.173736	-0.058446	-0.79167	-0.651359	0.0420453	0.171187	0.246501	-0.495224	0.403195	0.506354	0.557659	-0.165284	0.556523	0.791582	0.904048	0.460574	0.687372	0.930552	0.913138
GATA6_610#GATA:C2H2:242:0	0.380122	0.411865	-0.496576	-1.57837	-0.114604	0.30688	-0.186315	-1.11075	-1.11923	0.099806	-0.974298	-1.31229	-1.16119	-0.696407	-1.38217	-0.917253	-1.19377	-0.92205	-1.0168	-0.236652	1.10473	0.0312919	-0.850889	0.308307	-1.98775	0.432239	1.85827	1.33012	-0.162001	0.642497	2.37427	1.1519	-0.603057	-0.530055	0.468506	1.57564	0.719536	-0.992684	0.462963	1.19692	0.420567	-1.2466	0.741491	1.64882	0.600098	-1.5879	0.754136	1.72755	0.643993
GATA5_608#GATA:C2H2:242:0	0.528999	0.514938	-0.481845	-1.69705	-0.0964306	0.383531	-0.158989	-1.21342	-1.1689	0.151371	-1.00528	-1.36363	-1.17118	-0.735821	-1.58079	-0.908315	-1.29299	-0.898941	-1.00401	-0.265646	1.17218	0.0212093	-0.898075	0.36076	-2.1385	0.466906	1.96212	1.33748	-0.373563	0.699734	2.5178	1.16626	-0.77859	-0.66812	0.552899	1.68984	0.775502	-1.15521	0.539146	1.32229	0.520481	-1.36986	0.849938	1.82779	0.689925	-1.66876	0.910336	1.94284	0.759957
HNF4G_735#NR/1:nuclearreceptor:30:0	-1.10258	-2.49544	-1.83848	-2.8485	-3.148	-1.90986	-2.37287	-4.36285	-3.95308	-0.883555	-3.78632	-4.58602	-4.16742	-3.47954	-4.62443	-4.25566	-5.09184	-3.02599	-5.00449	-3.17353	-0.826293	-3.58508	-2.14945	0.118979	-5.00549	0.15188	1.10944	0.317207	-2.96192	1.09363	2.47173	0.518837	-2.39219	-2.57728	0.862171	1.14934	0.55378	-2.04233	1.49051	1.89817	1.51996	-1.48657	2.90958	4.15336	2.75252	0.155225	3.50071	4.98717	3.09955
GATA4_604#GATA:C2H2:242:0	0.460387	0.415888	-0.542707	-1.64132	-0.114283	0.350357	-0.208695	-1.13779	-1.0929	0.10418	-0.922451	-1.32068	-1.11149	-0.536312	-1.33441	-0.941528	-1.15808	-0.909028	-0.963883	-0.239255	1.1687	0.0617723	-0.912723	0.386411	-1.99667	0.560916	1.92258	1.32561	-0.264633	0.702713	2.40249	1.10878	-0.693211	-0.632658	0.515498	1.60109	0.744631	-1.05484	0.531329	1.23607	0.486971	-1.29415	0.801093	1.7021	0.679957	-1.59571	0.840456	1.77318	0.724432
MEF2D_1027#MEF2:MADS:183:0	-0.319246	0.120266	1.027	1.04268	-0.0831043	0.172151	0.141927	-0.405975	0.0289366	0.28104	0.0341164	0.280505	0.174543	0.281003	0.0694838	0.303941	-0.600895	0.19349	-0.603257	0.250183	-0.00975284	0.247985	0.412232	0.346323	-0.320337	-0.96877	-1.12919	-0.821814	-1.37631	-0.474936	-0.609699	-0.364774	-0.706386	-0.117641	-0.525568	-0.10528	-0.0930836	-0.301752	-0.10341	0.114389	0.155704	0.181316	-0.0749955	0.138264	0.355223	1.07162	0.0066489	0.136673	0.363276
MEF2A_1018#MEF2:MADS:183:0	-0.14046	0.256808	0.883968	0.721681	0.0108091	0.283744	0.104716	-0.539466	0.277868	0.338734	0.149419	0.235621	0.369589	0.509536	0.118926	0.379463	-0.539674	0.414207	-0.508128	0.390483	0.130734	0.00902358	0.343998	0.442196	-0.405725	-0.809629	-0.896178	-0.813886	-1.50522	-0.343962	-0.357763	-0.297249	-0.814829	-0.223714	-0.385575	0.0755188	-0.0573246	-0.387294	0.00108371	0.30244	0.172656	0.0737006	0.0299396	0.327369	0.34337	0.894245	0.0770121	0.288199	0.34314
KLF4_931#KLF/SP/1:C2H2:112:0	0.596514	0.132648	0.447722	1.77493	-0.172889	-0.863651	0.212354	1.71975	-3.21672	-1.46411	-2.5036	-3.33669	-2.93651	-3.11594	-2.82352	-3.20999	-2.34377	-2.22579	-2.48804	-1.77793	-1.43993	-1.45483	-1.72391	-1.91333	-1.71685	-1.48175	-1.60443	-0.831929	0.128424	-0.546725	-0.800359	-0.418265	0.818026	0.763274	-0.620022	-1.1839	-0.499881	0.79149	-0.659728	-1.0587	-0.659062	0.930922	-0.58197	-0.872513	-0.665926	1.21921	-0.247125	-0.460305	-0.562344
JUN_900#AP1/1:bZIP:54:0	2.21993	0.130652	1.913	2.2913	-1.02319	-0.545491	-0.0741195	-1.60543	-2.71961	-0.950924	-2.78079	-2.80337	-3.83181	-4.07379	-3.60765	-3.48707	-3.49706	-0.939115	-1.49398	-1.50863	-1.33383	-2.24878	-2.39874	-1.4603	-4.55623	-0.862557	-1.35229	-0.820005	-2.7513	-0.228932	-0.941048	-1.20666	-2.00019	-1.36292	-0.386299	-0.954327	-0.378126	-2.0803	0.490062	0.0670074	0.327599	-1.07381	1.59599	1.29463	1.21246	1.57557	4.24565	3.78114	2.53484
ATF3_57#AP1/1:bZIP:54:1	2.22156	0.064346	1.94525	2.49537	-1.16003	-0.693065	-0.0770805	-1.47892	-2.99955	-1.04945	-3.01016	-3.09427	-4.08471	-4.33913	-3.75832	-3.70553	-3.75033	-1.17387	-1.68058	-1.66876	-1.52207	-2.42559	-2.56315	-1.58376	-4.72418	-0.999517	-1.52885	-0.945399	-2.77489	-0.310594	-1.13625	-1.33483	-2.00397	-1.38188	-0.455843	-1.14257	-0.408183	-2.00904	0.446155	-0.0426331	0.341374	-0.956747	1.60099	1.25219	1.24235	1.77909	4.2455	3.76691	2.5866
JUNB_905#AP1/1:bZIP:54:0	2.42704	0.158639	2.11734	2.67071	-1.09725	-0.660307	-0.0384462	-1.49326	-3.00896	-1.05279	-3.02086	-3.10717	-4.10045	-4.2628	-3.73301	-3.77631	-3.82484	-1.05014	-1.52761	-1.5844	-1.52509	-2.45143	-2.61289	-1.59753	-4.72399	-0.97707	-1.54803	-0.917517	-2.83198	-0.277944	-1.1445	-1.35411	-2.05029	-1.37038	-0.478984	-1.15439	-0.431122	-2.10467	0.440857	-0.0580453	0.294264	-1.02522	1.63276	1.24329	1.18281	1.78609	4.4177	3.8379	2.59948
FOS_450#AP1/1:bZIP:54:0	2.26645	0.0494047	1.9337	2.47819	-1.22649	-0.705774	-0.11828	-1.5914	-3.1475	-1.05974	-3.11873	-3.25788	-4.21401	-4.33688	-3.89231	-3.81361	-3.94972	-1.22087	-1.69631	-1.68851	-1.53888	-2.54332	-2.65844	-1.58119	-4.8485	-1.03494	-1.54775	-0.998372	-2.87946	-0.304244	-1.0926	-1.36434	-2.0664	-1.44872	-0.46253	-1.10585	-0.436738	-2.08133	0.490316	0.00922856	0.342224	-1.01243	1.67789	1.35583	1.26783	1.76662	4.40646	3.9163	2.67154
JUND_910#CREB/ATF/2:bZIP:50:0	1.04026	0.58993	0.644377	1.04793	0.379471	0.268676	0.159326	-0.215453	0.147057	0.122952	0.0224324	0.302284	0.172388	0.307146	-0.1342	0.382505	0.105306	0.640234	0.010982	0.451112	-0.0253398	-0.0264284	0.398559	0.100911	0.0476094	0.0788203	-0.47942	-0.514946	-0.571342	0.0415194	-0.53462	-0.770459	-0.536537	-0.640404	0.0225084	-0.403949	-0.436651	-0.786513	0.272665	-0.181798	-0.135828	-0.536823	0.775565	0.214046	0.40989	0.365674	1.56369	1.12946	0.862299
BACH1_70#AP1/2:bZIP:53:1	0.426121	0.0208461	1.00273	0.637595	-0.239529	-0.0729462	-0.0738493	-1.19656	-1.19347	-0.168162	-1.12951	-1.38739	-1.39018	-1.40024	-1.84922	-1.22073	-1.45792	-0.436376	-1.00645	-0.499113	-0.477734	-0.91391	-0.585382	-0.353633	-2.18321	-0.729813	-1.04096	-0.885417	-2.07912	-0.121045	-0.488449	-0.62362	-1.43873	-0.937494	-0.16916	-0.281535	-0.0418627	-0.996853	0.464675	0.362518	0.509923	-0.342324	0.985879	0.992247	1.07764	1.09087	1.79464	1.78987	1.52893
Jdp2_896#AP1/1:bZIP:54:0	2.02647	0.0841954	1.65478	2.08931	-1.05965	-0.507393	-0.0651663	-1.40299	-2.3225	-0.739349	-2.41533	-2.52955	-3.30619	-3.26205	-3.00678	-2.8829	-3.21181	-1.00215	-1.34526	-1.23095	-1.21161	-2.0484	-1.99593	-1.25932	-3.95149	-0.77304	-1.17421	-0.681114	-2.40012	-0.173675	-0.843047	-1.02561	-1.78489	-1.25518	-0.344537	-0.851612	-0.362781	-1.87483	0.395898	0.0427617	0.237777	-0.948437	1.45779	1.15135	0.97295	1.40009	3.78743	3.2736	2.15987
PPARA_1462#NR/3:nuclearreceptor:32:0	-0.747216	-1.43558	-0.779992	-0.647107	-1.75589	-1.20643	-1.19472	-1.3954	-2.03624	-0.704731	-1.76935	-2.29681	-2.16534	-2.1151	-2.21721	-2.18247	-2.10678	-1.9217	-2.46643	-1.5509	-0.725427	-1.59306	-1.38901	-0.377127	-2.20069	-0.579317	-0.331113	-0.36829	-0.894705	-0.0908933	0.258153	-0.278374	-0.541362	-0.885385	-0.177267	-0.125414	-0.0855814	-0.447269	0.212722	0.272707	0.37633	-0.104691	0.918332	1.16539	0.921924	0.748887	1.25113	1.66825	1.18558
NR1I2_1254#NR/16:nuclearreceptor:45:0	-0.180217	-0.463826	0.232186	0.0490044	-0.58024	-0.340493	-0.263153	-0.705001	-1.01506	-0.108309	-0.923605	-1.33772	-1.02256	-0.848327	-1.20797	-1.06126	-1.26309	-0.929175	-0.948443	-0.618822	-0.320573	-0.488402	-0.357152	-0.238475	-1.37892	-0.516946	-0.5555	-0.410729	-1.06589	-0.174578	-0.0855419	-0.160599	-0.662099	-0.554027	-0.156191	-0.106662	0.141199	-0.373368	0.10621	0.223861	0.313024	-0.0473704	0.458121	0.580411	0.655955	0.650563	0.733989	0.853478	0.807734
MAF_980#MAF:bZIP:55:0	-0.266722	-0.334624	0.327461	0.0967261	-0.439849	-0.10052	-0.218243	-0.896969	-0.728623	0.136309	-0.741136	-0.789563	-0.788186	-0.907716	-1.04395	-0.752251	-1.28786	-0.198085	-1.14283	-0.332333	-0.283788	-0.559147	-0.263688	-0.121953	-1.56143	-0.880484	-1.04092	-0.654966	-1.53005	-0.349554	-0.427192	-0.506278	-0.886486	-0.556932	-0.270006	-0.156355	0.058867	-0.596489	0.288192	0.390618	0.495493	-0.159274	0.655146	0.851408	1.04319	0.653918	1.02616	1.16815	1.15762
NR1H4_1252#NR/16:nuclearreceptor:45:0	-0.177115	-0.43264	0.102692	0.0710801	-0.498886	-0.329964	-0.111615	-0.306154	-0.468804	-0.0273401	-0.324131	-0.458273	-0.399759	-0.415852	-0.259903	-0.264855	-0.488274	-0.438707	-0.0701091	-0.367102	-0.138175	-0.0504259	-0.201281	-0.0229729	-0.307427	-0.294237	-0.347461	-0.0707406	-0.458329	-0.211962	-0.215043	-0.0817737	-0.390947	-0.484611	-0.149195	-0.186471	0.0764164	-0.32334	0.0321022	0.0894759	0.283686	-0.113061	0.333158	0.381175	0.575872	0.274809	0.576296	0.624253	0.694848
[truncated: 8 more columns]

## Sheet: 5b - TF Expression
#row z-score of gene expression matrix
	Goblet_duodenum	Goblet_jejunum	Goblet_ileum	Goblet_colon	Immature Goblet_duodenum	Immature Goblet_jejunum	Immature Goblet_ileum	Immature Goblet_colon	Enterochromaffin	EnteroendocrineUn	EnteroendocrineUn 1	D Cells	I Cells	K Cells	L Cells	Mo Cells	NEUROG3high	S Cells	Secretory Specialized MUC6+_duodenum	Paneth_duodenum	Paneth_jejunum	Paneth_ileum	Tuft_duodenum	Tuft_jejunum	Tuft_colon	Stem_duodenum	Stem_jejunum	Stem_ileum	Stem_colon	CyclingTA 1_duodenum	CyclingTA 1_jejunum	CyclingTA 1_ileum	CyclingTA 1_colon	CyclingTA 2_colon	TA2_duodenum	TA2_jejunum	TA2_ileum	TA2_colon	TA1_duodenum	TA1_jejunum	TA1_ileum	TA1_colon	Immature Enterocytes_duodenum	Immature Enterocytes_jejunum	Immature Enterocytes_ileum	Immature Enterocytes_colon	Enterocytes_duodenum	Enterocytes_jejunum	Enterocytes_ileum
NFIC	-1.04522	-0.936703	-0.342494	-0.589256	-0.980055	-0.115667	0.170247	0.531376	-0.185078	1.4681	0.613328	-0.814902	0.410248	0.266196	1.35545	0.398583	-0.788319	-0.0736249	4.69154	0.360423	-0.135691	0.0852199	-0.685441	-0.412517	-0.187156	-0.753001	-0.383674	1.03793	1.55227	0.582039	0.0149059	0.684113	2.49417	0.275176	-0.147473	-0.297371	0.579707	0.424281	-0.280204	-0.7124	0.0742098	-0.12588	-0.695555	-1.08095	-0.603163	-0.765611	-1.40312	-1.34632	-0.867931
NFIX	-1.21871	-0.576547	-0.170148	-0.580347	0.646874	-0.288969	0.719288	0.840768	-0.50575	0.487308	0.331295	-0.143277	-0.379608	-0.0359171	0.672644	0.845828	-0.264601	-0.916061	4.11948	0.507207	0.548661	2.00147	-0.694852	-0.219333	0.507153	-0.229122	0.680663	1.9013	1.43313	0.405191	0.399431	0.609768	0.945094	0.737243	-0.127764	0.486787	0.763499	0.314676	-0.805162	-0.334693	-0.545932	-0.396578	-1.25338	-1.11885	-0.750605	-1.04245	-1.6555	-1.28617	-1.13571
HNF1A	-1.08676	-1.01311	-1.34221	-1.56347	-0.832079	-0.80131	-0.976265	-0.286631	1.40447	0.511081	0.738986	0.710588	-0.0471926	1.04586	0.319537	0.37237	-0.299251	1.00391	1.91368	-1.34834	-0.966264	-1.2653	0.838844	0.432554	0.821082	1.71366	1.03969	1.18059	2.75478	-0.157898	-0.701803	-0.242866	0.838948	1.67982	0.692356	0.0355062	0.638299	1.70866	0.13837	-0.197617	0.126531	0.774863	-0.458435	-0.483953	-0.0497852	-0.972111	-1.32588	-0.862322	-0.517165
HNF1B	-1.17057	-1.05902	-1.15933	-1.28211	-0.355635	-0.520092	-0.7012	-0.0127871	-0.0249236	-0.0915712	-0.615381	-0.868409	-1.23976	0.34149	-1.05321	-0.793134	-1.87174	-0.455006	1.80226	-0.924196	-0.616385	-0.622244	1.72719	-0.309001	0.461004	0.693332	0.357014	0.843819	2.23209	0.57919	-0.0908478	1.10703	1.1937	2.06593	0.745763	0.121442	1.38188	1.93718	0.415835	0.235719	1.40809	1.36115	-0.0554963	-0.204138	0.102252	-0.316019	-1.05355	-1.04827	-0.425882
ASCL2	-0.657551	-0.476377	0.118408	-0.72012	-0.627993	-0.379869	-0.746591	-0.555354	-0.344652	-0.30253	-0.030992	0.250204	-0.445603	1.0666	-0.367647	-0.481359	-0.276223	-0.552204	0.176379	1.56927	0.915544	1.48658	1.69569	-0.373207	1.57292	4.78468	1.8509	1.44357	2.03407	-0.259639	0.0496863	0.404539	-0.142926	-0.471159	0.103282	0.169981	-0.381492	-0.663647	-0.581473	-0.533739	-0.589979	-0.72394	-0.499457	-0.608767	-0.346759	-0.747497	-0.652174	-0.419858	-0.664087
E2F3	-1.45784	-1.0513	-1.47352	-1.00301	-0.740878	0.295018	-0.563709	0.32362	-1.00733	-0.389167	-0.77437	-1.33905	-1.13766	-0.374633	-0.653013	-1.16065	0.737151	-1.32243	-1.27263	-0.242541	-0.378507	-0.362702	1.39142	0.466712	1.55388	-0.0140171	0.556652	0.614819	1.0726	1.5593	2.60235	2.41721	1.52593	1.36817	0.385661	1.164	0.614673	0.823481	0.0827525	0.412793	0.368333	0.714701	-0.498408	-0.199321	-0.590123	-0.304502	-0.721964	-0.46669	-0.755076
FOXP2	-1.26967	-0.563516	-0.15837	-0.892833	-0.312523	0.109729	0.390378	0.113191	0.384361	-0.37236	-0.529915	-0.571169	-0.837651	0.378231	-0.126018	-1.67621	0.766222	-0.675346	-0.707847	-1.16462	-0.907139	-0.890508	-0.195384	-0.0603605	-0.0111547	1.17567	1.54656	1.86766	2.5077	0.632537	1.04001	1.96153	1.05374	-0.378311	0.568374	0.302912	0.827287	1.6869	-0.156264	-0.078655	0.259643	0.185178	-0.676771	-0.437864	-0.665759	-1.49062	-0.9434	-0.787823	-0.988183
FOXK1	-1.27801	-0.256172	-0.355319	-0.647869	0.218906	-0.354174	0.615758	1.14403	-1.07094	0.485026	-0.871185	-0.450139	-0.263423	-1.11699	0.0495012	-0.0476621	0.0489308	-0.585974	-0.424014	-0.626369	-0.853176	-0.466555	-1.29949	-0.448664	-0.909318	0.526958	1.4808	1.43308	1.86849	0.745166	0.7235	1.65446	1.7902	3.00563	0.723859	1.21416	0.486551	1.57581	0.00391181	0.12369	-0.374924	0.838954	-0.832089	-0.646775	-0.559243	-0.523642	-1.46396	-0.624043	-1.10853
ETS1	0.757783	0.185988	0.659745	0.106765	1.06103	-0.385283	0.0456809	0.0282239	0.016894	-0.281313	0.681782	0.400497	2.29429	1.60972	0.233264	0.767799	3.7119	-0.248332	-0.587067	1.92155	0.382423	2.85527	-0.65465	-0.293272	0.859544	-1.05898	-0.912794	-0.614125	-0.66054	-0.949733	-0.962541	-0.648534	-0.429698	-0.385432	-0.901471	-0.910703	-0.321339	-0.412263	-0.902265	-0.854321	-0.132459	-0.228299	-0.979511	-0.87211	0.038079	0.0246726	-0.726231	-0.607391	-0.00703273
RUNX3	0.177621	0.515891	0.140956	-0.464951	0.42542	-0.226364	0.427101	-0.538202	0.438369	0.606262	-0.00623143	-0.709626	-0.264765	3.5419	-0.412474	0.278058	-0.976973	-0.976973	-0.706547	-0.614137	1.28982	-0.268806	-0.976973	0.236348	3.91587	-0.976973	-0.614639	0.313418	-0.797885	-0.143605	-0.429355	-0.112127	-0.417492	-0.301772	-0.929495	-0.558786	0.570413	-0.660055	-0.976973	-0.461409	0.220376	-0.369251	-0.835752	-0.613825	1.15534	-0.244777	-0.970631	-0.438634	0.532959
POU2F1	-1.27309	-0.885984	-0.78189	-0.710814	-0.643622	-0.0579957	-0.25139	0.206161	0.372413	0.0209503	0.0458266	0.529001	1.00806	0.00132275	0.963876	1.25393	1.5232	1.52411	-0.990844	-0.632872	-0.956212	-0.291396	0.700628	1.49781	3.80115	-0.668997	-0.076817	0.257348	0.838927	-0.0789308	0.685811	0.652621	1.2815	3.11843	-0.880371	0.166864	0.0112346	0.133852	-1.19082	-0.672463	-0.673874	-0.0660874	-0.992539	-0.846628	-0.540781	-0.488115	-0.805965	-0.776239	-0.224279
POU2F3	-0.236226	-0.233755	-0.231539	-0.230944	-0.233238	-0.219456	-0.222789	-0.218788	-0.237453	-0.195702	-0.230585	-0.237453	-0.23624	-0.0880369	-0.237453	-0.205249	-0.207234	-0.237453	-0.236389	-0.185191	-0.228692	-0.228918	4.61129	2.37852	5.1315	-0.227063	-0.222028	-0.215224	-0.228909	-0.23113	-0.233363	-0.233161	-0.230578	-0.234252	-0.230831	-0.230393	-0.203167	-0.231246	-0.225172	-0.23307	-0.223898	-0.231033	-0.232316	-0.234528	-0.220301	-0.231372	-0.236613	-0.235188	-0.226221
SOX9	0.0777636	-0.299847	-0.911515	-0.611889	0.597006	0.144721	-0.145744	0.270552	-0.696925	-0.381206	-0.746337	-0.647277	-0.90916	-0.290083	-0.851407	-0.962465	-0.559951	-0.983496	2.15197	1.167	1.08747	0.289104	2.62533	2.37382	4.58481	1.00228	0.375761	0.347138	0.334205	0.124337	-0.258861	-0.253094	-0.200805	1.05617	0.162064	-0.0418952	-0.154859	-0.14745	-0.0877084	-0.367699	-0.538289	-0.306572	-0.52889	-0.633591	-0.697196	-0.654631	-0.678719	-0.743276	-0.866414
RUNX2	-0.431557	-0.218666	-0.00370907	-0.152839	-0.129747	-0.503827	0.161865	-0.100639	-0.0165825	-0.0297267	-0.0193676	-0.10042	0.169005	-0.273246	0.0970132	0.00826917	-0.690838	-0.252586	-0.0706052	1.97805	-0.0286938	0.753013	1.77696	2.9432	5.65626	-0.552721	-0.534195	-0.411935	-0.60089	-0.477138	-0.572237	-0.168188	-0.376997	-0.450799	-0.456588	-0.61889	0.0937782	-0.540994	-0.377159	-0.534844	0.100436	-0.533683	-0.357	-0.525462	0.1313	-0.364316	-0.481573	-0.500901	-0.119356
RUNX1	-0.446353	-0.448953	-0.399158	-0.453317	-0.253655	-0.156279	-0.366762	-0.151538	-0.827784	-0.558779	-0.755613	-0.775492	-0.627492	-0.874557	-0.673972	-0.383241	-0.970862	-0.907214	1.38383	-0.0589243	-0.0669968	0.116897	3.37534	3.64905	4.17089	-0.19654	-0.0465846	0.368755	0.0848771	-0.157918	-0.0688654	0.57119	0.254811	1.30734	0.139251	-0.0347805	0.145556	0.197755	-0.0235972	-0.177862	0.408098	0.106833	-0.388012	-0.378337	-0.139308	-0.475996	-0.604258	-0.274394	0.0786322
FOXA1	-0.199304	-0.527403	-1.00532	-0.784828	0.398698	-0.698513	-0.462817	0.0341792	3.42551	-0.25472	1.22922	-0.534105	-0.227662	-0.526825	1.25215	0.485271	2.75266	2.44574	0.542757	-0.686676	-0.422017	0.0614382	-0.821932	-0.818577	0.4418	-0.628785	-0.556294	-0.463372	0.983373	-0.352341	-0.543538	-0.691289	0.825501	2.4673	-0.0104499	-0.556383	-0.700336	0.737318	-0.432204	-0.569503	-0.832037	0.361922	-0.515283	-0.619814	-0.785028	-0.378534	-0.674823	-0.774397	-0.993684
FOXD2	-0.538757	-0.629234	-0.666944	0.182253	-0.44311	-0.635012	-0.642461	1.07538	0.38947	-0.615188	0.828465	-0.0953287	-0.402745	-0.666944	1.10371	4.28739	0.0556824	-0.666944	-0.666944	0.377176	0.208085	-0.666944	-0.666944	-0.184832	0.371667	-0.666944	-0.260073	-0.666944	1.91988	-0.542963	-0.553524	-0.378965	2.49034	1.97722	-0.466656	-0.569685	-0.601601	1.6575	-0.580642	-0.536999	-0.350681	1.65961	-0.572359	-0.51333	-0.331109	1.1857	-0.577273	-0.578497	-0.403356
FOXA2	0.481367	0.877423	0.744685	0.293454	2.67421	0.650678	1.28743	2.06472	0.972735	-0.426652	0.56545	1.3419	1.98128	0.138331	-0.00903739	1.64864	2.76389	2.467	0.576727	0.494568	-0.0231067	0.994043	-0.741906	-0.809559	-0.500854	-0.789295	-0.677079	-0.35846	-0.408903	-0.738614	-0.758602	-0.636952	-0.176132	-0.00853065	-0.494006	-0.738087	-0.676848	-0.535984	-0.760541	-0.702156	-0.723831	-0.519007	-0.815343	-0.77966	-0.716287	-0.670315	-0.761793	-0.793955	-0.763644
FOXP1	0.784938	1.79458	1.14741	1.20101	2.15025	0.977759	1.56786	2.3563	0.324341	-0.524587	-0.32542	0.0933585	-0.495265	-0.718064	-0.29215	-0.104657	1.13196	-0.718106	0.0675069	-0.247198	0.267449	1.16934	-1.03188	-0.570067	-0.0281308	-0.626691	0.0678629	0.263473	1.55785	-0.553239	0.134972	0.551077	0.751148	1.12214	-0.271205	0.0232551	0.0113846	1.29126	-0.565526	-0.11475	-0.125088	0.614428	-1.2711	-0.556496	-0.652937	-0.992939	-1.85423	-1.46584	-1.03717
ETS2	1.58016	1.40397	1.61637	1.03268	1.00195	0.886752	0.71205	0.604439	-1.15093	-0.55749	-0.888521	-1.0931	-1.26627	-1.04718	-1.07923	-1.37383	-0.671382	-0.874908	-0.925941	-0.532318	-0.269561	-0.362508	-0.925754	-0.662591	-1.18231	2.66867	1.95041	1.99759	3.31911	0.199084	0.415836	0.407648	0.598063	0.691981	0.288101	0.179781	-0.103051	-0.267896	-0.574275	-0.343279	-0.591417	-0.531226	-0.577756	-0.425186	-0.589045	-0.542453	0.140336	0.180741	-0.474663
MYB	-0.698817	-0.394607	-0.788926	-0.591761	-0.0574572	0.0400955	-0.370052	0.560746	-0.765246	-0.370053	-0.338757	-0.738266	-0.773413	-0.744171	-0.566992	-0.616144	-0.827822	-0.804557	-0.7134	-0.437654	-0.129718	-0.393904	-0.620519	-0.603798	0.250935	1.75513	1.55322	0.900208	3.38543	0.753415	1.36046	0.95241	2.39625	2.34477	0.468012	0.782519	0.0101091	2.26704	-0.398656	-0.129502	-0.497837	1.50664	-0.759086	-0.629933	-0.686422	-0.348083	-0.7903	-0.727923	-0.780318
EHF	-0.109262	-0.0624471	-0.579095	1.09842	0.300842	-0.0942817	0.0805775	1.9673	-0.60311	-0.617449	-0.514796	-0.936328	-0.628887	-0.948522	-0.546845	-0.818712	-0.257946	-0.457755	3.17661	0.0728549	0.222602	2.35819	0.282185	0.157955	3.14049	-0.582973	-0.425711	-0.117659	1.3434	-0.560856	-0.372735	-0.232443	1.11198	1.53605	-0.366565	-0.261567	-0.287969	1.48205	-0.438884	-0.318059	-0.317217	1.36407	-0.780385	-0.798136	-0.744034	0.570821	-1.04983	-1.02612	-0.974925
HOXA10	-0.794985	-0.788981	2.40311	-0.0737764	-0.794985	-0.794985	0.604386	0.605311	0.573274	0.267102	0.359785	-0.794985	-0.721831	0.275087	0.689021	-0.550078	2.99089	-0.794985	-0.794985	-0.794985	-0.794985	0.192347	-0.794985	-0.794985	1.58653	-0.794985	-0.794985	1.22606	0.991115	-0.783487	-0.794985	0.492001	0.711328	3.29418	-0.794985	-0.794985	1.67112	0.798706	-0.784173	-0.792921	0.499776	0.711233	-0.785604	-0.794985	0.615117	0.17109	-0.794985	-0.794985	0.378568
HOXB13	-0.532183	-0.532183	-0.532183	2.12489	-0.532183	-0.532183	-0.532183	1.31777	1.94268	-0.499075	-0.532183	-0.532183	-0.532183	-0.532183	3.03041	-0.532183	0.436069	-0.532183	-0.532183	-0.532183	-0.532183	-0.532183	-0.532183	-0.532183	0.970506	-0.532183	-0.532183	-0.532183	1.30631	-0.532183	-0.532183	-0.532183	0.773354	1.29868	-0.532183	-0.532183	-0.532183	1.81367	-0.532183	-0.50662	-0.532183	1.29289	-0.532183	-0.532183	-0.532183	2.42012	-0.532183	-0.532183	-0.532183
HOXA11	-0.475708	-0.475708	-0.475708	0.181313	-0.475708	-0.475708	-0.197732	1.50249	-0.133559	-0.386077	-0.173534	-0.369094	-0.363879	-0.475708	0.174741	-0.475708	0.0396171	-0.475708	-0.475708	-0.475708	-0.475708	-0.431086	-0.475708	-0.475708	1.15791	-0.475708	-0.475708	-0.403337	3.08529	-0.475708	-0.475708	-0.436765	2.57629	2.55445	-0.475708	-0.475708	-0.463251	3.4801	-0.475708	-0.475708	-0.417458	2.65469	-0.475708	-0.475708	-0.453104	0.675601	-0.475708	-0.475708	-0.440065
HOXA13	-0.542202	-0.542202	-0.542202	0.541847	-0.542202	-0.530414	-0.542202	0.87509	-0.0947524	0.16672	0.0139252	0.437455	-0.542202	-0.542202	0.19101	-0.23529	0.462892	-0.542202	-0.542202	-0.542202	-0.542202	-0.542202	-0.542202	-0.542202	1.80682	-0.542202	-0.542202	-0.542202	1.58673	-0.542202	-0.542202	-0.542202	1.79682	3.66162	-0.542202	-0.542202	-0.542202	1.78029	-0.542202	-0.542202	-0.523727	1.93872	-0.542202	-0.539352	-0.537135	2.80116	-0.542202	-0.542202	-0.535828
ATOH1	4.09624	2.30312	3.21938	2.08395	1.53182	0.480815	1.79562	1.56571	-0.405222	-0.181344	-0.352535	-0.464009	-0.574987	-0.359471	-0.40112	-0.527549	-0.390206	-0.486356	-0.398902	0.281076	0.579278	1.35269	-0.404335	-0.442249	-0.467094	-0.404712	-0.542192	-0.421357	-0.521996	-0.490232	-0.52171	-0.410942	-0.372406	-0.224462	-0.389648	-0.506304	-0.253517	-0.505131	-0.522723	-0.499946	-0.264915	-0.468198	-0.482599	-0.530249	-0.314978	-0.477823	-0.539692	-0.531473	-0.405682
FOXA3	3.97208	2.24984	3.7113	1.58142	1.66919	0.446824	2.24083	1.06689	-0.294215	-0.0137763	-0.385901	-0.459508	-0.316068	-0.305963	-0.519767	-0.619879	-0.0881907	0.0598457	0.0911274	0.126452	0.0835053	0.913628	-0.762482	-0.57877	-0.0615438	-0.15981	-0.206716	-0.292987	-0.271876	-0.463932	-0.558921	-0.589519	-0.269618	-0.0774007	-0.329208	-0.528019	-0.398188	-0.464213	-0.594754	-0.573416	-0.406277	-0.437412	-0.579907	-0.667194	-0.586063	-0.469373	-0.609703	-0.600041	-0.542094
XBP1	3.19908	4.08097	1.65096	0.82293	2.22418	1.37509	2.71115	1.33302	-0.458341	-0.425846	-0.368268	-0.220169	-0.477098	-0.0842807	-0.572329	-0.425365	-0.381747	-0.366697	0.975418	-0.0424744	0.461205	0.0171504	-0.496599	-0.296977	-0.770926	-0.569233	-0.429842	-0.456873	-0.502197	-0.488561	-0.380801	-0.455753	-0.358604	-0.0938417	-0.318615	-0.244744	-0.478814	-0.386009	-0.509683	-0.32541	-0.504936	-0.405007	-0.483733	-0.413347	-0.550395	-0.55927	-0.47092	-0.411031	-0.51933
SPDEF	1.46232	2.01381	2.96965	2.50137	1.33868	0.494654	2.27196	1.79641	-0.438241	-0.305623	-0.415195	-0.445086	-0.428378	-0.474491	-0.438362	-0.350629	-0.442673	-0.474491	4.03454	-0.23123	0.0705788	0.0516963	-0.465501	-0.398142	-0.460073	-0.465682	-0.439711	-0.426474	-0.433304	-0.463892	-0.451595	-0.442468	-0.25669	-0.345633	-0.360558	-0.362464	-0.46249	-0.295068	-0.467919	-0.369036	-0.410385	-0.319824	-0.46359	-0.429322	-0.453836	-0.371032	-0.461166	-0.45985	-0.466162
NEUROD1	-0.42604	-0.417413	-0.421294	-0.433366	-0.370115	-0.426405	-0.428359	-0.440543	3.07025	0.27982	1.33875	1.78032	1.82851	1.59006	1.70722	2.5012	1.92068	3.79848	-0.373195	-0.408131	-0.407347	-0.429034	-0.444508	-0.390962	-0.444508	-0.430697	-0.435801	-0.433215	-0.442079	-0.435416	-0.42969	-0.435985	-0.44057	-0.444508	-0.42816	-0.39622	-0.431128	-0.439549	-0.401543	-0.400443	-0.436775	-0.439068	-0.415904	-0.413885	-0.420056	-0.423817	-0.430318	-0.393451	-0.422282
RFX2	-0.577219	-0.530492	0.082351	0.310249	-0.23494	-0.396733	0.215317	-0.233837	2.88408	0.81002	3.41844	1.90841	3.04139	1.17507	1.03911	1.77653	0.865219	2.11086	-0.718565	-0.206807	-0.694534	-0.095094	-0.862815	-0.4222	-0.701749	-0.833263	-0.592315	-0.110872	-0.333521	-0.441606	-0.359778	0.154682	0.0928523	-0.512913	-0.660392	-0.43749	-0.194868	-0.282557	-0.731701	-0.558749	-0.330998	-0.328151	-0.765665	-0.657303	-0.112618	-0.21272	-0.808966	-0.69579	-0.175064
RFX3	-0.497207	-0.411847	-0.470717	-0.446852	-0.375635	-0.366369	-0.409885	-0.364735	1.53141	-0.0518318	1.25786	1.06775	1.20087	1.46425	3.30332	2.72098	4.56819	0.887769	-0.418044	-0.313047	-0.347707	-0.226282	-0.275724	-0.200749	0.0758534	-0.299836	-0.285414	-0.349982	-0.190452	-0.413925	-0.355196	-0.371284	-0.322737	-0.341167	-0.40839	-0.337115	-0.385513	-0.324078	-0.460793	-0.406954	-0.436074	-0.381628	-0.491221	-0.448898	-0.465903	-0.494755	-0.508059	-0.480836	-0.446886
RFX6	-0.40188	-0.404512	-0.408437	-0.404541	-0.403516	-0.381685	-0.402302	-0.405997	1.80683	0.0169298	0.908195	2.52287	1.12591	3.84871	2.51882	2.45599	2.8263	1.13323	-0.408395	-0.412484	-0.371843	-0.409484	-0.412484	-0.412484	-0.411339	-0.412484	-0.412484	-0.407011	-0.411363	-0.411879	-0.41192	-0.411469	-0.410916	-0.412484	-0.411093	-0.404839	-0.412484	-0.412385	-0.411617	-0.393924	-0.40587	-0.410499	-0.409481	-0.409561	-0.409018	-0.410762	-0.40982	-0.412484	-0.410896
ONECUT2	0.303693	0.221579	-1.05503	-1.07895	-0.348694	0.506554	-1.09015	-1.09167	0.522556	-0.036737	-0.049117	1.8857	0.424452	0.383771	-0.614122	0.996385	-0.010139	2.16177	1.14359	-0.226574	0.0222524	-1.0955	0.494068	0.699826	-1.08571	0.931994	0.850308	-1.08148	-1.09452	0.977056	0.955041	-1.08079	-1.0908	-1.08714	0.710998	1.07715	-1.07915	-1.09487	0.797592	0.928347	-1.08635	-1.09483	0.846921	0.820334	-1.09032	-1.07907	0.906407	0.667043	-1.09295
PDX1	0.301738	0.0471475	-0.932753	-0.932753	0.0950285	0.0943947	-0.932753	-0.92699	-0.528787	0.0625693	1.08198	1.50408	1.12748	4.031	0.750873	-0.401485	-0.661302	-0.0280592	0.936527	0.0426469	0.608002	-0.272742	-0.0902148	-0.396451	-0.932753	0.598624	-0.0418389	-0.932753	-0.932753	0.673385	-0.179334	-0.932753	-0.930215	-0.932753	0.642922	0.272155	-0.865418	-0.928529	0.828726	0.228115	-0.932753	-0.931417	1.55914	0.246131	-0.93005	-0.927713	1.03267	0.551759	-0.922568
NR2F6	2.15943	0.955962	3.68136	1.20623	0.168788	-0.447407	0.899806	0.518069	-0.61701	-0.44938	-0.146526	-1.80929	-0.355749	-1.19272	-0.283433	-1.26772	-0.781211	-0.505771	-0.0759831	-0.010954	0.112045	-0.877499	0.0271779	-0.784367	-1.08413	-0.484076	-1.04416	-0.850739	-0.417617	-0.459313	-1.15933	-1.46505	0.184264	-0.249325	-0.0879265	-0.611734	-0.662321	-0.0551051	0.44576	-0.280604	-0.434578	0.291927	0.457015	-0.214549	-0.141606	1.11211	-0.0227042	0.530478	-0.281222
NR1H3	0.34261	0.151355	0.313671	-0.89934	-0.0648992	-0.532867	-0.628636	-0.142881	-0.798443	0.408416	-0.73493	-0.55845	-0.375933	2.34009	0.407193	-0.29684	-1.34757	-1.34688	-0.70078	-0.152455	-0.0587677	-1.10845	0.223276	0.253101	0.970856	-0.0114695	0.00758881	-0.354256	-0.95103	-0.373678	-0.954581	-1.09441	-0.687396	-0.516571	0.387368	-0.808626	1.43755	-0.87263	0.729177	-0.46259	-0.0235964	-0.618887	0.329907	0.0925654	0.664504	-0.479581	0.693513	0.825256	-0.524863
RXRA	-0.694854	-1.07857	-0.225809	-0.0762684	-0.900651	-0.594049	-0.6017	-0.43778	-1.44074	1.35913	-1.3012	-0.795071	-0.908406	-1.41273	-0.270337	-1.30905	-1.90699	-0.954416	1.07876	-0.959946	-0.763517	-1.34032	-0.108282	-0.487107	-1.29423	-0.454929	-0.318335	0.328938	-0.887274	0.471341	-0.0954877	-0.400397	-0.0851131	-0.551801	0.0725011	0.151024	1.71718	-0.474375	0.81356	0.401999	1.02176	-0.176022	1.1038	0.594551	1.62567	0.733676	0.889445	1.18469	0.961036
ESRRA	-0.661457	-0.916836	-0.227088	-1.16442	-1.00765	-0.832457	0.405808	0.15373	-1.03461	0.320615	0.160636	-1.84226	-1.21952	-1.49276	-1.02446	-1.42634	-1.74307	-2.16014	-0.347203	0.359864	-0.25791	-1.04213	1.50174	-0.300866	-0.681359	-0.117131	-0.48012	1.06592	-0.347496	0.824307	-0.420402	-0.633136	0.306844	-0.526534	1.24424	-0.362024	0.593958	0.213969	1.48446	0.27555	0.749285	0.602261	1.93969	0.536828	1.17708	0.674292	1.02582	0.454673	0.832917
PPARG	-0.118791	-0.317941	-0.244152	1.30508	-0.433897	-0.259704	-0.481813	0.461201	-0.428867	-0.453388	-0.479076	-1.10944	-0.905002	-1.08406	-0.678413	-1.06945	-0.668018	-0.0927774	-0.800859	-0.66556	-0.609221	-0.710902	-0.692913	-0.764685	-0.323322	-0.132521	-0.252882	-0.509168	0.939274	-0.377201	-0.491707	-0.618806	0.723126	1.0383	-0.206822	-0.307151	-0.417148	1.73897	-0.116891	-0.125782	-0.284973	3.03307	0.246343	0.0834861	-0.239834	4.28397	0.599817	0.0877918	-0.2255
HNF4A	-0.0944457	-0.773112	-0.744499	-0.550298	-0.897856	0.0834868	-1.53278	-1.20592	-1.20969	-0.164874	-0.335273	-0.428382	-1.5434	-1.1066	-0.989734	-1.61901	-0.813815	-1.17439	-2.4472	-0.5799	-0.604241	-0.797972	0.548036	-0.0871502	-1.14283	0.869235	2.18366	0.673876	-0.232499	1.22133	1.47792	0.420753	-0.065911	0.331554	1.40212	1.77812	1.07502	0.288276	0.799474	1.2086	0.404564	0.678356	0.768893	0.852431	-0.340422	2.35228	0.156485	0.756012	0.0267084
VDR	-0.766893	-0.806514	-0.906967	-0.913881	-0.757809	-0.282895	-0.573325	-0.908824	-1.03351	0.379915	-0.732113	-1.06183	-0.945164	0.057984	-0.54781	-1.15421	-1.10037	-1.06387	-0.890188	-0.322647	-0.29821	-0.492545	-0.0919703	-0.243857	-0.899674	4.6166	2.85238	1.55601	-0.153636	1.3002	1.00862	0.308299	-0.24649	-0.422272	1.05922	0.929757	0.872305	-0.092802	0.283348	0.266457	0.717466	0.325921	-0.0821534	-0.0398749	0.570625	1.16572	-0.30664	-0.215615	0.395546
GATA6	-0.515693	0.68034	-1.28921	-1.75177	1.65246	0.791808	-0.38736	-1.06881	-1.09249	-0.451767	-1.34482	-1.05994	-1.16266	-0.184464	-1.2382	-0.62943	-0.00203686	-1.16048	0.0665616	2.92259	0.913577	0.506565	0.485396	-0.617182	-0.709773	1.41249	1.23429	1.29698	0.323396	0.954784	1.20262	0.922044	-0.388316	1.78521	1.09212	1.13819	1.00104	-0.305812	0.599907	0.831172	0.490949	-0.834383	0.462076	0.647034	0.223288	-1.58403	-0.774421	-0.842632	-0.0244426
GATA5	0.345255	0.0926982	0.00728383	-1.29118	0.244233	0.454349	-0.124853	-1.28834	-0.50515	-0.045712	-0.481782	-0.824876	-0.0834734	-0.480802	0.26391	-0.22741	-0.64851	-0.762033	0.577455	-0.777654	0.422397	0.102343	2.79881	0.243521	-1.29118	-0.239624	-0.254094	-0.182933	-1.29118	-0.213062	-0.623874	-0.761402	-1.28587	-1.24549	0.170694	-0.248825	0.3672	-1.2847	0.572577	0.563896	0.30789	-1.26687	1.12565	1.25152	1.58399	-1.28879	2.00934	1.83857	1.91055
HNF4G	0.0816271	0.28801	-0.790081	-1.31589	-0.560952	0.316254	-0.825305	-1.47839	-0.237578	-0.326878	-1.13015	-0.581952	-0.449002	0.258363	-1.06442	-0.614787	-1.77068	0.782895	-2.00421	-1.23252	-0.221912	-1.11895	1.0056	0.761883	-0.882156	0.215978	1.08077	0.915587	-1.2204	-0.376015	0.264741	0.597499	-1.30446	-0.878937	0.489273	0.720783	0.695427	-0.534216	0.796952	1.08796	0.819065	-0.569689	1.02618	2.00773	0.150631	-0.890793	1.34225	1.62308	0.594046
GATA4	-0.298391	-0.222202	-1.04587	-1.04833	-0.181578	0.410902	-1.04995	-1.05153	-0.198867	0.120874	-0.00554939	0.0435695	0.75438	0.941394	-0.530185	0.415112	-0.664738	0.264126	1.22095	-0.112133	0.367079	-1.05325	0.243713	0.546212	-1.05325	0.93548	1.20525	-1.0462	-1.05286	1.35441	1.38801	-1.04055	-1.0517	-1.05242	1.2529	1.42217	-1.03955	-1.05113	1.45509	1.59458	-1.04221	-1.05179	1.41031	1.71374	-1.03241	-1.05023	0.676153	0.965019	-1.04994
MEF2D	1.00827	0.0979168	3.92537	4.01877	0.391176	-0.504554	0.760898	0.631904	-0.367965	-0.280472	-0.00633018	0.130857	0.269764	-0.678222	-0.417395	0.19494	-0.755531	-0.804977	-0.0258107	0.583946	-0.606939	-0.526804	-0.228341	-0.0881079	0.700663	-0.866671	-0.709299	-0.880402	-0.647003	-1.02476	-0.970684	-1.1628	-0.713678	-0.05965	-0.743249	-0.744018	-0.401583	-0.499161	-0.164049	-0.505619	-0.375616	-0.159631	-0.103807	-0.149266	-0.122347	1.23766	0.100785	0.247718	0.375787
MEF2A	-0.562644	-0.835883	-0.448015	0.846436	-1.207	-0.554866	-0.47313	-0.0448339	0.930052	-0.149547	0.032003	0.170253	0.662897	0.260835	2.89666	0.5204	0.807902	1.47888	-1.35866	0.512274	-0.713067	-0.0947327	-1.98236	-0.921763	-1.31424	-1.64554	-0.955526	-1.38907	-0.67571	-0.963245	-0.305135	-0.322859	-0.176113	0.253711	-0.589025	-0.405054	-0.566898	0.747335	0.0772299	0.124022	0.0380952	1.74917	1.13278	0.799787	-0.227353	2.71211	1.4283	0.244991	0.0904804
KLF4	2.16734	2.92979	2.07716	4.04066	1.50856	0.533789	0.992574	1.54077	-0.679472	-0.29111	-0.735095	-0.709854	-0.673233	-0.709121	-0.65418	-0.633615	-0.719896	-0.748514	-0.624344	-0.146228	-0.351247	-0.466075	-0.169547	-0.451883	0.192539	-0.679776	-0.746371	-0.65505	-0.260942	-0.63116	-0.732709	-0.685775	-0.187152	0.00507225	-0.538837	-0.643766	-0.595539	-0.0988832	-0.644343	-0.546867	-0.457579	0.383069	-0.379789	-0.480154	-0.448504	1.24917	-0.0821141	-0.309505	-0.152896
JUN	1.45308	1.31659	1.30042	4.79211	2.04818	0.321353	-0.120571	0.286675	-0.171332	-0.279765	-0.678918	-0.754505	-0.368362	-0.627709	-1.12466	-0.734261	-0.302661	-0.26784	-0.797633	0.0826474	0.0675201	-0.128644	-0.42983	0.274175	-0.210278	-0.376463	-0.577786	-0.506147	0.3618	-0.714649	-0.89467	-1.06871	-0.0222659	-0.035787	-0.636295	-0.715615	-0.769424	-0.621684	-0.486011	-0.632108	-0.694323	-0.37996	-0.355173	-0.478648	-0.476046	1.04018	-0.00926559	0.290842	0.0759703
ATF3	0.156359	2.74361	0.50187	5.63759	-0.0675292	0.330255	0.20355	0.364188	-0.0811676	-0.35813	-0.0870966	-0.775658	-0.304778	-0.578026	-0.048005	-0.460337	-0.443715	1.51855	-0.470918	0.0808728	0.00412798	0.215431	0.394369	0.0398017	-0.721953	-0.605159	-0.556889	-0.509844	-0.491758	-0.584695	-0.546235	-0.542157	-0.357622	-0.452379	-0.531945	-0.430025	-0.593801	-0.512949	-0.562931	-0.414946	-0.506093	-0.425393	-0.409995	-0.362341	-0.266681	0.378992	0.242869	0.0951053	0.0612912
JUNB	3.36747	1.18223	1.664	2.33631	4.35141	-0.127913	-0.0102343	0.188685	0.493068	-0.427033	-0.380832	0.321356	1.24043	0.399713	-0.0347959	0.417566	-0.317666	1.50358	-0.650446	-0.165248	-0.550541	-0.585923	-0.861319	-0.644582	-0.715631	-0.685491	-0.793693	-0.728577	-0.754495	-0.429541	-0.79306	-0.660787	-0.458826	0.167868	-0.376132	-0.701818	-0.630354	-0.272052	-0.298374	-0.601744	-0.609608	-0.0024502	-0.476233	-0.554968	-0.437262	0.460651	-0.216208	-0.185121	-0.391651
FOS	3.05478	3.9772	1.49022	2.85846	2.24553	0.845394	0.484779	-0.00877339	0.240076	0.118323	0.357121	-0.154011	-0.0976855	-0.474642	-0.482041	-0.35829	-0.359274	1.86636	-0.77033	-0.278137	-0.357884	-0.724367	-0.673734	-0.29761	-0.541889	-0.750856	-0.72592	-0.80901	-0.536944	-0.578007	-0.713022	-0.802328	-0.542543	-0.434006	-0.320108	-0.580225	-0.573167	-0.415026	-0.28262	-0.417263	-0.591251	-0.346957	-0.244065	-0.301624	-0.308724	0.330789	-0.257254	-0.192095	-0.210253
JUND	0.408159	-0.485371	1.6257	0.147683	-0.265891	-0.591723	0.770138	-0.426194	-0.589726	0.407886	0.156482	-1.03502	-0.843187	-0.0207754	-0.766934	-0.873761	-0.967639	-0.466465	-0.108656	-0.0384384	-0.67618	-0.160973	-0.134302	-0.0687661	-0.760861	-0.479729	-0.885318	-0.303403	-0.823616	0.00828156	-0.921639	-0.858332	-0.736325	-0.706801	-0.190939	-0.829695	0.376898	-0.71748	0.432207	-0.5169	0.621344	-0.587703	0.37077	-0.284259	1.97274	0.0522244	0.242787	-0.0788343	1.82766
BACH1	-0.296856	-0.55138	0.709494	1.60117	-0.366528	-0.216043	0.244701	0.222711	-0.211984	0.11614	-0.56049	-1.31393	-1.02408	-1.04393	-0.534889	-1.19237	0.528446	-1.31365	-0.679532	0.70003	0.594438	3.61096	-1.01308	-0.238125	-0.0613935	-1.08534	-0.424967	0.424884	-0.819837	-0.6548	-0.456684	-0.154067	-0.701225	-0.802761	-0.837372	-0.43667	0.579658	-0.618337	-0.793678	-0.186668	0.954097	-0.732275	-0.262684	0.524	1.85963	-0.616415	0.868978	1.14852	3.29851
JDP2	0.480703	0.26369	0.453436	1.52768	-0.905526	0.0805135	0.725974	-0.181278	-1.29819	0.316409	-0.632564	-1.40758	-1.25949	-1.33572	-1.11643	-1.59355	-1.5058	-1.3218	0.268261	-0.622494	0.109577	-0.294429	0.40893	-0.215383	-1.38752	-0.393691	-0.654325	-0.423378	-0.816682	-0.79625	-0.455369	-0.686316	-0.55665	-0.439123	-0.287017	-0.437448	0.382098	-0.423734	0.593252	0.470967	1.66533	-0.0953808	1.66154	1.28608	2.179	0.384104	1.49468	1.43099	3.0521
PPARA	-0.946892	-0.9205	-0.832759	-1.07768	-1.47726	-0.425912	-0.830864	-0.795247	0.756467	0.623761	0.230633	-0.984407	-1.04606	-0.453933	-0.89445	-1.15705	-1.26575	0.399507	-0.950666	-0.661328	-0.827319	-1.00824	0.00623401	0.268558	-1.44761	-0.140076	-0.180171	0.406696	-0.48148	-0.355398	-0.661272	-0.603068	-0.642982	-0.710209	0.15968	-0.165337	0.780869	-0.260422	1.00928	1.16625	1.95194	0.0192468	2.21409	1.89687	2.51863	0.784746	1.60095	1.38296	1.8319
NR1I2	-0.188009	-0.548303	-0.134011	-0.11545	-1.14433	-0.322988	-0.274218	-1.0751	-0.63833	0.296384	-0.615443	-1.40751	-0.920388	-1.03403	-1.17601	-1.37786	-1.49105	-1.29188	-1.28478	-0.752663	-0.490984	-0.753468	-0.677424	-0.159752	-1.29771	-0.0568018	-0.0101064	0.143445	-0.907737	0.474748	0.0238271	0.079285	-0.710663	-0.974942	0.377976	0.11271	0.31748	-0.397718	1.22275	0.770064	1.32938	-0.0618442	1.57148	1.39645	1.95287	0.990781	1.90831	1.38962	2.5947
MAF	-0.614644	-0.634356	0.311822	-0.915885	-0.655246	-0.217626	-0.0547303	-0.950395	-0.749742	0.412239	-0.269139	-0.651595	-0.54132	-0.136415	-0.654939	-0.574532	-0.913643	-0.677904	-0.468787	-0.251552	0.163906	0.194478	-0.2863	0.355137	-0.951302	-0.465347	-0.496976	-0.137879	-0.973341	-0.298693	-0.525931	-0.656089	-0.953777	-0.940474	-0.0237702	-0.0479661	0.270994	-0.946888	0.608223	0.525321	0.841863	-0.920491	1.07904	1.24596	2.28733	-0.795139	0.978077	1.49581	2.68643
NR1H4	-0.741665	-0.680916	-0.388674	-0.692037	-0.719104	-0.421658	-0.13648	-0.667257	-0.639503	0.408737	-0.426121	-0.695704	-0.582261	-0.443086	-0.574908	-0.698708	-0.69804	-0.636903	-0.553967	-0.421558	-0.386866	0.425779	-0.167382	-0.402414	-0.688533	-0.618692	-0.627461	0.449992	-0.646541	-0.435095	-0.480675	0.586218	-0.504139	-0.534726	-0.22034	-0.276461	2.03428	-0.297055	0.440357	0.234197	3.81691	-0.104111	0.638909	0.394382	3.45185	0.0661913	0.267981	-0.00771946	2.81694
[truncated: 8 more columns]
