# Supplementary material for: Organization of the human intestine at single-cell resolution
Source: Nature. 2023 Jul 19;619(7970):572–84. doi: 10.1038/s41586-023-05915-x (PMC10356619; doi:10.1038/s41586-023-05915-x)
Supplement: Supplementary file 17 — Source Data Fig. 6 [file 41586_2023_5915_MOESM17_ESM.xlsx]

## Sheet: 6B - Peaks in Trajectory
Peak	Cluster
chr11:2211024_2211524	Early
chr3:184561443_184561943	Early
chr2:28381297_28381797	Early
chr2:42979539_42980039	Early
chr11:2202288_2202788	Early
chr15:90034419_90034919	Early
chr15:69594363_69594863	Early
chr7:25862368_25862868	EarlyColon
chr19:50724822_50725322	Early
chr5:1130460_1130960	Early
chr20:62666837_62667337	Early
chr7:5418509_5419009	Early
chr19:20052001_20052501	Early
chr1:151839619_151840119	Early
chr11:117833257_117833757	Early
chr2:43021713_43022213	Early
chr12:12776230_12776730	Early
chr3:194134763_194135263	Early
chr21:38921810_38922310	Early
chr17:37710243_37710743	Early
chr16:84434677_84435177	Early
chr6:10404269_10404769	Early
chr1:119737249_119737749	Early
chr1:22262455_22262955	Early
chr12:6229249_6229749	EarlyColon
chr15:57296756_57297256	Early
chr1:31575479_31575979	Early
chr2:113282959_113283459	Early
chr10:132775115_132775615	Early
chr4:24912307_24912807	Early
chr3:136196157_136196657	Early
chr7:4742090_4742590	Early
chr17:79925233_79925733	Early
chr12:52912927_52913427	Early
chr1:1136451_1136951	Early
chr10:75402181_75402681	Early
chr2:231614070_231614570	EarlyColon
chr8:52402649_52403149	Early
chr4:184385611_184386111	Early
chr12:52051024_52051524	Early
chr2:95277285_95277785	Early
chr11:119993549_119994049	Early
chr20:17856021_17856521	EarlyColon
chr9:83062887_83063387	EarlyColon
chr11:34825720_34826220	EarlyColon
chr6:19538030_19538530	Early
chr8:127400953_127401453	EarlyColon
chr11:45921947_45922447	Early
chr1:180157713_180158213	Early
chr13:98142769_98143269	EarlyColon
chr10:75401657_75402157	Early
chr16:17266572_17267072	Early
chr9:37027476_37027976	Early
chr19:41904368_41904868	Early
chr18:13417995_13418495	Early
chr19:56121270_56121770	Early
chr17:57911969_57912469	Early
chr7:977482_977982	Early
chr9:137302121_137302621	Early
chr15:80856733_80857233	Early
chr9:35673570_35674070	Early
chr1:244835063_244835563	Early
chr2:43032277_43032777	EarlyColon
chr13:98416238_98416738	Early
chr19:41734480_41734980	EarlyColon
chr7:30937394_30937894	Early
chr3:134381776_134382276	EarlyColon
chr17:8799181_8799681	Early
chr2:172329943_172330443	Early
chr7:100975321_100975821	EarlyColon
chr10:98415052_98415552	Early
chr20:33477398_33477898	Early
chr1:15424035_15424535	Early
chr19:8154713_8155213	Early
chr1:203327232_203327732	Early
chr22:25120153_25120653	Early
chr6:31902042_31902542	Early
chr17:78198854_78199354	Early
chr1:182391590_182392090	EarlyColon
chr13:30832843_30833343	Early
chr20:32536719_32537219	Early
chr6:21586841_21587341	Early
chr14:91889603_91890103	Early
chr8:38734519_38735019	Early
chr6:6699899_6700399	Early
chr11:74546718_74547218	Early
chr12:124608996_124609496	Early
chr19:56403799_56404299	Early
chr1:27686512_27687012	Early
chr14:100187427_100187927	Early
chr1:225879734_225880234	Early
chr20:62642164_62642664	Early
chr17:77286580_77287080	Early
chr6:21500833_21501333	Early
chr7:157003616_157004116	Early
chr20:50242992_50243492	Early
chr10:23065505_23066005	Early
chr9:93268792_93269292	Early
chr1:31576215_31576715	Early
chr11:66371568_66372068	Early
chr21:45643374_45643874	Early
chr6:21593450_21593950	Early
chr4:8725112_8725612	Early
chr6:135266928_135267428	Early
chr14:64942656_64943156	Early
chr7:158016395_158016895	Early
chr8:26641561_26642061	Early
chr6:131980906_131981406	Early
chr4:24598009_24598509	EarlyColon
chr3:39809281_39809781	EarlyColon
chr11:2203824_2204324	Early
chr11:77994656_77995156	Early
chr18:33802975_33803475	Early
chr15:52295612_52296112	EarlyColon
chr19:14380909_14381409	Early
chr1:150532119_150532619	Early
chr1:39408661_39409161	Early
chr2:95274143_95274643	Early
chr16:84841712_84842212	Early
chr2:60053746_60054246	Early
chr7:157010500_157011000	Early
chr13:67230234_67230734	Early
chr6:138817795_138818295	EarlyColon
chr1:3531194_3531694	Early
chr2:219001731_219002231	EarlyColon
chr13:24982511_24983011	Early
chr15:41838453_41838953	Early
chr11:73980028_73980528	Early
chr1:59556832_59557332	Early
chr5:34007887_34008387	Early
chr1:17538621_17539121	Early
chr18:3448002_3448502	Early
chr2:173238299_173238799	Early
chr2:217987923_217988423	Early
chr2:172234925_172235425	Early
chr10:35586129_35586629	Early
chr10:44020599_44021099	Early
chr13:91348821_91349321	Early
chr3:184559203_184559703	Early
chr6:138403940_138404440	Early
chr2:224645628_224646128	Early
chr6:42279194_42279694	Early
chr2:237861110_237861610	Early
chr22:38242941_38243441	Early
chr3:66480952_66481452	Early
chr17:27811968_27812468	Early
chr12:117969162_117969662	EarlyColon
chr1:201597823_201598323	Early
chr20:58888927_58889427	Early
chr14:76956475_76956975	Early
chr19:56538197_56538697	Early
chr14:98960211_98960711	Early
chr21:41247601_41248101	EarlyColon
chr6:41427528_41428028	Early
chr11:2203021_2203521	Early
chr15:92831705_92832205	Early
chr16:72224169_72224669	Early
chr12:53658888_53659388	Early
chr17:81395085_81395585	Early
chr3:196168963_196169463	Early
chr1:1778735_1779235	Early
chr11:133956771_133957271	EarlyColon
chr11:2268771_2269271	Early
chr11:118076662_118077162	Early
chr7:138396250_138396750	Early
chr18:62579161_62579661	Early
chr17:38703790_38704290	Early
chr6:154343699_154344199	EarlyColon
chr9:89676289_89676789	Early
chr7:46215932_46216432	Early
chr19:56507475_56507975	Early
chr7:149065721_149066221	Early
chr13:113860481_113860981	Early
chr3:174441005_174441505	Early
chr1:24018747_24019247	Early
chr17:51097970_51098470	Early
chr7:35003744_35004244	EarlyColon
chr13:112990705_112991205	Early
chr2:207625109_207625609	Early
chr11:1827132_1827632	Early
chr4:184348707_184349207	Early
chr3:46980637_46981137	Early
chr2:3518762_3519262	Early
chr14:54354091_54354591	Early
chr7:138981209_138981709	Early
chr21:15051453_15051953	Early
chr14:69342822_69343322	Early
chr12:132430246_132430746	Early
chr17:39617575_39618075	Early
chr7:369541_370041	Early
chr17:37489523_37490023	Early
chr5:175796808_175797308	Early
chr8:101009688_101010188	Early
chr4:153204921_153205421	Early
chr16:86045206_86045706	Early
chr19:48752799_48753299	Early
chr4:153218795_153219295	EarlyColon
chr21:35294360_35294860	Early
chr15:53072093_53072593	Early
chr2:178450992_178451492	Early
chr13:99198590_99199090	Early
chr3:183116018_183116518	Early
chr14:104225761_104226261	Early
chr14:104206299_104206799	Early
chr20:50389383_50389883	Early
chr14:77040114_77040614	Early
chr5:73118560_73119060	Early
chr1:205319517_205320017	EarlyColon
chr19:18173509_18174009	Early
chr6:155328525_155329025	Early
chr6:45607785_45608285	Early
chr5:98771323_98771823	EarlyColon
chr17:65561371_65561871	Early
chr19:54179846_54180346	Early
chr1:39845395_39845895	Early
chr11:12845766_12846266	Early
chr15:98648159_98648659	Early
chr6:168372778_168373278	Early
chr19:46764660_46765160	EarlyColon
chr6:118893704_118894204	Early
chr15:38251710_38252210	EarlyColon
chr5:6813069_6813569	Early
chr5:142871029_142871529	Early
chr2:241881395_241881895	EarlyColon
chr1:233707406_233707906	Early
chr11:72786286_72786786	EarlyColon
chr8:59391917_59392417	EarlyColon
chr17:79078444_79078944	Early
chr19:13632974_13633474	Early
chr17:79931737_79932237	Early
chr12:109706914_109707414	Early
chr12:122021637_122022137	Early
chr5:107672183_107672683	EarlyColon
chr3:127784906_127785406	Early
chr3:193960386_193960886	Early
chr15:56464921_56465421	Early
chr2:167292710_167293210	EarlyColon
chr6:42306746_42307246	Early
chr1:197201188_197201688	Early
chr6:28866276_28866776	Early
chr7:3300798_3301298	Early
chr22:39529083_39529583	Early
chr3:184604428_184604928	Early
chr3:53478149_53478649	Early
chr2:42064465_42064965	Early
chr2:210517238_210517738	Early
chr16:9665692_9666192	Early
chr17:14205913_14206413	Early
chr16:30395109_30395609	Early
chr4:68732963_68733463	Early
chr9:4740929_4741429	Early
chr10:102661117_102661617	Early
chr12:106247836_106248336	EarlyColon
chr13:79724414_79724914	Early
chr7:74525843_74526343	EarlyColon
chr12:51961668_51962168	Early
chr1:23619714_23620214	Early
chr19:48332662_48333162	Early
chr2:79162062_79162562	Early
chr9:136546606_136547106	Early
chr7:12004531_12005031	Early
chr5:22649054_22649554	Early
chr19:10713274_10713774	Early
chr9:93226795_93227295	Early
chr17:39674820_39675320	EarlyColon
chr5:98772904_98773404	Early
chr20:53343297_53343797	Early
chr8:37675316_37675816	Early
chr7:150383717_150384217	Early
chr16:23182353_23182853	EarlyColon
chr10:93445481_93445981	EarlyColon
chr1:58885258_58885758	Early
chr19:44694719_44695219	EarlyColon
chr6:15949282_15949782	EarlyColon
chr18:3593804_3594304	Early
chr8:66774892_66775392	Early
chr5:127958439_127958939	EarlyColon
chr19:41421313_41421813	Early
chr19:58362281_58362781	Early
chr7:28933317_28933817	Early
chr19:42302339_42302839	Early
chr10:58137825_58138325	Early
chr9:132581994_132582494	Early
chr11:75525742_75526242	Early
chr12:107349062_107349562	Early
chr2:96788820_96789320	EarlyColon
chr13:39037587_39038087	Early
chr12:12872337_12872837	EarlyColon
chr20:62768778_62769278	Early
chr20:22490824_22491324	Early
chr10:24383619_24384119	Early
chr9:130181707_130182207	Early
chr6:168597321_168597821	Early
chr4:24912822_24913322	Early
chr14:77674792_77675292	Early
chr1:167082567_167083067	Late
chr2:120442848_120443348	Early
chr6:6891035_6891535	Early
chr12:14207894_14208394	Early
chr6:108904730_108905230	Early
chr5:178120905_178121405	Early
chr9:98848421_98848921	Early
chr6:79570472_79570972	Early
chr11:78038853_78039353	EarlyColon
chr1:202046215_202046715	Early
chr13:30371934_30372434	Early
chr11:74465387_74465887	Early
chr11:73142147_73142647	Early
chr6:157198325_157198825	EarlyColon
chr11:46273833_46274333	EarlyColon
chr3:62873951_62874451	Early
chr17:45894164_45894664	Early
chr9:4106153_4106653	Early
chr7:5423731_5424231	Early
chr4:8779662_8780162	Early
chr2:181764527_181765027	Early
chr4:86891866_86892366	EarlyColon
chr17:72413310_72413810	Early
chr8:94553373_94553873	Early
chr16:3264301_3264801	Early
chr5:111757929_111758429	Early
chr1:17597126_17597626	EarlyColon
chr22:31083327_31083827	Early
chr3:151971853_151972353	Early
chr6:33950409_33950909	Early
chr6:13378764_13379264	EarlyColon
chr16:87807009_87807509	Early
chr3:19147024_19147524	Early
chr2:42047616_42048116	EarlyColon
chr17:81821601_81822101	Early
chr11:78030508_78031008	Early
chr14:100142101_100142601	Early
chr22:31617995_31618495	Early
chr7:101598332_101598832	EarlyColon
chr1:204084300_204084800	Early
chr17:57035970_57036470	Early
chr18:3602976_3603476	Early
chr1:229558770_229559270	Early
chr20:63957549_63958049	Early
chr17:43573594_43574094	Early
chr16:56625419_56625919	Early
chr10:18359780_18360280	EarlyColon
chr2:73983545_73984045	Early
chr14:64736609_64737109	Early
chr1:10779174_10779674	Early
chr17:27960122_27960622	Early
chr2:9830226_9830726	EarlyColon
chr10:47377429_47377929	Early
chr10:103794171_103794671	EarlyColon
chr5:154858264_154858764	Early
chr1:117210687_117211187	Early
chr9:76456173_76456673	Early
chr2:239075745_239076245	Early
chr7:106608619_106609119	Early
chr12:122111310_122111810	EarlyColon
chr1:35888145_35888645	Early
chr13:61414924_61415424	Early
chr3:117261854_117262354	Early
chr10:32105871_32106371	Early
chr6:105326198_105326698	Early
chr2:113288565_113289065	Early
chr22:24697719_24698219	Early
chr4:140243226_140243726	Early
chr9:93061879_93062379	Early
chr5:166978673_166979173	Early
chr1:23403634_23404134	Early
chr6:170026420_170026920	Early
chr12:113142354_113142854	EarlyColon
chr6:33711490_33711990	Early
chr10:12605589_12606089	EarlyColon
chr20:20712505_20713005	Early
chr8:123911713_123912213	Early
chr6:134379043_134379543	Early
chr10:122532522_122533022	Early
chr2:2950280_2950780	Early
chr8:109765259_109765759	Early
chr13:30464609_30465109	Early
chr8:22642825_22643325	Early
chr6:46652646_46653146	Early
chr19:43533724_43534224	Early
chr1:235073358_235073858	Early
chr3:134353770_134354270	Early
chr15:26082153_26082653	EarlyColon
chr10:11017616_11018116	EarlyColon
chr15:40405460_40405960	Early
chr19:55605274_55605774	Early
chr7:130154299_130154799	Early
chr19:50804738_50805238	Early
chr2:234983071_234983571	Early
chr22:39239576_39240076	Early
chr9:93201629_93202129	EarlyColon
chr4:25299828_25300328	Early
chr16:67546865_67547365	Early
chr3:176868195_176868695	Early
chr18:9334316_9334816	Early
chr12:32896621_32897121	Early
chr17:29744572_29745072	Early
chr12:4279049_4279549	Early
chr20:25017217_25017717	Early
chr19:20776001_20776501	Early
chr1:225882142_225882642	Early
chr2:10228697_10229197	Early
chr3:189941500_189942000	Early
chr1:246786815_246787315	Early
chr7:105006724_105007224	Early
chr11:68825509_68826009	EarlyColon
chr1:31170765_31171265	Early
chr3:135228951_135229451	Early
chr16:8537581_8538081	Early
chr2:101630121_101630621	Early
chr2:230170470_230170970	EarlyColon
chr12:133080009_133080509	Early
chr14:68306913_68307413	Early
chr4:184386486_184386986	Early
chr2:173230975_173231475	Early
chr15:44426872_44427372	Early
chr1:10937330_10937830	Early
chr6:93419453_93419953	Early
chr1:32336001_32336501	Early
chr11:783423_783923	Early
chr5:149062930_149063430	EarlyColon
chr22:42303825_42304325	Early
chr1:223143049_223143549	Early
chr2:85742438_85742938	EarlyColon
chr18:61636214_61636714	EarlyColon
chr7:92645726_92646226	Early
chr11:69374090_69374590	Early
chr5:9553522_9554022	Early
chr5:150000407_150000907	Early
chr17:65783706_65784206	Early
chr4:108173172_108173672	Early
chr19:11797418_11797918	Early
chr3:195804213_195804713	EarlyColon
chr19:11264350_11264850	EarlyColon
chr17:74213212_74213712	Early
chr11:113505966_113506466	Early
chr10:102714200_102714700	Early
chr8:27614475_27614975	Early
chr12:2324355_2324855	Early
chr2:36821171_36821671	EarlyColon
chr16:82782933_82783433	EarlyColon
chr20:31708303_31708803	Early
chr2:58046493_58046993	Early
chr11:67545336_67545836	Early
chr8:4338215_4338715	EarlyColon
chr14:65301901_65302401	Early
chr1:22677156_22677656	Early
chr16:81730245_81730745	Early
chr10:125161170_125161670	Early
chr1:234724155_234724655	Early
chr10:126839229_126839729	Early
chr20:47773321_47773821	EarlyColon
chr3:130849122_130849622	Early
chr15:65832608_65833108	Early
chr3:14452881_14453381	Early
chr3:184645272_184645772	Early
chr19:49553369_49553869	Early
chr16:72001417_72001917	Early
chr14:60862234_60862734	Early
chr7:100827316_100827816	Early
chr22:31078957_31079457	Early
chr5:75729319_75729819	Early
chr14:73771755_73772255	Early
chr10:121159054_121159554	Early
chr7:128869055_128869555	Early
chr17:37671283_37671783	Early
chr7:130996776_130997276	EarlyColon
chr5:127758867_127759367	Early
chr2:95526503_95527003	Early
chr10:31603368_31603868	Early
chr11:46315679_46316179	Early
chr12:122944522_122945022	Early
chr17:50079637_50080137	Early
chr4:73770821_73771321	Early
chr22:31080983_31081483	Early
chr5:178940867_178941367	Early
chr5:126464842_126465342	EarlyColon
chr7:130995626_130996126	Early
chr1:177912992_177913492	Early
chr1:15741014_15741514	Early
chr22:39332610_39333110	Early
chr11:70913871_70914371	Early
chr7:85186668_85187168	Early
chr1:40449833_40450333	Early
chr4:115145288_115145788	Early
chr12:57771922_57772422	Early
chr11:44979842_44980342	EarlyColon
chr2:30217797_30218297	Early
chr3:135106271_135106771	Early
chr12:54279420_54279920	Early
chr19:45769199_45769699	Early
chr11:124739615_124740115	Early
chr19:8209017_8209517	Early
chr6:26199127_26199627	Early
chr7:51647835_51648335	Early
chr16:84594069_84594569	Early
chr14:95463348_95463848	Early
chr16:84312973_84313473	Early
chr22:29275972_29276472	Early
chr11:95149655_95150155	Early
chr21:44509496_44509996	Early
chr14:98798004_98798504	Early
chr18:22913755_22914255	Early
chr16:2794459_2794959	EarlyColon
chr4:184733904_184734404	Early
chr16:70685858_70686358	Early
chr2:84613005_84613505	Early
chr8:23991538_23992038	Early
chr6:2246018_2246518	Early
chr17:50101337_50101837	Early
chr19:49591061_49591561	Early
chr4:7929521_7930021	EarlyColon
chr1:32338208_32338708	Early
chr11:12680256_12680756	EarlyColon
chr19:50823577_50824077	Early
chr9:109331368_109331868	Early
chr12:76763799_76764299	Early
chr1:239212812_239213312	Early
chr6:34240207_34240707	Early
chr1:24021447_24021947	Early
chr11:61699628_61700128	Early
chr6:125953481_125953981	Early
chr7:64307150_64307650	Early
chr2:167844987_167845487	Early
chr14:100147262_100147762	Early
chr1:115479124_115479624	Early
chr3:149970759_149971259	Early
chr6:53112330_53112830	Early
chr4:3827775_3828275	Early
chr2:85468621_85469121	Early
chr19:17390963_17391463	Early
chr2:231604506_231605006	Early
chr19:53869237_53869737	EarlyColon
chr7:100003793_100004293	EarlyColon
chr22:20606198_20606698	Early
chr5:16736119_16736619	Early
chr7:158850023_158850523	EarlyColon
chr4:8939877_8940377	Early
chr15:74235971_74236471	EarlyColon
chr11:130603289_130603789	Early
chr21:38956836_38957336	Early
chr1:245060736_245061236	Early
chr9:1050039_1050539	EarlyColon
chr6:169724558_169725058	Early
chr16:1078477_1078977	Early
chr19:58009529_58010029	Early
chr13:73171162_73171662	EarlyColon
chr6:54718398_54718898	Early
chr16:28292194_28292694	Early
chr1:184905482_184905982	Early
chr1:47023308_47023808	Early
chr12:119670117_119670617	Early
chr2:238864176_238864676	Early
chr20:34639867_34640367	Early
chr15:74239889_74240389	Early
chr11:47105893_47106393	Early
chr1:16613338_16613838	Early
chr7:100802085_100802585	Early
chr1:17531565_17532065	EarlyColon
chr7:130901255_130901755	Early
chr12:120394548_120395048	Early
chr10:75498398_75498898	Early
chr6:31126718_31127218	Early
chr1:28172700_28173200	Early
chr5:149785298_149785798	EarlyColon
chr16:88616247_88616747	Early
chr2:113977967_113978467	Early
chr3:49276847_49277347	Early
chr16:15398791_15399291	Early
chr16:67961557_67962057	EarlyColon
chr1:162247152_162247652	Early
chr10:110007662_110008162	Early
chr3:43179004_43179504	LateSmallBowel
chr1:84272350_84272850	EarlyColon
chr1:58870315_58870815	Early
chr2:71675288_71675788	Early
chr11:59706738_59707238	Early
chr1:30824261_30824761	Early
chr9:130834980_130835480	Early
chr9:6015449_6015949	Early
chr4:102868669_102869169	Early
chr11:112321785_112322285	Early
chr11:120301894_120302394	EarlyColon
chr1:156053643_156054143	Early
chr1:182029534_182030034	Early
chr21:25907509_25908009	Early
chr13:113908087_113908587	Early
chr1:91846003_91846503	Early
chr17:80008364_80008864	Early
chr4:183723154_183723654	Early
chr3:108757541_108758041	Early
chr3:136994852_136995352	EarlyColon
chr10:94007079_94007579	Early
chr3:169283887_169284387	Early
chr16:84350118_84350618	EarlyColon
chr14:64726476_64726976	EarlyColon
chr9:121750665_121751165	Early
chr1:241191846_241192346	Early
chr20:52191535_52192035	Early
chr19:9075511_9076011	Early
chr14:21024827_21025327	Early
chr17:42806141_42806641	Early
chr6:43927039_43927539	EarlyColon
chr16:58025441_58025941	Early
chr11:2222301_2222801	Early
chr8:119971737_119972237	Early
chr2:233460803_233461303	Early
chr19:41174174_41174674	Early
chr2:41840672_41841172	Early
chr3:3799094_3799594	Early
chr1:206941969_206942469	EarlyColon
chr7:107506498_107506998	EarlyColon
chr10:44801902_44802402	Early
chr1:16248731_16249231	Early
chr17:72617924_72618424	Early
chr19:18637858_18638358	Early
chr18:7941508_7942008	Early
chr12:132560837_132561337	Early
chr3:120678229_120678729	Early
chr12:104998943_104999443	Early
chr17:45792003_45792503	Early
chr17:2041640_2042140	Early
chr4:182448722_182449222	Early
chr3:111070909_111071409	Early
chr18:68714886_68715386	Early
chr3:194124239_194124739	Early
chr19:18419047_18419547	Early
chr15:89330104_89330604	Early
chr9:113410138_113410638	Early
chr11:2204920_2205420	Early
chr11:102452587_102453087	Early
chr10:18140386_18140886	Early
chr10:72263480_72263980	Early
chr19:45469592_45470092	Early
chr11:44978848_44979348	EarlyColon
chr2:18560454_18560954	Early
chr18:63155424_63155924	Early
chr8:144691550_144692050	Early
chr4:158826838_158827338	EarlyColon
chr8:60792816_60793316	Early
chr12:47943613_47944113	Early
chr16:9003278_9003778	EarlyColon
chr11:13009010_13009510	Early
chr12:52970127_52970627	Early
chr17:10447375_10447875	Early
chr15:73358227_73358727	Early
chr1:91886008_91886508	Early
chr11:78090505_78091005	Early
chr12:13538113_13538613	Early
chr1:109181202_109181702	Early
chr1:226308942_226309442	Early
chr10:24383038_24383538	Early
chr10:21173937_21174437	EarlyColon
chr11:62909133_62909633	EarlyColon
chr1:47727046_47727546	EarlyColon
chr20:32536173_32536673	Early
chr19:15788845_15789345	Early
chr15:73927509_73928009	Early
chr2:27442111_27442611	Early
chr11:112131573_112132073	EarlyColon
chr12:120766136_120766636	EarlyColon
chr5:34466535_34467035	Early
chr8:38449809_38450309	Early
chr9:112119355_112119855	Early
chr19:56393397_56393897	Early
chr5:98504605_98505105	Early
chr11:2377022_2377522	EarlyColon
chr2:170714400_170714900	Early
chr9:68636961_68637461	Early
chr8:21126591_21127091	Early
chr1:22680657_22681157	Early
chr19:11339437_11339937	Early
chr11:119738799_119739299	Early
chr11:8840237_8840737	Early
chr1:10943957_10944457	Early
chr17:1268019_1268519	Early
chr2:231613519_231614019	EarlyColon
chr11:116193673_116194173	Early
chr21:34728438_34728938	EarlyColon
chr4:38450255_38450755	Early
chr9:114098254_114098754	Early
chr2:29921424_29921924	Early
chr20:31849405_31849905	Early
chr19:36973233_36973733	Early
chr19:7853346_7853846	Early
chr20:45158025_45158525	EarlyColon
chr15:40155194_40155694	EarlyColon
chr17:58352084_58352584	Early
chr5:176815972_176816472	Early
chr7:25196420_25196920	Early
chr2:135530636_135531136	Early
chr17:81251248_81251748	Early
chr3:127598128_127598628	Early
chr22:29004528_29005028	Early
chr16:67363357_67363857	Early
chr5:178331372_178331872	Early
chr11:86671909_86672409	Early
chr13:52846932_52847432	Early
chr12:129550293_129550793	Early
chr7:4744438_4744938	Early
chr6:134368617_134369117	Early
chr14:102555124_102555624	Early
chr17:38598469_38598969	Early
chr7:98294690_98295190	Early
chr16:57535828_57536328	Early
chr17:28233818_28234318	Early
chr15:70532456_70532956	Early
chr9:120386352_120386852	Early
chr2:99141715_99142215	Early
chr6:159790142_159790642	Early
chr19:33032271_33032771	EarlyColon
chr20:50388773_50389273	Early
chr16:80151731_80152231	EarlyColon
chr21:45421405_45421905	Early
chr4:7939644_7940144	Early
chr19:1275731_1276231	Early
chr18:15002709_15003209	Early
chr2:146214294_146214794	Early
chr3:52455215_52455715	Early
chr6:33744097_33744597	EarlyColon
chr20:6094165_6094665	Early
chr19:7869093_7869593	Early
chr18:36129189_36129689	Early
chr12:124745900_124746400	EarlyColon
chr13:40921579_40922079	Early
chr6:150592256_150592756	Early
chr8:8368725_8369225	Early
chr17:72614973_72615473	Early
chr15:29631645_29632145	Early
chr7:85186151_85186651	Early
chr3:64109406_64109906	Early
chr8:52032923_52033423	Early
chr22:31220201_31220701	Early
chr8:119969464_119969964	Early
chr20:62666241_62666741	Early
chr15:38702463_38702963	Early
chr12:132430841_132431341	Early
chr10:79358746_79359246	EarlyColon
chr14:75018668_75019168	Early
chr20:62646753_62647253	Early
chr17:75691680_75692180	Early
chr10:98795396_98795896	Early
chr19:16089444_16089944	Early
chr16:11429741_11430241	Early
chr9:532709_533209	Early
chr19:14207365_14207865	Early
chr8:26577600_26578100	Early
chr1:17550738_17551238	Early
chr7:73827444_73827944	Early
chr1:25197880_25198380	EarlyColon
chr12:93020266_93020766	EarlyColon
chr12:132593856_132594356	Early
chr5:98573881_98574381	EarlyColon
chr1:161098077_161098577	EarlyColon
chr5:61675024_61675524	Early
chr1:228457718_228458218	Early
chr12:113358254_113358754	Early
chr3:188947503_188948003	Early
chr1:167555829_167556329	Early
chr7:158267053_158267553	Early
chr1:202696977_202697477	Early
chr7:100008425_100008925	EarlyColon
chr19:19618522_19619022	Early
chr19:16253655_16254155	Early
chr22:31313263_31313763	EarlyColon
chr15:82680268_82680768	Early
chr3:49554183_49554683	Early
chr20:34938373_34938873	EarlyColon
chr2:60213777_60214277	Early
chr13:52850572_52851072	Early
chr12:124231896_124232396	Early
chr20:19130181_19130681	Early
chr19:49817332_49817832	Early
chr1:66543410_66543910	Early
chr3:122022017_122022517	Early
chr1:204080346_204080846	Early
chr5:173323896_173324396	Early
chr14:100285200_100285700	Early
chr14:77023454_77023954	Early
chr10:120963202_120963702	Early
chr14:104229504_104230004	EarlyColon
chr22:42293045_42293545	EarlyColon
chr1:184590331_184590831	Early
chr4:108446510_108447010	Early
chr17:37676122_37676622	Early
chr10:45420457_45420957	Early
chr22:43129002_43129502	Early
chr8:22768315_22768815	EarlyColon
chr15:42736919_42737419	Early
chr12:109709379_109709879	Early
chr3:8658267_8658767	Early
chr13:48585328_48585828	Early
chr15:98000423_98000923	EarlyColon
chr2:113283812_113284312	Early
chr6:168273799_168274299	Early
chr18:70205771_70206271	Early
chr15:74546095_74546595	Early
chr19:56105013_56105513	Early
chr18:76977274_76977774	EarlyColon
chr11:2474396_2474896	Early
chr22:47201570_47202070	Early
chr20:64024171_64024671	Early
chr18:14933534_14934034	Early
chr9:137055598_137056098	Early
chr8:41712918_41713418	Early
chr1:85464962_85465462	Early
chr11:2270805_2271305	Early
chr3:137763991_137764491	Early
chr4:146241340_146241840	EarlyColon
chr11:12249521_12250021	Early
chr1:6199404_6199904	Early
chr22:20979230_20979730	EarlyColon
chr18:34976815_34977315	EarlyColon
chr11:91797040_91797540	Early
chr10:120979534_120980034	EarlyColon
chr5:160260820_160261320	EarlyColon
chrX:644936_645436	Early
chr4:150033902_150034402	EarlyColon
chr20:10111170_10111670	EarlyColon
chr9:120384207_120384707	Early
chr13:113741986_113742486	Early
chr6:84764469_84764969	Early
chr10:111200741_111201241	Early
chr1:151459240_151459740	Early
chr2:132991374_132991874	Early
chr10:42782426_42782926	Early
chr12:67501272_67501772	Early
chr17:50542871_50543371	Early
chr3:8444264_8444764	EarlyColon
chr18:3297251_3297751	Early
chr14:100304741_100305241	Early
chr3:84958672_84959172	EarlyColon
chr8:22642001_22642501	Early
chr13:113939835_113940335	Early
chr4:153022193_153022693	Early
chr11:7622645_7623145	EarlyColon
chr4:8101130_8101630	EarlyColon
chr21:37153917_37154417	Early
chr11:74467360_74467860	Early
chr2:67954342_67954842	Early
chr7:101608703_101609203	Early
chr6:41519196_41519696	Early
chr1:211469892_211470392	Early
chr7:101182437_101182937	Early
chr17:43546223_43546723	Early
chr1:109218468_109218968	Early
chr1:85229693_85230193	Early
chr7:143409262_143409762	Early
chr13:94549193_94549693	Early
chr11:68328267_68328767	Early
chr15:66293505_66294005	Early
chr6:136962621_136963121	Early
chr9:123455945_123456445	EarlyColon
chr19:51394046_51394546	Early
chr1:47179079_47179579	Early
chr4:182862838_182863338	Early
chr10:88851599_88852099	EarlyColon
chr10:75402707_75403207	Early
chr1:109138192_109138692	Early
chr22:26903163_26903663	Early
chr18:26706715_26707215	Early
chr11:7597614_7598114	EarlyColon
chr19:5799068_5799568	Early
chr8:138672853_138673353	Early
chr3:187750066_187750566	Early
chr15:50355216_50355716	Early
chr12:20018380_20018880	Early
chr17:4560370_4560870	Early
chr9:21549170_21549670	Early
chr8:11016374_11016874	Early
chr3:13021519_13022019	Early
chr6:12332410_12332910	Early
chr11:119722356_119722856	Early
chr8:17155941_17156441	EarlyColon
chr15:69554325_69554825	LateColon
chr12:121227217_121227717	Early
chr1:22717002_22717502	Early
chr11:76553887_76554387	EarlyColon
chr12:101608316_101608816	Early
chr9:128719276_128719776	Early
chr6:113854846_113855346	EarlyColon
chr14:64663112_64663612	Early
chr16:57619189_57619689	Early
chr1:47323732_47324232	EarlyColon
chr7:155921899_155922399	Early
chr11:47509257_47509757	Early
chr19:50330643_50331143	Early
chr6:133947387_133947887	Early
chr11:119909852_119910352	Early
chr6:14622073_14622573	Early
chr3:177197101_177197601	Early
chr7:23709305_23709805	Early
chr10:132429235_132429735	Early
chr22:27318362_27318862	Early
chr14:65334785_65335285	Early
chr9:1071702_1072202	EarlyColon
chr22:45261327_45261827	Early
chr18:60120189_60120689	Early
chr20:54067624_54068124	Early
chr11:2092956_2093456	Early
chr1:161612297_161612797	EarlyColon
chr10:3482236_3482736	EarlyColon
chr5:162683183_162683683	Early
chr20:63641852_63642352	Early
chr3:80983635_80984135	Early
chr7:140501860_140502360	Early
chr2:68908305_68908805	Early
chr10:87863313_87863813	Early
chr22:47206570_47207070	Early
chr1:210222247_210222747	EarlyColon
chr8:116874616_116875116	Early
chr12:130872224_130872724	Early
chr8:11456527_11457027	EarlyColon
chr1:67572491_67572991	Early
chr5:139637345_139637845	Early
chr14:46734366_46734866	EarlyColon
chr2:231612475_231612975	EarlyColon
chr19:45882676_45883176	Early
chr6:143397315_143397815	Early
chr8:22626155_22626655	Early
chr8:53657675_53658175	Early
chr2:126736470_126736970	Early
chr19:3036108_3036608	Early
chr19:50724314_50724814	Early
chr7:74527795_74528295	Early
chr11:120674358_120674858	Early
chr3:141326147_141326647	Early
chr1:221742050_221742550	Early
chr19:4769426_4769926	Early
chr7:17178436_17178936	Early
chr3:46845835_46846335	Early
chr11:65150639_65151139	Early
chr2:127100446_127100946	EarlyColon
chr16:85329438_85329938	Early
chr5:67879589_67880089	Early
chr11:61680057_61680557	EarlyColon
chr5:1131064_1131564	Early
chr7:2993773_2994273	Early
chr19:909140_909640	LateColon
chr1:243255670_243256170	Early
chr11:2263008_2263508	Early
chr22:32364206_32364706	Early
chr17:57054260_57054760	Early
chr20:17531029_17531529	Early
chr22:29030655_29031155	Early
chr5:1315561_1316061	Early
chr3:127141801_127142301	Early
chr22:41946636_41947136	Early
chr10:69360661_69361161	EarlyColon
chr9:109275001_109275501	EarlyColon
chr14:104362154_104362654	Early
chr2:238240688_238241188	Early
chr3:53493925_53494425	Early
chr17:40072333_40072833	Early
chr20:3799688_3800188	Early
chr20:45783820_45784320	Early
chr8:120861289_120861789	Early
chr17:82636559_82637059	Early
chr21:19048166_19048666	Early
chr19:13851028_13851528	Early
chr11:2204330_2204830	Early
chr16:67846606_67847106	Early
chr11:2778657_2779157	Early
chr5:149439833_149440333	EarlyColon
chr11:73227737_73228237	Early
chr1:225444877_225445377	Early
chr1:31215967_31216467	Early
chr6:168440947_168441447	Early
chr19:54164616_54165116	Early
chr16:28910365_28910865	Early
chr3:135531909_135532409	Early
chr17:42804948_42805448	Early
chr9:13979381_13979881	EarlyColon
chr1:245258239_245258739	Early
chr3:134794840_134795340	Early
chr19:45553485_45553985	EarlyColon
chr13:112885784_112886284	Early
chr11:125569096_125569596	Early
chr4:8108251_8108751	Early
chr2:79512470_79512970	Early
chr2:25373385_25373885	Early
chr7:105388681_105389181	Early
chr4:183408773_183409273	EarlyColon
chr22:23521697_23522197	EarlyColon
chr14:64764711_64765211	Early
chr11:71311889_71312389	Early
chr10:133309563_133310063	Early
chr20:54070367_54070867	EarlyColon
chr17:72661368_72661868	Early
chr15:94845026_94845526	Early
chr3:9947067_9947567	Early
chr8:24387566_24388066	Early
chr2:105877872_105878372	Early
chr12:52207812_52208312	Early
chr13:44764298_44764798	Early
chr10:34954075_34954575	EarlyColon
chr6:143745603_143746103	Early
chr16:85437261_85437761	EarlyColon
chr3:148600898_148601398	Early
chr8:37594637_37595137	Early
chr16:4020972_4021472	EarlyColon
chr17:19672106_19672606	LateSmallBowel
chr18:45760460_45760960	Early
chr11:32090808_32091308	Early
chr15:77507329_77507829	Early
chr17:81441699_81442199	LateSmallBowel
chr15:85910746_85911246	Early
chr3:149086339_149086839	Early
chr15:90062343_90062843	EarlyColon
chr6:42452058_42452558	Early
chr17:80760394_80760894	EarlyColon
chr4:142549706_142550206	Early
chr2:96816586_96817086	Early
chr4:7978415_7978915	EarlyColon
chr8:124848298_124848798	Early
chr1:64470128_64470628	Early
chr16:68265387_68265887	Early
chr11:111303518_111304018	EarlyColon
chr19:35030205_35030705	Early
chr22:28742255_28742755	Early
chr9:119555938_119556438	Early
chr6:33425510_33426010	Early
chr1:28914230_28914730	Early
chr19:7179424_7179924	EarlyColon
chr4:138199462_138199962	Early
chr1:9900354_9900854	Early
chr22:43103937_43104437	LateSmallBowel
chr10:77899041_77899541	Early
chr18:22335818_22336318	Early
chr20:35454853_35455353	Early
chr8:141277934_141278434	LateColon
chr6:167223944_167224444	Early
chr9:75429769_75430269	Early
chr2:100563235_100563735	Early
chr18:34719964_34720464	Early
chr3:189304316_189304816	EarlyColon
chr17:74584286_74584786	Early
chr12:6689348_6689848	Early
chr1:3219295_3219795	Early
chr10:132774069_132774569	Early
chr13:73167003_73167503	Early
chr1:91021806_91022306	Early
chr9:114721688_114722188	Early
chr8:24251475_24251975	Early
chrX:9538602_9539102	Early
chr10:122504464_122504964	Early
chr5:129904227_129904727	Early
chr16:68744697_68745197	EarlyColon
chr2:26905788_26906288	Early
chr2:127084773_127085273	Early
chr19:53792912_53793412	Early
chr19:37655231_37655731	Early
chr14:99793041_99793541	Early
chr16:14669731_14670231	EarlyColon
chr1:213572844_213573344	Early
chr15:74269620_74270120	Early
chr17:339509_340009	Early
chr11:35173010_35173510	EarlyColon
chr1:156471485_156471985	EarlyColon
chr19:46770874_46771374	Early
chr4:38133071_38133571	Early
chr7:50962873_50963373	Early
chr22:24695051_24695551	LateSmallBowel
chr11:74493504_74494004	Early
chr7:94907601_94908101	Early
chr8:125429109_125429609	EarlyColon
chr6:113857051_113857551	Early
chr17:40061543_40062043	Early
chr1:161038721_161039221	EarlyColon
chr11:56817606_56818106	Early
chr3:172750325_172750825	Early
chr22:42283402_42283902	Early
chr4:124157_124657	Early
chr2:65031889_65032389	EarlyColon
chr5:60055143_60055643	Early
chr17:45310684_45311184	Early
chr1:205477824_205478324	EarlyColon
chr8:28490085_28490585	EarlyColon
chr12:53061377_53061877	Early
chr3:179652802_179653302	Early
chr11:47355151_47355651	Early
chr6:13146463_13146963	Early
chr1:121097456_121097956	Early
chr22:46107255_46107755	Early
chr9:36867977_36868477	EarlyColon
chr15:77504201_77504701	Early
chr3:185420775_185421275	Early
chr16:55502800_55503300	Early
chr19:39824391_39824891	Early
chr11:74582125_74582625	Early
chr15:63389837_63390337	Early
chr5:41817604_41818104	EarlyColon
chr16:57606925_57607425	Early
chr13:112213355_112213855	EarlyColon
chr11:45108343_45108843	Early
chr2:20676216_20676716	Early
chr8:37625186_37625686	Early
chr22:29314095_29314595	Early
chr1:229131422_229131922	Early
chr1:2642990_2643490	Early
chr10:17617172_17617672	Early
chr4:1513054_1513554	Early
chr5:72172779_72173279	Early
chr18:31699408_31699908	Early
chr6:46098622_46099122	Early
chr1:7680659_7681159	Early
chr2:168350283_168350783	Early
chr3:171156362_171156862	Early
chr5:168163875_168164375	EarlyColon
chr10:55631138_55631638	Early
chr12:10721965_10722465	EarlyColon
chr8:26608324_26608824	Early
chr2:45299951_45300451	Early
chr8:142738620_142739120	Early
chr6:90296641_90297141	EarlyColon
chr15:78392361_78392861	Early
chr6:77834525_77835025	Early
chr22:30253116_30253616	EarlyColon
chr17:82772010_82772510	EarlyColon
chr10:132185519_132186019	Early
chr11:17048393_17048893	Early
chr3:141332370_141332870	EarlyColon
chr1:178039882_178040382	Early
chr10:47311523_47312023	Early
chr1:32072659_32073159	Early
chr2:119677886_119678386	Early
chr10:14959361_14959861	Early
chr20:41643418_41643918	Early
chr1:115057855_115058355	Early
chr18:14178769_14179269	Early
chr20:3795963_3796463	Early
chr13:49371798_49372298	Early
chr11:125315359_125315859	Early
chr6:7725765_7726265	Early
chr19:1566492_1566992	Early
chr3:133480059_133480559	EarlyColon
chr6:158034202_158034702	Early
chr2:232588785_232589285	Early
chr2:238287574_238288074	Early
chr1:119631378_119631878	Early
chr1:155745394_155745894	Early
chr10:114538468_114538968	EarlyColon
chr10:88703171_88703671	Early
chr8:142609041_142609541	Early
chr21:43311279_43311779	Early
chr14:54876986_54877486	Early
chr6:168428240_168428740	Early
chr13:96983928_96984428	Early
chr12:6612870_6613370	Early
chr2:121155404_121155904	EarlyColon
chr12:121574108_121574608	Early
chr17:55306137_55306637	Early
chr2:25376709_25377209	EarlyColon
chr7:87933986_87934486	EarlyColon
chr7:1473974_1474474	Early
chr4:8199006_8199506	EarlyColon
chr5:180208986_180209486	Early
chr10:22320801_22321301	Early
chr1:5992261_5992761	Early
chr11:10899793_10900293	EarlyColon
chr5:139755891_139756391	Early
chr1:114346474_114346974	Early
chr6:21537635_21538135	Early
chr22:30277712_30278212	Early
chr1:246795176_246795676	Early
chr8:2001473_2001973	Early
chr8:28493913_28494413	Early
chr19:17292265_17292765	Early
chr6:116616127_116616627	Early
chr16:67404664_67405164	EarlyColon
chr20:22533964_22534464	Early
chr11:61488536_61489036	EarlyColon
chr7:100141595_100142095	EarlyColon
chr5:138722424_138722924	Early
chr4:103198199_103198699	Early
chr19:18376932_18377432	EarlyColon
chr15:40925697_40926197	Early
chr11:64848631_64849131	Early
chr17:68019769_68020269	Early
chr10:120052886_120053386	EarlyColon
chr5:176837570_176838070	Early
chr15:75843953_75844453	EarlyColon
chr7:130008840_130009340	Early
chr4:77862488_77862988	Early
chr9:136544444_136544944	Early
chr4:1022578_1023078	Early
chr20:58017554_58018054	EarlyColon
chr11:102451598_102452098	EarlyColon
chr7:73979028_73979528	Early
chr3:11618797_11619297	Early
chr8:142777624_142778124	Early
chr2:96895551_96896051	Early
chr6:32984669_32985169	Early
chr19:5803881_5804381	Early
chr1:244971074_244971574	Early
chr8:144683974_144684474	Early
chr12:76621522_76622022	Early
chr18:34959130_34959630	EarlyColon
chr19:30664591_30665091	Early
chr8:123396487_123396987	Early
chr17:72427404_72427904	LateSmallBowel
chr3:189324686_189325186	EarlyColon
chr3:11846682_11847182	Early
chr8:59119502_59120002	Early
chr6:30884002_30884502	Early
chr11:123301546_123302046	Early
chr9:130834462_130834962	EarlyColon
chr5:35237712_35238212	Early
chr8:80240568_80241068	Early
chr1:17119239_17119739	EarlyColon
chr17:3729845_3730345	Early
chr17:63520466_63520966	Late
chr4:139082789_139083289	Early
chr18:10454288_10454788	Early
chr12:109696083_109696583	Early
chr14:100271192_100271692	Early
chr10:123139368_123139868	Early
chr7:138961001_138961501	Early
chr12:106301702_106302202	Early
chr5:178895667_178896167	Early
chr1:204266392_204266892	Early
chr10:111207431_111207931	Early
chr17:8187385_8187885	Early
chr16:474589_475089	Early
chr7:30938673_30939173	Early
chr1:204398392_204398892	EarlyColon
chr3:194141417_194141917	Early
chr10:121337442_121337942	Early
chr16:55765103_55765603	Early
chr1:115099328_115099828	Early
chr7:94510028_94510528	EarlyColon
chr1:54603980_54604480	Early
chr17:29568360_29568860	Early
chr6:40762909_40763409	Early
chr5:126268726_126269226	Early
chr9:89437188_89437688	Early
chr12:95548598_95549098	Early
chr4:124712483_124712983	Early
chr2:234082202_234082702	Early
chr9:6412910_6413410	Early
chr4:183355321_183355821	Early
chr13:33392771_33393271	Early
chr1:248863122_248863622	Early
chr17:50691618_50692118	Early
chr11:952359_952859	Early
chr16:74730301_74730801	EarlyColon
chr7:55551058_55551558	Early
chr14:106872503_106873003	Early
chr1:244835612_244836112	Early
chr16:84819660_84820160	Early
chr18:22045164_22045664	EarlyColon
chr19:38815202_38815702	EarlyColon
chr5:77087185_77087685	Early
chr5:119439254_119439754	EarlyColon
chr1:61450358_61450858	EarlyColon
chr2:218959343_218959843	Early
chr16:72072720_72073220	Early
chr12:3299902_3300402	EarlyColon
chr8:143805986_143806486	Early
chr15:97904080_97904580	Early
chr1:244833691_244834191	Early
chr10:117174793_117175293	Early
chr17:50200114_50200614	Early
chr14:95457457_95457957	Early
chr17:76258481_76258981	Early
chr1:181105132_181105632	Early
chr11:130513080_130513580	Early
chr6:6721489_6721989	Early
chr19:18589353_18589853	Early
chr9:129597251_129597751	Early
chr15:69524348_69524848	Early
chr6:116680947_116681447	Early
chr17:49407955_49408455	EarlyColon
chr11:65961369_65961869	Early
chr12:8482787_8483287	Early
chr2:7356903_7357403	Early
chr18:12271578_12272078	Early
chr4:183342708_183343208	Early
chr5:73204277_73204777	Early
chr4:683920_684420	Early
chr8:33811811_33812311	Early
chr22:38570061_38570561	Early
chr14:22557104_22557604	Early
chr6:167668444_167668944	Early
chr6:11217315_11217815	Early
chr8:136259321_136259821	Early
chr15:64237607_64238107	Early
chr17:38614017_38614517	Early
chr13:41960888_41961388	Early
chr17:44689574_44690074	Early
chr22:20298020_20298520	Early
chr5:1930852_1931352	Early
chr5:66596043_66596543	Early
chr2:197005537_197006037	Early
chr19:33041253_33041753	Early
chr2:229714334_229714834	Early
chr6:170152949_170153449	Early
chr6:138773213_138773713	Early
chr14:33580270_33580770	Early
chr1:228371194_228371694	Early
chr17:35142108_35142608	Early
chr19:45677209_45677709	Early
chr17:77923660_77924160	Early
chr3:123884173_123884673	EarlyColon
chr17:65560610_65561110	Early
chr1:110049186_110049686	LateSmallBowel
chr8:110060245_110060745	Early
chr8:22365388_22365888	LateSmallBowel
chr16:5024599_5025099	Early
chr17:81065944_81066444	Early
chr11:955388_955888	Early
chr11:2574885_2575385	Early
chr11:110130577_110131077	Early
chr4:151035295_151035795	Early
chr19:11530415_11530915	Early
chr10:12637979_12638479	EarlyColon
chr10:95475891_95476391	Early
chr11:120128648_120129148	Early
chr5:150178204_150178704	Early
chr2:36356022_36356522	Early
chr5:173824037_173824537	EarlyColon
chr4:38128981_38129481	Early
chr13:33349878_33350378	EarlyColon
chr2:233349081_233349581	Early
chr2:153785985_153786485	Early
chr20:35598773_35599273	Early
chr1:15424622_15425122	Early
chr16:20763705_20764205	Early
chr14:64762106_64762606	Early
chr8:124760240_124760740	EarlyColon
chr1:27070409_27070909	Early
chr9:97238090_97238590	Early
chr1:226779471_226779971	Early
chr19:32388049_32388549	Early
chr4:835220_835720	Early
chr1:107056412_107056912	Early
chr17:2767419_2767919	EarlyColon
chr22:17769578_17770078	Early
chr1:2564921_2565421	Early
chr1:59892789_59893289	EarlyColon
chr8:37597041_37597541	EarlyColon
chr2:74413360_74413860	Early
chr19:1276526_1277026	Early
chr2:166375750_166376250	EarlyColon
chr4:8964415_8964915	Early
chr4:38202115_38202615	Early
chr15:60592368_60592868	Early
chr3:73624009_73624509	Early
chr14:64938448_64938948	Early
chr7:150388840_150389340	EarlyColon
chr10:103716159_103716659	Early
chr1:226110477_226110977	Early
chr19:43594610_43595110	Early
chr11:119663962_119664462	Early
chr5:9467589_9468089	Early
chr2:85772264_85772764	Early
chr4:99403503_99404003	Early
chr3:128993874_128994374	Early
chr1:115714817_115715317	Early
chr20:17610498_17610998	Early
chr12:51368773_51369273	Early
chr2:79432661_79433161	Early
chr15:31353200_31353700	Early
chr1:6373899_6374399	Early
chr17:79073537_79074037	EarlyColon
chr7:150974494_150974994	Early
chr20:543545_544045	Early
chr9:114107862_114108362	Early
chr15:75182353_75182853	Early
chr17:20908423_20908923	Early
chr17:58391457_58391957	Early
chr4:38069123_38069623	Early
chr9:114505280_114505780	Early
chr18:22194144_22194644	Early
chr9:115262337_115262837	Early
chr16:68239852_68240352	Early
chr8:37598404_37598904	EarlyColon
chr3:197007282_197007782	Early
chr1:60833183_60833683	EarlyColon
chr2:227921608_227922108	Early
chr14:77654534_77655034	Early
chr11:110092298_110092798	EarlyColon
chr10:112519107_112519607	Early
chr4:71417139_71417639	Early
chr2:54708890_54709390	Early
chr16:972474_972974	Early
chr15:63968599_63969099	EarlyColon
chr12:3999463_3999963	Early
chr14:106845358_106845858	EarlyColon
chr1:236686208_236686708	Early
chr7:106492996_106493496	EarlyColon
chr2:127080520_127081020	Early
chr9:99184564_99185064	Early
chr2:120563589_120564089	Early
chr1:65687634_65688134	Early
chr19:55702154_55702654	Early
chr11:2427212_2427712	Early
chr3:8964955_8965455	Early
chr19:8374226_8374726	Early
chr7:29042873_29043373	Early
chr13:73399275_73399775	EarlyColon
chr17:77841961_77842461	Early
chr8:37620708_37621208	EarlyColon
chr3:27360484_27360984	Early
chr15:58294106_58294606	Early
chr3:194117065_194117565	Early
chr19:58538273_58538773	Early
chr11:3378931_3379431	Early
chr19:45781469_45781969	Early
chr7:66946529_66947029	Early
chr10:17388177_17388677	Early
chr5:180293423_180293923	Early
chr15:60093625_60094125	Early
chr10:21194403_21194903	Early
chr6:168061613_168062113	Early
chr17:3978353_3978853	EarlyColon
chr20:2330046_2330546	EarlyColon
chr1:182301650_182302150	EarlyColon
chr8:48514368_48514868	EarlyColon
chr12:54560331_54560831	Early
chr3:40398285_40398785	Early
chr12:48040333_48040833	Early
chr4:8534140_8534640	Early
chr16:2054762_2055262	EarlyColon
chr3:13484201_13484701	Early
chr17:81556837_81557337	Early
chr3:196165813_196166313	Early
chr6:32196322_32196822	Early
chr22:36409937_36410437	Early
chr2:60553481_60553981	Early
chr5:80204680_80205180	Early
chr22:41367020_41367520	Early
chr17:63462475_63462975	Early
chr10:102114778_102115278	Early
chr5:16721156_16721656	Early
chr1:923600_924100	Early
chr8:80084180_80084680	EarlyColon
chr17:56823756_56824256	Early
chr5:178104461_178104961	EarlyColon
chr8:127218844_127219344	Early
chr9:127608284_127608784	Early
chr4:99948937_99949437	Early
chr7:74544824_74545324	EarlyColon
chr19:38731954_38732454	Early
chr17:73697862_73698362	Early
chr5:98510092_98510592	Early
chr7:104207795_104208295	Early
chr8:93991381_93991881	Early
chr10:100998023_100998523	Early
chr14:60649274_60649774	Early
chr2:160647029_160647529	Early
chr13:96946830_96947330	Early
chr5:132245516_132246016	Early
chr18:46250313_46250813	EarlyColon
chr18:49460518_49461018	Early
chr11:34603512_34604012	Early
chr5:177604985_177605485	Early
chr2:42092136_42092636	Early
chr17:2899857_2900357	Early
chr1:32684191_32684691	Early
chr1:40476992_40477492	Early
chr5:98768987_98769487	Early
chr16:1981310_1981810	EarlyColon
chr11:75301579_75302079	Early
chr7:982887_983387	Early
chr6:36349206_36349706	Early
chr5:147417011_147417511	EarlyColon
chr18:23227601_23228101	Early
chr6:168370210_168370710	EarlyColon
chr17:67637913_67638413	Early
chr14:105944874_105945374	Early
chr21:34690302_34690802	EarlyColon
chr17:52597742_52598242	Early
chr21:17501353_17501853	Early
chr2:20633697_20634197	EarlyColon
chr17:65137068_65137568	Early
chr4:140253071_140253571	Early
chr2:30662722_30663222	Early
chr3:193554747_193555247	EarlyColon
chr3:49133464_49133964	Early
chr3:184981045_184981545	Early
chr17:79019723_79020223	Early
chr13:30133408_30133908	Early
chr4:102345320_102345820	EarlyColon
chr12:65824814_65825314	Early
chr12:71439500_71440000	Early
chr3:14634780_14635280	Early
chr21:35138677_35139177	Early
chr16:72960996_72961496	Early
chr22:36433237_36433737	Early
chr13:110346632_110347132	LateColon
chr4:602573_603073	Early
chr5:14560168_14560668	EarlyColon
chr21:36773075_36773575	Early
chr1:23187531_23188031	LateSmallBowel
chr2:129877369_129877869	Early
chr16:89122458_89122958	EarlyColon
chr9:114155167_114155667	Early
chr17:2853435_2853935	Early
chr9:92765248_92765748	EarlyColon
chr13:114132398_114132898	EarlyColon
chr17:15944776_15945276	EarlyColon
chr1:203288398_203288898	Early
chr20:41650519_41651019	EarlyColon
chr16:50623777_50624277	Early
chrX:112841343_112841843	Early
chr3:189843157_189843657	Early
chr16:57634849_57635349	Early
chr2:126886237_126886737	Early
chr2:205975198_205975698	Early
chr3:63768267_63768767	EarlyColon
chr2:231673982_231674482	EarlyColon
chr3:126654893_126655393	EarlyColon
chr10:114613149_114613649	EarlyColon
chr1:6474052_6474552	Early
chr21:37196796_37197296	Early
chr19:32013173_32013673	Early
chr4:724157_724657	Early
chrX:135421634_135422134	Early
chr8:120068068_120068568	Early
chr6:7238758_7239258	Early
chr10:88896294_88896794	EarlyColon
chr15:41621243_41621743	Early
chr19:48819367_48819867	EarlyColon
chr1:51284459_51284959	Early
chr19:3061235_3061735	Early
chr14:91418658_91419158	Early
chrX:40014201_40014701	Early
chr2:26503364_26503864	Early
chr9:132639258_132639758	EarlyColon
chr4:46930904_46931404	Early
chr16:20904719_20905219	Early
chr8:141415781_141416281	Early
chr2:42925388_42925888	Early
chr2:65031195_65031695	EarlyColon
chr17:19317216_19317716	Early
chr20:35454337_35454837	Early
chr2:118855562_118856062	Early
chr14:88792655_88793155	Early
chr11:120511000_120511500	Early
chr12:127280612_127281112	Early
chr3:32238368_32238868	Early
chr5:74895858_74896358	Early
chr16:75486021_75486521	Early
chr14:100117896_100118396	Early
chr1:90403114_90403614	EarlyColon
chr5:134436819_134437319	EarlyColon
chr17:81000796_81001296	EarlyColon
chr16:29679288_29679788	Early
chr13:77697345_77697845	Early
chr20:34861612_34862112	LateSmallBowel
chr12:63779577_63780077	Early
chr17:1747005_1747505	LateColon
chr18:34749664_34750164	Early
chr1:16499017_16499517	Early
chr10:113454416_113454916	Early
chr7:8261935_8262435	Early
chr9:91950074_91950574	EarlyColon
chr8:141417615_141418115	Early
chr12:12725800_12726300	Early
chr9:128575420_128575920	EarlyColon
chr9:84140366_84140866	Early
chr16:72961838_72962338	Early
chr2:132415651_132416151	Early
chr17:29591609_29592109	Early
chrX:65196920_65197420	Early
chr15:73926956_73927456	Early
chr15:50816078_50816578	EarlyColon
chr11:75035828_75036328	Early
chr14:96462084_96462584	Early
chr11:38990095_38990595	Early
chr6:36015616_36016116	Early
chr17:80019967_80020467	Early
chr19:12440873_12441373	Early
chr19:34964041_34964541	Early
chr19:38229614_38230114	Early
chr4:3484598_3485098	Early
chr11:2210465_2210965	Early
chr1:15173875_15174375	Early
chr10:99540727_99541227	Early
chr15:74196229_74196729	Early
chr6:139872628_139873128	EarlyColon
chr9:95041507_95042007	Early
chr7:107993806_107994306	EarlyColon
chr7:68665071_68665571	Early
chr2:27211397_27211897	Early
chr7:30896551_30897051	Early
chr17:77126409_77126909	Early
chr11:120608817_120609317	Early
chr7:2978450_2978950	Early
chr10:49762149_49762649	Early
chr18:48002899_48003399	EarlyColon
chr14:97977877_97978377	Early
chr12:116639649_116640149	Early
chr16:85558203_85558703	EarlyColon
chr19:11035825_11036325	Early
chr2:26000601_26001101	Early
chr6:26205116_26205616	Early
chr12:4164738_4165238	Early
chr7:104971489_104971989	EarlyColon
chr18:31447465_31447965	Early
chrX:65195619_65196119	Early
chr5:179967375_179967875	EarlyColon
chr4:114562147_114562647	Early
chr14:59576571_59577071	EarlyColon
chr11:2736473_2736973	Early
chr17:50532476_50532976	Early
chr15:100917899_100918399	EarlyColon
chr1:27575041_27575541	Early
chr3:44712411_44712911	Early
chr4:141349972_141350472	EarlyColon
chr10:3014886_3015386	Early
chr9:128882333_128882833	Early
chr17:17538587_17539087	Early
chr15:74869647_74870147	EarlyColon
chr1:247332151_247332651	Early
chr19:7505236_7505736	Early
chr12:51391480_51391980	Early
chr4:22515878_22516378	Early
chr19:4296209_4296709	Early
chr8:101360756_101361256	EarlyColon
chrX:17500292_17500792	Early
chr4:145730993_145731493	Early
chr12:117114742_117115242	Early
chr7:45920676_45921176	Early
chr17:67528901_67529401	Early
chr11:115711036_115711536	Early
chr3:9769724_9770224	Early
chr20:44223672_44224172	EarlyColon
chr15:66115543_66116043	Early
chr1:164611721_164612221	EarlyColon
chr6:4281788_4282288	Early
chr11:61850946_61851446	Early
chr9:121289300_121289800	LateColon
chr22:29071319_29071819	Early
chr12:103571380_103571880	Early
chr10:74207984_74208484	Early
chr9:96867304_96867804	Early
chr1:67500350_67500850	Early
chr19:4713447_4713947	LateColon
chr4:168816632_168817132	Early
chr7:25170983_25171483	Early
chr2:216658788_216659288	Early
chr5:40652481_40652981	EarlyColon
chr8:47630428_47630928	Early
chr1:226912561_226913061	Early
chr14:22976722_22977222	Early
chr4:74932789_74933289	EarlyColon
chr20:25750889_25751389	Early
chr13:94601475_94601975	Early
chr13:33017467_33017967	Early
chr9:93582012_93582512	Early
chr3:194134071_194134571	Early
chr6:14759905_14760405	Early
chr13:30132499_30132999	Early
chr13:73451415_73451915	EarlyColon
chr9:134138301_134138801	Early
chr11:46674614_46675114	Early
chr16:85384777_85385277	Early
chr21:42955747_42956247	Early
chr19:49361357_49361857	EarlyColon
chr7:75798747_75799247	Early
chr4:88737564_88738064	Early
chr19:41887719_41888219	Early
chr12:113135619_113136119	EarlyColon
chr1:111346314_111346814	Early
chr7:150377528_150378028	Early
chr10:75408887_75409387	Early
chr16:29678775_29679275	Early
chr3:66830240_66830740	EarlyColon
chr4:184343738_184344238	Early
chr11:2217487_2217987	Early
chr9:133089195_133089695	Early
chr3:54784035_54784535	Early
chr5:127959341_127959841	EarlyColon
chr18:74805964_74806464	Early
chr18:13382271_13382771	Early
chr15:90016746_90017246	Early
chr4:41145467_41145967	Early
chr3:105809473_105809973	Early
chr20:41476086_41476586	Early
chr13:110555707_110556207	EarlyColon
chr8:52008359_52008859	Early
chr5:100517246_100517746	Early
chr14:105481353_105481853	Early
chr1:203650407_203650907	Early
chr4:82798600_82799100	Early
chr15:88897279_88897779	Early
chr3:46484855_46485355	Early
chr20:31861442_31861942	Early
chr1:1159392_1159892	EarlyColon
chr17:37818628_37819128	Early
chr9:136267120_136267620	Early
chr10:78973438_78973938	Early
chr16:19005651_19006151	EarlyColon
chr14:90419113_90419613	Early
chr17:21209730_21210230	EarlyColon
chr7:117901057_117901557	Early
chr15:63599486_63599986	Early
chr21:38527692_38528192	EarlyColon
chr16:2474824_2475324	Early
chr8:94474876_94475376	Early
chr20:58891060_58891560	Early
chr2:54709398_54709898	Early
chr7:2628101_2628601	Early
chr9:109345313_109345813	Early
chr3:108804884_108805384	Early
chr11:61827776_61828276	Early
chr6:166294983_166295483	Early
chr17:42659010_42659510	Early
chr2:45301478_45301978	Early
chr1:239112002_239112502	Early
chr17:7046829_7047329	Early
chr6:165963771_165964271	Early
chr14:21308653_21309153	Early
chr5:67166097_67166597	Early
chr4:73606498_73606998	EarlyColon
chr16:50548062_50548562	Early
chr19:13846872_13847372	EarlyColon
chr20:24382730_24383230	Early
chr14:69713396_69713896	Early
chr12:122106737_122107237	Early
chr3:124032990_124033490	EarlyColon
chr16:89829384_89829884	Early
chr10:1197344_1197844	Early
chr7:131909121_131909621	Early
chr5:40798068_40798568	Early
chr14:65070308_65070808	Early
chr15:34209322_34209822	Early
chr3:34213361_34213861	Early
chr11:1542227_1542727	Early
chr11:2197141_2197641	Early
chr16:70251750_70252250	Early
chr5:132294105_132294605	Early
chr20:41393134_41393634	Early
chr5:68224491_68224991	Early
chr12:49707402_49707902	Early
chr1:223143792_223144292	Early
chr1:19861024_19861524	Early
chr9:96874978_96875478	EarlyColon
chr2:65406555_65407055	Early
chr10:70052532_70053032	Early
chr1:225480905_225481405	Early
chr5:302047_302547	Early
chr2:45009364_45009864	Early
chr13:21894039_21894539	EarlyColon
chr16:27225919_27226419	Early
chr6:157221124_157221624	Early
chr1:19921224_19921724	Early
chr12:16347379_16347879	EarlyColon
chr20:51760968_51761468	Early
chr5:98517522_98518022	Early
chr3:54710837_54711337	EarlyColon
chr7:1875328_1875828	Early
chr8:96327852_96328352	Early
chr13:24983044_24983544	Early
chr6:21501785_21502285	Early
chr1:115641719_115642219	EarlyColon
chr6:144343598_144344098	EarlyColon
chr4:48015966_48016466	Early
chr17:7280505_7281005	Early
chr9:130616428_130616928	Early
chr15:48178024_48178524	EarlyColon
chr16:88484801_88485301	Early
chr19:45160794_45161294	Early
chr18:10131771_10132271	Early
chr11:65165763_65166263	Early
chr19:32104521_32105021	Early
chr3:9249438_9249938	Early
chr1:16218202_16218702	Early
chr11:118195052_118195552	Early
chr1:1630207_1630707	Early
chr1:53350241_53350741	Early
chr4:48015180_48015680	Early
chr2:159822140_159822640	Early
chr7:132249613_132250113	Early
chr9:35833652_35834152	EarlyColon
chr14:69980331_69980831	Early
chr1:203282735_203283235	Early
chr7:27122231_27122731	EarlyColon
chr15:70127372_70127872	LateSmallBowel
chr15:43489250_43489750	Early
chrX:46446974_46447474	Early
chr9:89179704_89180204	Early
chr1:42340038_42340538	EarlyColon
chr17:81538091_81538591	Early
chr2:174336734_174337234	Early
chr19:34973091_34973591	Early
chr6:7241760_7242260	Early
chr1:156102893_156103393	Early
chr22:24827210_24827710	EarlyColon
chr12:131682110_131682610	Early
chr11:71251687_71252187	Early
chr14:53955790_53956290	Early
chr1:109180688_109181188	Early
chr20:47725227_47725727	Early
chr2:231603986_231604486	Early
chrX:103310762_103311262	Early
chr6:20127256_20127756	Early
chr7:99162246_99162746	Early
chr1:63641175_63641675	Early
chr14:99066340_99066840	Early
chr5:160064288_160064788	EarlyColon
chr19:48602256_48602756	Early
chr14:89349306_89349806	Early
chr2:127128523_127129023	Early
chr15:57662027_57662527	Early
chr21:44427719_44428219	Early
chr9:37415142_37415642	Early
chr3:12180120_12180620	EarlyColon
chr1:22976363_22976863	Early
chr1:203364637_203365137	EarlyColon
chr5:148665378_148665878	Early
chr14:103871800_103872300	Early
chr15:57259490_57259990	Early
chr17:4648666_4649166	Early
chr13:21670142_21670642	Early
chr1:235060724_235061224	Early
chr4:138334303_138334803	EarlyColon
chr22:37498304_37498804	Early
chr1:7572713_7573213	Early
chr16:2836067_2836567	Early
chr11:45301559_45302059	Early
chr3:149377766_149378266	EarlyColon
chr17:63435780_63436280	Early
chr10:97697487_97697987	Early
chr1:227766133_227766633	Early
chr4:183596259_183596759	Early
chr1:85460492_85460992	Early
chr1:204151836_204152336	Early
chr9:77648675_77649175	EarlyColon
chr9:129140484_129140984	EarlyColon
chr2:32246796_32247296	Early
chr10:113450245_113450745	Early
chrX:51893316_51893816	Early
chr16:69351575_69352075	Early
chr13:36919979_36920479	EarlyColon
chr4:97605786_97606286	Early
chr1:54277935_54278435	Early
chrX:154397427_154397927	Early
chr2:201643037_201643537	Early
chr1:26470481_26470981	EarlyColon
chr3:46558270_46558770	Early
chr7:107860171_107860671	LateColon
chr1:94697869_94698369	Early
chr5:16894245_16894745	EarlyColon
chr2:165368959_165369459	Early
chr3:50179666_50180166	Early
chr2:50116015_50116515	Early
chr5:135340391_135340891	Early
chr17:2898113_2898613	Early
chr12:116693231_116693731	Early
chr5:91194941_91195441	Early
chr11:72783462_72783962	EarlyColon
chr20:62439617_62440117	Early
chrX:101390703_101391203	Early
chr22:49753788_49754288	Early
chr1:19925229_19925729	Early
chr17:76105949_76106449	Early
chr9:76799404_76799904	Early
chr19:57559615_57560115	Early
chr15:63474265_63474765	Late
chr2:239327016_239327516	Early
chr8:37567261_37567761	Early
chr17:77548212_77548712	EarlyColon
chr2:84694276_84694776	EarlyColon
chr5:147838012_147838512	Early
chr1:145891939_145892439	Early
chr2:25041117_25041617	Early
chr4:80335464_80335964	Early
chr18:25352040_25352540	EarlyColon
chr12:12779505_12780005	Early
chr1:234751106_234751606	Early
chr9:114097471_114097971	Early
chr4:7159845_7160345	Early
chr7:150971771_150972271	Early
chr18:22233226_22233726	Early
chr6:167750938_167751438	EarlyColon
chr17:80833140_80833640	Early
chr1:41466069_41466569	LateSmallBowel
chr2:46987532_46988032	EarlyColon
chr5:107474904_107475404	Early
chr17:33292411_33292911	Early
chr5:31944586_31945086	Early
chr12:52941946_52942446	Early
chr16:25216626_25217126	EarlyColon
chr3:45088480_45088980	Early
chr14:56855749_56856249	EarlyColon
chr17:45176141_45176641	Early
chr3:189944393_189944893	EarlyColon
chr15:43127679_43128179	Early
chr15:44194510_44195010	Early
chr13:50910072_50910572	Early
chr6:31268002_31268502	Early
chr5:134071130_134071630	Early
chr2:201158045_201158545	Early
chrX:72316596_72317096	Early
chr6:33623819_33624319	Early
chr1:119775028_119775528	Early
chr20:58085022_58085522	Early
chr1:207826402_207826902	EarlyColon
chr11:19793288_19793788	EarlyColon
chr12:75959999_75960499	Early
chr22:29205833_29206333	Early
chr15:90001940_90002440	Early
chr15:85443704_85444204	Early
chr18:63182448_63182948	EarlyColon
chr19:33194004_33194504	Early
chr8:52467048_52467548	Early
chr5:168328799_168329299	Early
chr1:155186362_155186862	Early
chr9:136609815_136610315	Early
chr19:13847624_13848124	EarlyColon
chr4:169663858_169664358	Early
chr6:34027580_34028080	EarlyColon
chr5:150211264_150211764	EarlyColon
chr7:4189008_4189508	Early
chr5:126648992_126649492	EarlyColon
chr2:175247141_175247641	Early
chr11:58927353_58927853	Early
chr4:185115855_185116355	Early
chrX:20478020_20478520	Early
chr12:49867036_49867536	Early
chr1:167936443_167936943	Early
chr11:120525761_120526261	Early
chr19:35268715_35269215	Early
chr9:90013051_90013551	Early
chr4:94156808_94157308	Early
chr6:137660238_137660738	Early
chr11:16097418_16097918	Early
chr19:47658896_47659396	EarlyColon
chr17:5468814_5469314	Early
chr5:178074389_178074889	Early
chr17:49117768_49118268	Early
chr6:166955717_166956217	Early
chr1:214146416_214146916	Early
chr8:81193863_81194363	Late
chr11:63762500_63763000	Early
chr3:197539726_197540226	EarlyColon
chr14:77007818_77008318	EarlyColon
chr18:21267382_21267882	Early
chr6:82363568_82364068	EarlyColon
chr1:26110849_26111349	Early
chr20:34632763_34633263	EarlyColon
chr7:100053179_100053679	Early
chr1:7678700_7679200	Early
chr3:15245970_15246470	Early
chr5:64166086_64166586	Early
chr8:141326907_141327407	Early
chr17:57605403_57605903	Early
chr1:206490011_206490511	Early
chr19:518803_519303	Early
chr15:69591796_69592296	Early
chr14:64666760_64667260	Early
chr8:102929759_102930259	Early
chr11:47127134_47127634	Early
chr7:92447790_92448290	EarlyColon
chr19:53193122_53193622	Early
chr9:133534377_133534877	Early
chr5:142298730_142299230	Early
chr14:54169445_54169945	Early
chr6:165846042_165846542	EarlyColon
chr7:30550959_30551459	Early
chr9:19230479_19230979	Early
chr7:155824479_155824979	EarlyColon
chr7:56020000_56020500	Early
chr18:2905928_2906428	EarlyColon
chr3:111311022_111311522	Early
chr10:48598170_48598670	Early
chr12:113149174_113149674	Early
chr2:113876563_113877063	EarlyColon
chr1:114107695_114108195	Early
chr6:34235151_34235651	Early
chr12:7130083_7130583	Early
chr3:46578814_46579314	Early
chr11:446808_447308	LateSmallBowel
chr7:32942942_32943442	Early
chr20:44352009_44352509	Early
chr14:55976108_55976608	EarlyColon
chr1:153775915_153776415	Early
chr9:26893917_26894417	EarlyColon
chr3:197547164_197547664	Early
chr11:46918345_46918845	Early
chr17:73359957_73360457	Early
chr9:93223117_93223617	EarlyColon
chr22:25111633_25112133	EarlyColon
chr2:174554707_174555207	Early
chr3:149657512_149658012	Early
chr3:19146514_19147014	Early
chr7:27129613_27130113	EarlyColon
chr6:16190169_16190669	Early
chr11:1559369_1559869	Late
chr6:42845156_42845656	EarlyColon
chr5:159987272_159987772	Early
chr11:64566474_64566974	EarlyColon
chrX:40266952_40267452	Early
chr16:27189604_27190104	Early
chr7:138388692_138389192	Early
chr11:28922447_28922947	Early
[truncated: 38,312 more rows]

## Sheet: 6C - Genes in Trajectory
Gene	Cluster
chr5:SLC12A2	Early
chr13:DACH1	Early
chr1:EPHB2	Early
chr10:LRMDA	Early
chr2:AC013275.1	EarlyDuodenumJejunum
chr13:OLFM4	EarlyDuodenumJejunum
chr17:RNF43	Early
chr3:DCP1A	Early
chr1:KIAA1324	Early
chr10:ARID5B	Early
chr2:CERS6	Early
chr9:KANK1	Early
chr14:AL355838.1	EarlyDuodenumJejunum
chr5:LINC01184	Early
chr6:SMOC2	Early
chr12:APOLD1	Early
chr7:AC000065.2	Early
chr2:AC009970.1	Early
chr14:AL359232.1	Early
chr3:LRIG1	Early
chr2:CFAP221	EarlyDuodenumJejunum
chr1:ROR1	EarlyDuodenumJejunum
chr12:LGR5	Early
chr4:AC093797.1	EarlyColon
chr2:CDCA7	Early
chr11:KCNQ1	Early
chr9:WNK2	Early
chr7:PPP1R9A	Early
chr14:AL157997.1	Early
chr2:LINC01473	Early
chr22:ZNRF3	Early
chr1:TARBP1	Early
chrX:DANT1	EarlyColon
chr20:MACROD2	Early
chr17:TSPOAP1	Early
chr7:SEMA3C	EarlyColon
chr8:LRATD2	Early
chr21:AP001442.1	Early
chr5:PIK3R1	Early
chr5:RGMB	Early
chr12:CCND2-AS1	Early
chr1:HMGCS2	EarlyColon
chr2:CSRNP3	EarlyDuodenumJejunum
chr10:CACNB2	Early
chr15:DPH6-DT	Early
chr8:PSD3	Early
chr7:FOXP2	Early
chr2:MAP3K20	Early
chr6:SAMD5	Early
chr1:DNAH14	EarlyColon
chr17:AC008133.1	Early
chr11:DYNC2H1	EarlyDuodenumJejunum
chr12:PPM1H	Early
chr6:MYB	Early
chr12:VDR	Ileum
chr3:GPR160	Early
chr12:MLEC	Early
chr12:MLXIP	EarlyColon
chr20:FERMT1	Early
chr1:RERE	Early
chr1:TMEM63A	Early
chr20:AL031667.3	Early
chr3:AC109992.2	Early
chr5:TRIO	EarlyColon
chr2:AC011754.1	EarlyDuodenumJejunum
chr1:KIF26B	EarlyDuodenumJejunum
chr6:TRERF1	Early
chr12:HNF1A	Early
chr5:MYO10	Early
chr17:NLK	Early
chr11:AP003086.1	EarlyDuodenumJejunum
chr14:EFCAB11	Early
chr10:AL669841.1	Early
chr17:AC005358.2	EarlyColon
chr13:TBC1D4	Early
chr4:AC131953.2	Early
chr21:BACE2	EarlyColon
chr7:TRIM24	Early
chr2:PLA2R1	Ileum
chr11:AP001271.1	Early
chr9:IARS	Early
chrX:MAGED1	EarlyColon
chr10:KIAA1217	Early
chr6:AL132982.1	EarlyDuodenumJejunum
chr11:PGGHG	EarlyDuodenumJejunum
chr17:ABR	EarlyColon
chr10:GSTO2	Early
chr2:SLC38A11	EarlyDuodenumJejunum
chr11:STK33	EarlyDuodenumJejunum
chr4:TAPT1-AS1	Early
chr14:AL162464.2	Early
chr5:AC104123.1	Early
chr6:AL512380.2	Early
chr12:AC068305.2	Early
chr2:ITGA6	Early
chr3:NMNAT3	Early
chr10:STAMBPL1	Early
chr21:ETS2	Early
chr1:CD46	Early
chr12:FBXW8	Early
chr6:HMGN3-AS1	EarlyDuodenumJejunum
chr6:SRPK1	Early
chr1:ZSWIM5	Early
chr20:CRLS1	EarlyDuodenumJejunum
chr4:AC131953.1	Early
chr3:ZBTB38	Early
chr4:ADGRA3	EarlyColon
chr8:WRN	Early
chr19:ILF3	Early
chr11:KCNQ1OT1	EarlyDuodenumJejunum
chr2:ZFP36L2	Early
chr7:AC005046.1	Early
chr2:AC073283.2	Early
chr5:SH3RF2	EarlyColon
chr15:AC090517.2	Early
chr1:CACHD1	EarlyDuodenumJejunum
chr17:RASL10B	Early
chr2:SH3BP4	Early
chr6:MSH5	Early
chr2:AC083949.1	Early
chr15:GOLGA8A	Early
chr6:PHACTR1	EarlyDuodenumJejunum
chr4:CCSER1	EarlyDuodenumJejunum
chr1:ZMYM4	Early
chr7:PUS7	Early
chr12:PPFIBP1	Early
chr3:LINC02614	Early
chr4:TMEM150C	EarlyDuodenumJejunum
chr5:AC010260.1	EarlyColon
chr17:RAP1GAP2	EarlyColon
chr2:TRABD2A	EarlyColon
chr17:LUC7L3	Early
chr2:FSIP2-AS2	EarlyColon
chr15:ZNF710	Early
chr1:TUT4	Early
chr20:PIGU	Early
chr19:CCL25	EarlyDuodenumJejunum
chr2:AC104088.1	Early
chr20:AL136172.1	Early
chr5:TENM2	EarlyDuodenumJejunum
chr12:KDM2B	Early
chr16:FANCA	Early
chr10:ADD3-AS1	EarlyDuodenumJejunum
chr1:FGGY	Early
chr4:AC095055.1	Early
chr7:GTF2IRD1	Early
chr3:AC104187.1	Early
chr4:TRIM2	EarlyColon
chr3:TAMM41	Early
chr15:SNHG14	EarlyDuodenumJejunum
chr12:ANAPC5	Early
chr5:TMEM161B-AS1	EarlyDuodenumJejunum
chrX:RBMX	Early
chr11:RPS3	EarlyDuodenumJejunum
chr15:AC107241.1	Ileum
chr2:MAP3K20-AS1	Early
chr8:AC087620.1	Early
chr16:PMFBP1	Early
chr3:CHDH	Ileum
chr3:VPS8	EarlyColon
chr7:AC079781.5	Early
chr1:LINC02814	EarlyDuodenumJejunum
chr1:AC093425.1	Early
chr3:GNL3	Early
chr8:AC104958.1	Early
chr6:RPS18	EarlyDuodenumJejunum
chr13:ABCC4	Early
chr1:AL592166.1	EarlyDuodenumJejunum
chr9:SET	Early
chr6:SASH1	Early
chr16:AC004943.2	Early
chr10:RPS24	EarlyDuodenumJejunum
chr17:TBC1D16	Early
chr10:NEURL1-AS1	Early
chr20:ESF1	Early
chr3:SLC25A36	EarlyDuodenumJejunum
chr13:ANKRD10-IT1	Early
chr9:UNC13B	EarlyColon
chr5:LINC01335	EarlyDuodenumJejunum
chr9:AL158070.1	Early
chr2:RAMP1	EarlyDuodenumJejunum
chr4:HADH	Early
chr15:MIR4713HG	Early
chrX:HDAC8	Early
chr13:GAS6	Early
chr5:BDP1	Early
chr16:MRTFB	Early
chr7:CBX3	EarlyDuodenumJejunum
chr16:CDK10	Early
chr17:ENGASE	Early
chr4:CNGA1	EarlyColon
chr9:AK3	EarlyDuodenumJejunum
chr5:NSD1	Early
chr21:AP001042.2	Early
chr11:CADM1	EarlyDuodenumJejunum
chr15:AC087878.1	EarlyColon
chr4:PAICS	Early
chr14:AL442663.3	Early
chr2:TIA1	Early
chrX:LINC00894	EarlyColon
chr2:PKDCC	Early
chr7:TYW1	Early
chr9:ZNF462	EarlyColon
chr2:D2HGDH	Early
chr7:EIF3B	Early
chr14:TOGARAM1	Early
chr15:GOLGA8B	EarlyDuodenumJejunum
chr2:AC079305.3	Early
chr2:KLHL23	Early
chr16:RAB11FIP3	Early
chr4:PLA2G12A	Early
chr9:KIAA1958	Early
chr2:MFF	Early
chr1:ZFYVE9	Early
chr12:TMEM132D	Ileum
chr2:THUMPD2	Early
chr3:RPL15	EarlyDuodenumJejunum
chr19:GRAMD1A	Early
chr13:IPO5	Early
chr10:CCAR1	Early
chr16:SNHG19	Early
chr22:CABIN1	Early
chr16:Z69720.1	Early
chr17:AC005670.3	Early
chr2:ACVR1C	EarlyColon
chr13:AKAP11	Early
chr17:CDRT4	Early
chr7:AC147651.2	Early
chr15:AC009554.2	Early
chr17:SUZ12	Early
chr1:IVNS1ABP	EarlyColon
chr13:EBPL	Early
chr19:ZNF587	Early
chr11:ANO9	LateSmallIntestine
chr13:STARD13-IT1	EarlyColon
chr21:HUNK	Early
chr20:UQCC1	Early
chr9:APTX	Early
chr22:TCF20	Early
chr9:NUTM2G	Early
chr13:HMGB1	Early
chr11:AP004608.1	Early
chr6:GCNT2	EarlyDuodenumJejunum
chr7:AC002429.2	Early
chrX:RPS4X	EarlyDuodenumJejunum
chr4:TMA16	Early
chr2:COBLL1	EarlyDuodenumJejunum
chr12:PTPRO	Early
chr9:PRRC2B	Early
chr20:CBFA2T2	Early
chr16:WDR59	Early
chr15:AC055855.2	Early
chr9:WHRN	EarlyDuodenumJejunum
chr17:SOX9-AS1	Early
chr21:UBE2G2	Early
chr15:AC023355.1	Early
chr1:AL031726.2	Early
chr14:YLPM1	Early
chr18:IMPA2	EarlyColon
chr2:ZNF638	Early
chr17:MBTD1	Early
chr20:BTBD3	EarlyColon
chr13:RNASEH2B	Early
chr8:CHD7	Early
chr5:ANKDD1B	EarlyColon
chr18:KATNAL2	Early
chr1:KDM1A	Early
chr20:MAP1LC3A	Early
chr3:LINC00884	Early
chr5:SIMC1	Early
chr4:TBC1D14	EarlyColon
chr12:AC020612.3	Early
chr13:ZMYM2	Early
chr4:PACRGL	Early
chrX:ARSD-AS1	EarlyDuodenumJejunum
chr2:DNAH6	Early
chr12:YBX3	EarlyColon
chr3:KCNH8	Early
chr1:ERO1B	EarlyDuodenumJejunum
chr18:ELP2	Early
chr5:AC008522.1	Early
chr1:PRDM16	EarlyDuodenumJejunum
chrX:ALG13	Early
chr5:MCCC2	Early
chr19:RPS9	EarlyDuodenumJejunum
chr16:ADGRG5	EarlyDuodenumJejunum
chr1:RBBP4	Early
chr15:AC124248.1	EarlyDuodenumJejunum
chr15:FRMD5	EarlyColon
chr10:H2AFY2	Early
chr12:TFCP2	Early
chr7:BBS9	Early
chr2:AC092645.2	Early
chr3:AC034195.1	Early
chr17:NOS2	LateColon
chr5:GABRP	EarlyDuodenumJejunum
chr5:NPM1	EarlyDuodenumJejunum
chr22:ATXN10	Early
chr9:RPS6	EarlyDuodenumJejunum
chr15:USP3	Early
chr12:MSI1	EarlyDuodenumJejunum
chr6:RPS12	EarlyDuodenumJejunum
chr15:LINC00923	Early
chr12:ATXN2	Early
chr10:AL607028.1	Early
chr4:AC112254.1	EarlyColon
chr5:LARP1	EarlyDuodenumJejunum
chr3:QTRT2	Early
chr15:CTDSPL2	Early
chr16:RPL13	EarlyDuodenumJejunum
chr12:NUP107	Early
chr3:CLASP2	Early
chr19:UBA2	Early
chr12:CAPS2	EarlyDuodenumJejunum
chr1:RCC2	Early
chr19:ZNF587B	Early
chr17:AXIN2	Early
chr17:RPL26	EarlyDuodenumJejunum
chr7:AC005089.1	Ileum
chr5:RPS14	EarlyDuodenumJejunum
chr16:ORC6	Early
chr12:ZNF84	Early
chr1:DCAF6	EarlyColon
chr12:AC009511.2	Early
chr12:CCT2	Early
chr3:KY	EarlyDuodenumJejunum
chr17:AKAP1	Early
chr10:PRTFDC1	EarlyDuodenumJejunum
chr6:AL355612.1	EarlyDuodenumJejunum
chrX:RPL10	EarlyDuodenumJejunum
chr1:HHAT	Early
chr14:SETD3	Early
chr19:SMARCA4	Early
chrX:RPL36A	EarlyDuodenumJejunum
chr16:SPIRE2	EarlyColon
chr7:AC093620.1	Early
chr17:AC007485.1	EarlyDuodenumJejunum
chr3:CADPS	EarlyDuodenumJejunum
chr17:RPL23	EarlyDuodenumJejunum
chr13:TMTC4	Early
chr5:RACK1	EarlyDuodenumJejunum
chr3:PDZRN3	Early
chr2:PROM2	Early
chr1:BTBD8	Early
chr10:CFAP46	EarlyDuodenumJejunum
chr22:HPS4	Early
chr7:CRCP	Early
chr2:ZC3H6	EarlyDuodenumJejunum
chr15:RPLP1	EarlyDuodenumJejunum
chr14:AL355076.2	EarlyDuodenumJejunum
chr5:TCOF1	Early
chr6:SH3BGRL2	EarlyColon
chr17:RPL19	EarlyDuodenumJejunum
chr5:LIX1-AS1	Early
chr17:HEXIM2	Early
chr6:PDE10A	EarlyDuodenumJejunum
chrX:ZC3H12B	Early
chr1:BCL9	Early
chr6:AL139393.3	Early
chr2:AC007179.2	EarlyDuodenumJejunum
chr9:AL592301.1	Early
chr19:C19orf48	Early
chr19:ZNF146	EarlyDuodenumJejunum
chr10:SFXN2	Early
chr19:SPPL2B	Early
chr8:DEFA5	LateDuodenumJejunum
chr22:RPL3	EarlyDuodenumJejunum
chr16:AC138305.1	Ileum
chrX:OGT	Early
chr5:GABRB2	Early
chr17:EIF4A1	Early
chr10:KIF5B	Early
chr2:LINC01122	Early
chr7:NFE2L3	Early
chr1:AL355488.1	Early
chr17:LINC01982	EarlyDuodenumJejunum
chr18:SEH1L	Early
chr11:HSD17B12	Early
chr3:RPL32	EarlyDuodenumJejunum
chr13:CARS2	Early
chr17:CEP95	Early
chr6:DDX39B	Early
chr6:TMEM14B	Early
chr7:CLIP2	LateColon
chr2:PTMA	Early
chr11:PAAF1	Early
chr9:SURF6	Early
chr2:AC005037.1	Early
chr3:ILDR1	EarlyColon
chr17:HID1-AS1	EarlyDuodenumJejunum
chr19:RPL18	EarlyDuodenumJejunum
chr8:PLAG1	EarlyDuodenumJejunum
chr17:AC004223.4	EarlyColon
chr1:AL450992.2	EarlyDuodenumJejunum
chr7:EPHB4	Early
chr3:CNTN3	EarlyColon
chr4:PDS5A	Early
chr5:SEPTIN8	Early
chr2:AC008277.1	Early
chr4:AC053527.2	EarlyDuodenumJejunum
chr15:TP53BP1	Early
chr1:JAK1	LateColon
chr1:COQ8A	Early
chr2:RPL37A	EarlyDuodenumJejunum
chr11:RCN1	Early
chr15:MGA	Early
chr11:POLD4	EarlyColon
chr19:ZNF565	Early
chr2:FSIP2-AS1	LateColon
chr13:NEK3	EarlyColon
chr3:RPL29	EarlyDuodenumJejunum
chr6:LINC00271	Early
chr5:DMGDH	Early
chr8:AC084125.3	EarlyColon
chr9:TEX10	Early
chr21:APP	Early
chr1:COG2	Early
chr16:NFATC2IP	Early
chr2:CLHC1	EarlyDuodenumJejunum
chr19:AC092279.1	EarlyColon
chr9:TRMT10B	Early
chr19:ZNF100	Early
chr11:TESMIN	Early
chr10:ANKRD16	Early
chr1:BTF3L4	Early
chr19:NFIC	Early
chr8:SLC7A2	Early
chr11:RPLP2	EarlyDuodenumJejunum
chr5:HSPA9	Early
chr17:OGFOD3	EarlyDuodenumJejunum
chr7:AC073957.1	Early
chr11:LRP4	LateColon
chr1:AKR1A1	EarlyDuodenumJejunum
chr4:AC073648.7	EarlyColon
chr9:NOL8	Early
chr8:EPHX2	LateDuodenumJejunum
chr7:ZKSCAN1	Early
chr18:TXNL4A	Early
chr1:PLA2G2A	EarlyColon
chr10:NEBL	EarlyColon
chr17:AFMID	Early
chr7:SLC12A9-AS1	Early
chr5:DROSHA	Early
chr9:MIR181A2HG	Early
chr11:RPS25	EarlyDuodenumJejunum
chr10:USP54	EarlyColon
chr1:RABGGTB	Early
chr6:UFL1-AS1	EarlyDuodenumJejunum
chr2:SCTR	EarlyDuodenumJejunum
chr8:DEFA6	LateDuodenumJejunum
chr20:AL109984.1	EarlyColon
chr8:LINC01605	Early
chr12:DDX55	Early
chrX:RBBP7	Early
chr6:XPO5	Early
chr4:GABRB1	Early
chr4:STPG2-AS1	Early
chr7:ABCA13	EarlyDuodenumJejunum
chr1:ROR1-AS1	EarlyDuodenumJejunum
chr6:EPM2A	Early
chr12:AC121338.1	EarlyDuodenumJejunum
chr3:LEKR1	Early
chr3:TKT	Early
chr16:ADGRG1	Early
chr17:RAI1	Early
chr1:CAMSAP2	Early
chr10:STOX1	Early
chr18:CNDP1	EarlyDuodenumJejunum
chr16:RABEP2	Early
chr11:RPS13	EarlyDuodenumJejunum
chr15:RPL4	EarlyDuodenumJejunum
chr7:SSBP1	Early
chr2:LINC02245	Early
chr20:SRSF6	Early
chr7:PRKAG2	EarlyDuodenumJejunum
chr5:ATP6AP1L	EarlyDuodenumJejunum
chr4:DCAF16	Early
chr1:SELENBP1	EarlyColon
chrX:BX842570.1	Early
chr22:HMGXB4	Early
chr2:AC012358.1	Early
chr14:FUT8	EarlyDuodenumJejunum
chr10:AL353147.1	EarlyDuodenumJejunum
chr8:AC105150.1	EarlyDuodenumJejunum
chr16:ATP2C2	Early
chr7:AC073326.1	EarlyDuodenumJejunum
chr1:ARHGEF10L	EarlyColon
chr1:DDAH1	Early
chr15:GABPB1-AS1	Early
chr7:LHFPL3	EarlyDuodenumJejunum
chr2:FARSB	Early
chr18:AC022726.1	Early
chr2:PARD3B	Early
chr11:CD44	Early
chr5:PRLR	Early
chr6:CCN2	Early
chr8:AC046195.2	EarlyDuodenumJejunum
chr8:AP005717.1	Early
chr3:TBC1D5	Early
chr4:AC105916.1	Early
chr16:AC004943.1	Early
chr6:AL049552.1	Early
chr6:SUPT3H	EarlyDuodenumJejunum
chr14:DGLUCY	Early
chr1:AC118549.1	Early
chr7:PHF14	Early
chr3:AC112512.1	Early
chr22:ARHGAP8	EarlyColon
chr1:WARS2	Early
chr16:RPS2	EarlyDuodenumJejunum
chr11:GAS2	EarlyDuodenumJejunum
chr10:PLEKHS1	EarlyDuodenumJejunum
chr6:AL033504.1	Early
chr2:LCLAT1	EarlyDuodenumJejunum
chr11:GAB2	EarlyDuodenumJejunum
chr15:AC021231.1	Early
chr3:CMTM8	Early
chr1:SLC16A1-AS1	EarlyDuodenumJejunum
chr9:PLPP6	EarlyDuodenumJejunum
chr4:ADH4	EarlyDuodenumJejunum
chr13:DLEU1	EarlyColon
chr1:ENAH	Early
chr3:AC117383.1	Early
chr6:TBC1D32	Ileum
chr2:RIF1	Early
chr1:PUM1	Early
chr5:ARHGEF28	Early
chr9:RFX3	Early
chr1:NDC1	Early
chr3:BDH1	Early
chr9:SCAI	Early
chr6:WDR27	Early
chr3:RAD18	EarlyDuodenumJejunum
chr1:CCDC18-AS1	Early
chr10:AL132657.2	Early
chrX:AL591212.1	Early
chr5:ALDH7A1	Early
chr3:CMC1	Early
chr6:SENP6	Early
chr5:G3BP1	Early
chr11:EXPH5	EarlyColon
chr3:XYLB	Early
chr1:TMED5	Early
chr18:GREB1L	EarlyDuodenumJejunum
chr13:NHLRC3	Early
chr10:SFXN4	Early
chr2:TTC21B-AS1	Early
chr1:GAS5-AS1	EarlyDuodenumJejunum
chr5:AC011405.1	Early
chr13:UGGT2	Early
chr15:DTWD1	Early
chr11:AP000721.2	Early
chr2:TSGA10	Early
chr3:HES1	EarlyColon
chr7:MNX1-AS2	Early
chr22:CHEK2	Early
chr19:RPL13A	EarlyDuodenumJejunum
chr18:RPL17	EarlyDuodenumJejunum
chr4:AP002026.1	Early
chr1:PTBP2	Early
chr7:PILRB	Early
chr16:RPGRIP1L	Early
chr16:SF3B3	Early
chr1:SSBP3-AS1	EarlyColon
chr18:THOC1	Early
chr6:HDAC2-AS2	Early
chr2:METTL8	Early
chr19:RPS19	EarlyDuodenumJejunum
chr17:PPP1R1B	Early
chr17:BPTF	Early
chr19:SUGP2	Early
chr1:WARS2-IT1	Early
chr8:AC246817.1	Early
chr3:LARS2	Early
chr11:AP000786.1	Early
chr11:LDLRAD3	Early
chr18:DSG3	EarlyDuodenumJejunum
chr12:RPLP0	EarlyDuodenumJejunum
chr4:RPS3A	EarlyDuodenumJejunum
chr12:CBX5	Early
chrX:LINC02595	EarlyDuodenumJejunum
chr15:IQCH-AS1	Early
chr1:FYB2	Ileum
chr8:RPL7	EarlyDuodenumJejunum
chr4:ABCE1	Early
chr9:FSD1L	EarlyDuodenumJejunum
chr11:AP001527.2	Early
chr12:ATF7IP	Early
chr3:AC069277.1	EarlyDuodenumJejunum
chr14:SUPT16H	Early
chr2:TMEM182	Early
chr9:UHRF2	Early
chr5:OTULINL	EarlyColon
chr15:HERC2	Early
chr8:NBN	Early
chr5:TMEM161B	Early
chr14:GPHN	Early
chr4:C4orf19	EarlyColon
chr14:L2HGDH	Early
chr5:RPS23	EarlyDuodenumJejunum
chr2:HIBCH	EarlyDuodenumJejunum
chr11:MSANTD2	Early
chr16:CES3	EarlyColon
chr19:ZNF69	EarlyColon
chr4:MTHFD2L	Early
chr6:GOPC	Early
chr1:UBE4B	Early
chr19:ZNF431	Early
chr6:FBXL4	EarlyDuodenumJejunum
chr11:TEAD1	Early
chr17:AC015813.1	Early
chr12:MRPS35	Early
chr4:AC107223.1	Early
chr6:HULC	EarlyColon
chrX:ZC4H2	Early
chr9:RPL12	EarlyDuodenumJejunum
chr16:DNAJA3	Early
chr15:KATNBL1	Early
chr14:TXNDC16	Early
chr5:NREP	Early
chr2:AC005034.5	Early
chr3:SPICE1	EarlyColon
chr6:RPF2	Early
chrX:SHROOM4	Early
chr1:NIPAL3	Early
chr10:ARHGAP12	Early
chr11:AP001831.1	EarlyColon
chr10:TIAL1	Early
chr2:SPAG16	Early
chr11:CFL1	Early
chr1:ODF2L	EarlyColon
chr2:POLR1B	Early
chr19:NFIX	Early
chr10:TCTN3	Early
chr13:RPL21	EarlyDuodenumJejunum
chr3:SUCLG2-AS1	EarlyColon
chr2:ING5	Early
chr12:DDX11	Early
chr20:ZNF337-AS1	Early
chr2:CNOT9	Early
chr1:PIGR	EarlyDuodenumJejunum
chrX:LINC00630	Early
chr11:FAM111A-DT	EarlyDuodenumJejunum
chr1:ZNF124	Early
chr3:ATP13A3	Early
chr7:POM121	EarlyDuodenumJejunum
chr22:RRP7A	Early
chr1:MTF2	Early
chr4:INTU	Early
chr11:ZNF195	Early
chr9:FXN	Early
chr12:ZNF10	Early
chr3:ACAD9	Early
chr6:TRIM27	Early
chr3:SYNPR-AS1	Early
chr19:ZNF302	EarlyDuodenumJejunum
chr11:PDHX	Early
chr13:ZDHHC20-IT1	Early
chr14:TDP1	Early
chr19:AC092301.1	Early
chr1:AL590729.1	Early
chr15:FAM169B	EarlyDuodenumJejunum
chr2:AGAP1	EarlyColon
chr16:C16orf58	Early
chr17:USP36	Early
chr1:RPL11	EarlyDuodenumJejunum
chr3:RASA2	EarlyColon
chr3:NAALADL2	Early
chr8:AC046195.1	EarlyDuodenumJejunum
chr10:LINC01515	Early
chr2:AC096667.1	EarlyDuodenumJejunum
chr3:AC093418.1	Early
chr9:MTAP	Early
chr16:LINC01572	Early
chr3:NECTIN3	EarlyDuodenumJejunum
chr15:IGF1R	Early
chr10:CAMK1D	EarlyColon
chr11:METTL15	EarlyColon
chrX:CASK-AS1	EarlyDuodenumJejunum
chr2:CYTIP	EarlyDuodenumJejunum
chr20:RALGAPA2	Early
chr9:FOCAD	Early
chr8:TPD52	Early
chr15:SMAD6	Early
chr7:AC004130.2	Early
chr6:AL355613.1	Early
chr2:FANCL	Early
chr9:CCDC171	Early
chr2:TTC27	Early
chr22:TTC28	Early
chr18:PHLPP1	Early
chr2:AC007038.2	EarlyDuodenumJejunum
chr6:AL133406.2	Early
chr5:AC116362.1	EarlyDuodenumJejunum
chr2:CRIM1	EarlyColon
chr5:AC034236.2	Early
chr15:ICE2	Early
chr3:CD47	Early
chr4:ARHGEF38	Early
chr2:ANAPC1	Early
chr1:SNHG3	Early
chr3:SUCLG2	Early
chr9:AL158825.2	Early
chr15:IDH2	Early
chr6:MTHFD1L	Early
chr11:TMEM123	Early
chr6:IRAK1BP1	Early
chr5:AC022445.1	Early
chr16:AC109446.3	EarlyDuodenumJejunum
chr2:OLA1	Early
chr11:ME3	EarlyColon
chr3:SLC25A26	Early
chr8:AC036214.2	Early
chr6:TPD52L1	Early
chr7:AC000061.1	Early
chr4:SNHG8	Early
chr11:CEP57	EarlyDuodenumJejunum
chr13:PCOTH	Early
chr3:LINC01014	EarlyDuodenumJejunum
chr8:AP001207.3	EarlyColon
chr18:KIAA1328	Early
chr10:AL365273.1	Early
chr2:METAP1D	Early
chr4:HNRNPDL	Early
chr17:SRSF1	Early
chr1:EIF2B3	Early
chr19:ZNF544	Early
chr9:ZNF618	Early
chr4:DANCR	Early
chr7:KIAA1549	Early
chr5:RAD50	Early
chr9:AUH	Early
chr6:SHPRH	Early
chr2:CARF	EarlyDuodenumJejunum
chr7:AC211433.1	EarlyDuodenumJejunum
chr5:FGFR4	Early
chr3:MRPS25	EarlyDuodenumJejunum
chr1:AC093157.1	Early
chr10:MLLT10	Early
chr1:HNRNPR	Early
chr18:RPRD1A	Early
chr12:PUS7L	Early
chr7:ACTR3C	EarlyColon
chr1:ERI3-IT1	Early
chr11:C11orf72	Early
chr17:CLUH	Early
chr10:ZNF33B	Early
chr17:AC005838.2	Early
chr13:AL442636.1	EarlyDuodenumJejunum
chr5:AC010285.1	Early
chr13:NAA16	Early
chr5:AC106772.2	EarlyDuodenumJejunum
chr18:TAF4B	Early
chr11:NECTIN1-AS1	EarlyDuodenumJejunum
chr17:RPL23A	EarlyDuodenumJejunum
chr2:ATIC	Early
chr1:SERBP1	Early
chr14:TTC8	Early
chr15:HACD3	Early
chr2:DGKD	Ileum
chr7:GPR22	EarlyColon
chr1:ZBTB8A	Early
chr6:SCAT8	EarlyDuodenumJejunum
chr6:AL513550.1	EarlyDuodenumJejunum
chr1:NIBAN1	EarlyDuodenumJejunum
chr6:AL023806.4	EarlyDuodenumJejunum
chr1:QSOX1	EarlyColon
chr3:LIMD1	Early
chr7:AC004969.1	EarlyDuodenumJejunum
chr2:AC114763.2	Early
chr17:TRIM16	Early
chr16:RPS15A	EarlyDuodenumJejunum
chr16:GP2	Early
chr1:BCAR3	EarlyDuodenumJejunum
chr6:BCKDHB	EarlyColon
chr13:AL137139.2	EarlyDuodenumJejunum
chr8:AC100797.1	Early
chr14:LINC02315	Early
chr13:SUPT20H	Early
chr9:LURAP1L	EarlyColon
chr7:COX19	Early
chr11:NAT10	Early
chr6:PM20D2	Early
chr2:CBWD2	Early
chrX:EIF2S3	Early
chr18:RNMT	Early
chr17:DUS1L	Early
chr18:AC090220.1	Early
chr9:AL354928.1	EarlyDuodenumJejunum
chr2:PRKD3	Early
chr18:TGIF1	Early
chr15:AC091544.7	Early
chr1:TIMM17A	Early
chr6:AL033397.2	Ileum
chr8:ANKRD46	Early
chr1:UQCRH	EarlyDuodenumJejunum
chr3:ITGA9-AS1	EarlyColon
chr11:BDNF-AS	Early
chr6:CEP57L1	Early
chr3:IL17RB	Early
chr5:RNF180	EarlyDuodenumJejunum
chr9:AL157938.2	EarlyDuodenumJejunum
chrX:SMARCA1	EarlyDuodenumJejunum
chrX:ALG13-AS1	EarlyDuodenumJejunum
chr9:WDR5	Early
chr16:NAE1	Early
chr8:ZFAND1	Early
chr1:WDR3	Early
chr1:AC105942.1	Early
chr13:MCF2L	Early
chr3:TRNT1	Early
chr6:HMGA1	EarlyDuodenumJejunum
chr11:AP003170.3	Early
chrX:PHKA2	EarlyDuodenumJejunum
chr8:FZD3	Early
chr2:LINC01876	EarlyColon
chr5:RANBP17	Early
chr16:WWOX	EarlyDuodenumJejunum
chr3:CMSS1	Early
chr5:AC091906.1	EarlyColon
chr9:ABO	Early
chr6:MMS22L	Early
chr3:LRRN1	Early
chr5:HEXB	EarlyDuodenumJejunum
chr14:MNAT1	Early
chrX:POLA1	Early
chr12:GRIP1	EarlyColon
chr22:LIMK2	EarlyColon
chr14:MIPOL1	Early
chr14:SYNE2	EarlyColon
chr21:AP000331.1	Early
chr4:NSD2	Early
chr9:UBAP2	Early
chr8:ASPH	Early
chr2:R3HDM1	Early
chr2:NOP58	Early
chr1:AL049637.1	Early
chr13:RFC3	Early
chr13:RBM26	Early
chr1:BX004807.1	Early
chr1:UCK2	Early
chr1:MAP3K21	Early
chr7:COA1	Early
chr1:PCNX2	Early
chr12:NR2C1	Early
chr2:THADA	Early
chr6:PRIM2	Early
chr17:ATAD5	Early
chr5:TMEM171	LateColon
chr6:PLAGL1	EarlyColon
chr6:AL096678.1	Early
chr2:MSH2	Early
chr15:LRRK1	EarlyColon
chr5:LARS	Early
chr7:GSAP	Early
chr1:SDCCAG8	Early
chr11:SF1	Early
chr8:NDUFAF6	Early
chr13:FARP1	EarlyColon
chr2:PUM2	Early
chr5:HNRNPH1	Early
chr1:INTS7	Early
chr5:WDR70	Early
chr20:NOP56	Early
chr17:MYO19	Early
chr18:RTTN	Early
chr16:FUS	Early
chrX:AP1S2	EarlyDuodenumJejunum
chr14:MTHFD1	Early
chr5:TMEM267	Early
chr5:SMAD5-AS1	Early
chrX:SCML1	Early
chr21:URB1	Early
chr3:CFAP44-AS1	EarlyColon
chr2:SCLY	Early
chr2:WDR75	Early
chr4:CEP135	Early
chr2:ANKAR	Early
chr9:SUSD1	Early
chr10:DDX21	Early
chr7:AC007130.1	EarlyDuodenumJejunum
chr9:ANKRD18A	Early
chr16:TRAP1	Early
chr14:TRAF3	EarlyColon
chr2:SH3YL1	Early
chr14:ZBTB1	Early
chr3:AC026304.1	Early
chr12:AC024896.1	Early
chr1:ABL2	EarlyDuodenumJejunum
chr1:CAMTA1	Early
chr1:NASP	Early
chr10:PARG	EarlyDuodenumJejunum
chr21:C2CD2	Early
chr5:SREK1	Early
chr12:ACACB	EarlyDuodenumJejunum
chr11:NUP160	Early
chr9:CARNMT1-AS1	EarlyDuodenumJejunum
chr16:AC007216.3	EarlyColon
chr16:ERI2	Early
chr7:TRA2A	Early
chr19:NCLN	Early
chr5:ADGRV1	Early
chr10:ZMYND11	Early
chr1:ANGPTL3	EarlyColon
chr7:FAM221A	Early
chr1:AC095033.1	Early
chr19:DNMT1	Early
chr4:AC131944.1	EarlyDuodenumJejunum
chr9:KIF27	Early
chr3:SETD5	Early
chr3:TMCC1	EarlyColon
chr1:CNN3	EarlyDuodenumJejunum
chr2:USP37	Early
chr19:QTRT1	Early
chr8:MTBP	Early
chr21:HMGN1	Early
chr1:TRIT1	Early
chr7:ZNF736	Early
chr1:GABPB2	Early
chr10:ZNF33A	Early
chr17:CENPV	EarlyDuodenumJejunum
chr11:SNHG1	Early
chr6:LHFPL5	Early
chr16:ABCC1	EarlyColon
chr15:CSNK1G1	EarlyColon
chr10:DDX50	Early
chr9:AL133477.2	Early
chr1:CDC7	Early
chr14:AL157871.6	Early
chr7:SLC25A40	Early
chr8:PCM1	Early
chr12:C12orf45	Early
chr19:TNPO2	Early
chr7:ZNF138	Early
chr16:QPRT	Early
chr16:TANGO6	Early
chr20:ITPA	Early
chr9:CEP78	Early
chr12:POC1B-AS1	Early
chr19:AC011466.3	Early
chr13:TFDP1	Early
chr1:TRMT13	Early
chr22:BID	Early
chr17:NUP85	Early
chr4:RAB28	EarlyColon
chr6:ACOT13	EarlyColon
chr2:PIGF	Early
chr19:PNKP	Early
chr2:TTN-AS1	Early
chr15:EIF3J	Early
chr4:AC108053.1	Early
chr2:DPP10	Early
chr8:SYBU	EarlyDuodenumJejunum
chr4:STX18-AS1	Early
chr14:AL163973.3	Early
chr15:MYO5C	EarlyColon
chrX:AC079142.1	Early
chr2:PGAP1	Early
chr1:SLC44A3	Early
chr3:TSEN2	Early
chr13:CLYBL	EarlyDuodenumJejunum
chr8:PVT1	Early
chr14:RAD51B	Early
chr11:AP003110.1	Early
chr15:PDE8A	EarlyColon
chr12:CEP83	Early
chr9:ZCCHC7	Early
chr8:SPIDR	EarlyColon
chr6:ADAT2	Early
chr1:TCEA3	EarlyColon
chr12:KNTC1	Early
chr11:IMMP1L	Early
chr13:MYCBP2	EarlyDuodenumJejunum
chr12:AC073575.1	Early
chr9:RCL1	Early
chr6:Z94721.1	Early
chr3:IQCB1	Early
chr11:QSER1	Early
chr14:HNRNPC	Early
chr2:DARS-AS1	Early
chr4:MRPL1	Early
chr4:PRDM5	EarlyColon
chr7:ATXN7L1	Early
chr10:AL731571.1	EarlyColon
chr16:AC130456.2	EarlyColon
chr2:LANCL1	EarlyDuodenumJejunum
chr14:AL132639.3	Early
chr11:DCUN1D5	Early
chr1:ZRANB2	EarlyColon
chr8:NSMAF	Early
chr6:PHF3	EarlyColon
chr6:GJB7	Early
chr1:AL355999.1	Early
chr3:DCBLD2	Early
chr4:AASDH	Early
chr9:AL354861.3	EarlyColon
chrX:REPS2	EarlyColon
chr3:YEATS2	Early
chr4:BMP3	Early
chr6:AL356776.2	Early
chr20:OVOL2	Early
chr6:RPS6KA2-IT1	EarlyColon
chr21:GART	Early
chr10:MGMT	Early
chr2:CHAC2	Early
chr20:TTI1	Early
chr8:ZNF704	EarlyColon
chr8:INTS8	EarlyColon
chr19:ZNF121	Early
chr15:PCLAF	Early
chr7:GATAD1	EarlyDuodenumJejunum
chr10:AL157895.1	EarlyDuodenumJejunum
chr1:SLC25A33	EarlyColon
chr6:PACRG	EarlyDuodenumJejunum
chr16:ANKS3	Early
chr17:CDK12	Early
chr1:AGO1	EarlyDuodenumJejunum
chr13:TUBGCP3	Early
chr8:DPY19L4	Early
chr11:PSMA1	EarlyColon
chr22:RBFOX2	Early
chrX:ENOX2	EarlyDuodenumJejunum
chrX:AL050309.1	EarlyColon
chr10:NOC3L	Early
chr2:SLC40A1	LateDuodenumJejunum
chr18:AC011139.1	Early
chr10:ADK	Early
chr12:HMGA2	Early
chr7:CFTR	Early
chr9:CENPP	Early
chr17:BRIP1	Early
chr12:MGST1	EarlyColon
chr5:NDUFAF2	Early
chr11:DDX10	Early
chr8:AC021236.1	Early
chr3:CCDC14	Early
chr18:AP001178.2	Early
chr20:TASP1	Early
chr13:XPO4	Early
chr1:WLS	EarlyColon
chr7:EZH2	Early
chr11:NAV2	Early
chr8:AGPAT5	Early
chr2:AC016727.3	Early
chr1:SRSF10	Early
chr10:HELLS	Early
chr21:C21orf58	Early
chr20:ZFAS1	Early
chr5:MRPS27	Early
chr2:PMS1	Early
chr18:CEP192	Early
chr2:ANKRD36C	Early
chr9:AL354893.2	Early
chr1:NUCKS1	Early
chr17:MFSD11	Early
chr2:CAMKMT	Early
chr5:RAPGEF6	EarlyColon
chr14:VRK1	Early
chr17:CCDC57	Early
chr6:CDKAL1	Early
chr16:AC027277.1	EarlyColon
chr2:BARD1	Early
chr11:FCHSD2	Early
chr4:SMARCAD1	Early
chr5:CWC27	Early
chr1:HEATR1	Early
chr11:POLD3	Early
chr11:ELP4	Early
chr8:SH2D4A	Early
chr8:MFHAS1	EarlyColon
chr16:AC002550.1	Early
chrX:AL353804.1	Early
chr7:UBE3C	Early
chr7:NCAPG2	Early
chr5:LMNB1	Early
chr17:BRCA1	Early
chr2:ANKMY1	Early
chr1:DTL	Early
chr1:TTC13	EarlyColon
chr1:LIN9	Early
chr3:MCCC1-AS1	Early
chr7:TRIM73	EarlyDuodenumJejunum
chr4:DHX15	EarlyColon
chr3:TOPBP1	Early
chr12:AC002563.1	Early
chr22:PITPNB	Early
chr3:TRA2B	Early
chr1:IPO9	Early
chr11:AP001775.2	Early
chr2:ANKRD36B	Early
chr14:KIAA0586	Early
chr7:AC007938.3	Early
chr8:TUSC3	EarlyDuodenumJejunum
chr11:PGM2L1	EarlyDuodenumJejunum
chr1:NUF2	Early
chr14:WDHD1	Early
chr3:UBE2E1-AS1	EarlyColon
chr7:NUP205	Early
chr2:PSMD14	Early
chr16:IQCK	EarlyColon
chr7:TMEM243	Early
chr14:POLE2	Early
chr11:CCDC34	Early
chr8:LRRC69	Early
chr9:RGS3	EarlyColon
chr3:SFMBT1	EarlyColon
chr17:TP53	Early
chr1:DNAJC11	Early
chr3:ANKRD28	Early
chr17:AC015727.1	Early
chr10:EIF3A	Early
chr4:ZNF141	Early
chr22:NIPSNAP1	EarlyDuodenumJejunum
chr3:IFT80	Early
chr16:USP31	Early
chr9:HMGA1P4	EarlyDuodenumJejunum
chr20:GINS1	Early
chr14:G2E3	Early
chr7:TMEM139	EarlyDuodenumJejunum
chr6:HCG18	Early
chr4:CENPU	Early
chr11:ZDHHC13	EarlyColon
chr5:NUP155	Early
chr12:HMGA2-AS1	Early
chr10:AL157893.2	EarlyColon
chr11:POLA2	Early
chr1:HP1BP3	Early
chr7:PRKRIP1	Early
chr6:SNHG5	EarlyDuodenumJejunum
chr17:MINK1	EarlyColon
chr16:JPT2	Early
chr12:METAP2	Early
chr7:NOM1	Early
chr8:LRRCC1	Early
chr2:KANSL3	Early
chr9:RMI1	Early
chr10:EDRF1	Early
chr15:WDR76	Early
chr8:AC027018.1	Ileum
chr2:SULT1C2	EarlyDuodenumJejunum
chr21:MAP3K7CL	EarlyDuodenumJejunum
chr15:CLN6	Early
chr8:AC246817.2	Early
chr3:MECOM	Early
chr4:SPATA5	Early
chr7:LHFPL3-AS2	Early
chr3:POLQ	Early
chrX:DIAPH2	EarlyColon
chr5:TCERG1	Early
chr4:ZNF721	Early
chr8:AC104370.1	EarlyDuodenumJejunum
chr4:PPA2	Early
chr8:ATAD2	Early
chr20:AL354813.1	EarlyColon
chr7:EGFR	EarlyColon
chr11:PRMT3	Early
chr6:RPL10A	EarlyDuodenumJejunum
chr1:LBR	Early
chr5:PRELID2	EarlyColon
chr2:ZRANB3	Early
chr13:SLC7A1	Early
chr12:R3HDM2	Early
chr11:AC090469.1	Early
chr15:FANCI	Early
chr11:IPO7	Early
chr2:LINC00342	EarlyColon
chr2:CCDC138	Early
chr3:ULK4	Early
chr5:MARCH3	EarlyColon
chr1:GLMN	Early
chr7:FMC1	Early
chr1:SRSF11	Early
chr16:PRMT7	Early
chr7:SDHAF3	Early
chr12:AC073569.2	EarlyColon
chr6:CRYBG1	Early
chr1:TTF2	Early
chr12:MMAB	Early
chr15:FBXO22	Early
chr2:DDX18	Early
chr1:GPATCH2	Early
chr4:NUP54	Early
chr5:LINC02100	EarlyDuodenumJejunum
chr8:AC087362.2	Early
chr15:GANC	Early
chr4:NAF1	Early
chr6:HIST1H4C	EarlyDuodenumJejunum
chr8:OXR1	EarlyColon
chr11:FAM111B	Early
chr2:SRSF7	EarlyDuodenumJejunum
chr21:HLCS-IT1	EarlyDuodenumJejunum
chr21:AP001347.1	Early
chr1:STIL	Early
chr4:AC107068.2	EarlyDuodenumJejunum
chr4:TBC1D19	Early
chr12:CNPY2	EarlyDuodenumJejunum
chr5:TIGD6	Early
chr12:MDM2	Early
chrX:DIAPH2-AS1	EarlyColon
chr5:RPL37	EarlyDuodenumJejunum
chr18:AC006557.1	Early
chr4:CCDC149	Early
chr12:SPATS2	Early
chr2:SEPTIN2	Early
chr7:AGK	Early
chr13:MIR17HG	Early
chr5:NNT	Early
chr15:RCN2	Early
chr7:DBF4	Early
chr11:TMX2	Early
chr18:TYMS	Early
chr14:PRORP	Early
chr16:KLHDC4	Early
chr2:RTKN	Early
chr6:RNASET2	EarlyColon
chr1:AL354864.1	Early
chr2:AC009305.1	Ileum
chr4:FIP1L1	Early
chr8:TBC1D31	Early
chr22:DGCR8	Early
chr7:CFAP69	EarlyDuodenumJejunum
chr6:GMNN	Early
chr11:WEE1	Early
chr7:FKBP14	Early
chr1:AC099792.1	Early
chr1:AC118555.1	Early
chr11:SMIM35	EarlyColon
chr2:LRPPRC	Early
chr17:ACACA	Early
chr2:ANKRD36	Early
chr1:ACBD6	Early
chr13:DGKH	EarlyColon
chr2:WDR43	Early
chr1:MTR	Early
chr17:SNHG25	Early
chr5:CENPK	Early
chr8:POU5F1B	Early
chr7:TMEM168	Early
chr3:FILIP1L	EarlyDuodenumJejunum
chr15:ARHGAP11B	Early
chr17:COX10-AS1	Early
chr7:BZW2	Early
chr18:ZBTB7C	EarlyColon
chr5:AC022126.1	Early
chr8:PRNCR1	Early
chr13:PIBF1	Early
chr17:RPTOR	Early
chr13:BRCA2	Early
chr11:CSTF3	Early
chr13:UPF3A	Early
chr4:C4orf33	Early
chr12:MPHOSPH9	Early
chr2:KANSL1L	Early
chr2:RPIA	Early
chr10:PDCD11	Early
chr5:AC106818.2	Early
chr6:PEX7	Early
chr11:CHEK1	Early
chr15:TUBGCP5	Early
chr9:DDX31	Early
chr7:CASD1	EarlyColon
chrX:AC073529.1	Early
chr2:NUP35	Early
chr9:MELK	Early
chr1:RPL22	EarlyDuodenumJejunum
chr8:AC021242.3	Early
chr17:POLG2	Early
chr2:EIPR1-IT1	Early
chr15:OIP5-AS1	Early
chr19:ZNF714	Early
chr14:FANCM	Early
chr1:DPH5	Early
chr14:EVL	EarlyDuodenumJejunum
chr7:GTF2I	EarlyDuodenumJejunum
chr8:AC130352.1	EarlyColon
chr9:ANP32B	Early
chr17:UNK	Early
chr15:AC036108.3	EarlyColon
chr2:PER2	EarlyColon
chr1:TSACC	EarlyDuodenumJejunum
chrX:MTCP1	Early
chr3:PCCB	Early
chr20:STX16	Early
chr8:SNHG6	EarlyDuodenumJejunum
chr21:MCM3AP-AS1	Early
chr20:GNAS-AS1	EarlyDuodenumJejunum
chr10:ADD3	Early
chr2:CPS1	EarlyDuodenumJejunum
chr13:DIAPH3-AS1	Early
chr4:AC023154.1	Early
chr16:AC131649.1	Early
chr2:PTPN4	Early
chr8:ESRP1	EarlyColon
chr14:MIS18BP1	Early
chr4:ZNF718	Early
chr4:CBR4	Early
chr5:ATG10	Early
chr3:SLC12A8	Early
chr3:SMC4	Early
chr5:AC008456.1	EarlyColon
chr14:CEP128	Early
chr9:RASEF	EarlyColon
chr3:RSRC1	Early
chr15:KNL1	Early
chr7:ORC5	Early
chr3:EEFSEC	Early
chr7:KLHDC10	Early
chr17:HNF1B	Early
chr3:VGLL4	Early
chr7:HNRNPA2B1	EarlyDuodenumJejunum
chr15:OIP5	Early
chr2:EHBP1	Early
chr6:SYNJ2	EarlyColon
chr2:AC007314.1	Early
chr5:PWWP2A	EarlyColon
chr9:ANKS6	EarlyDuodenumJejunum
chr5:MSH3	Early
chr11:CEP295	Early
chr2:NCL	Early
chr4:HNRNPD	Early
chr1:AL356512.1	Early
chr3:KIF15	Early
chr15:IVD	Early
chr15:BUB1B	Early
chr10:RTKN2	Early
chr1:KIF14	Early
chr10:AC021037.1	EarlyColon
chrX:KIF4A	Early
chr1:ZNF644	EarlyColon
chr2:AC017028.1	Early
chr2:IGFBP2	Early
chr17:KIF18B	Early
chr8:XPO7	Early
chr11:SERGEF	EarlyColon
chr17:SNHG29	EarlyDuodenumJejunum
chr3:CIP2A	Early
chr19:DAZAP1	Early
chr16:GAN	EarlyColon
chr12:ACVR1B	EarlyColon
chr18:NDC80	Early
chr13:NUP58	Early
chr13:CKAP2	Early
chr7:PHTF2	EarlyColon
chr1:IQGAP3	Early
chr7:AQP1	EarlyDuodenumJejunum
chr15:AC084757.2	Early
chr15:AC020661.3	Early
chr2:TLK1	EarlyColon
chr4:NCAPG	Early
chr1:CHRM3	Early
chr5:HTR4	Early
chr10:DMBT1	EarlyDuodenumJejunum
chrX:MID1	EarlyColon
chr17:MAP2K6	EarlyColon
chr9:PUM3	Early
chr5:CLINT1	Early
chr2:KCNJ3	EarlyDuodenumJejunum
chr2:GPR39	EarlyColon
chr21:TTC3	Early
chr2:IGKC	EarlyDuodenumJejunum
chr3:BBX	Early
chr1:CHRM3-AS2	Early
chr16:USP10	Early
chr12:TMPO-AS1	Early
chr2:HSPD1	Early
chr4:AC108142.1	EarlyDuodenumJejunum
chr22:IGLC2	EarlyDuodenumJejunum
chr22:IGLC3	EarlyDuodenumJejunum
chr10:ANKRD26	Early
chr1:RPL5	EarlyDuodenumJejunum
chr7:SND1	Early
chr20:JAG1	Ileum
chr6:PDSS2	Early
chr1:CENPF	Early
chr10:MKI67	Early
chr12:PARPBP	Early
chr12:RPL6	EarlyDuodenumJejunum
chr3:AC107027.1	Early
chr19:RPL18A	EarlyDuodenumJejunum
chr2:DIS3L2	Early
chr11:ATM	Early
chr1:AL596214.1	EarlyDuodenumJejunum
chr9:RPL7A	EarlyDuodenumJejunum
chr3:RPSA	EarlyDuodenumJejunum
chr11:ALG8	Early
chr14:IGHA1	EarlyDuodenumJejunum
chr8:NIPAL2	EarlyColon
chr7:AC006001.2	Early
chr12:UTP20	Early
chr1:SIPA1L2	EarlyColon
chr2:RPS7	EarlyDuodenumJejunum
chr1:ZNHIT6	Early
chr4:NFXL1	Early
chr1:YBX1	Early
chr2:FASTKD2	Early
chr22:IGLC1	EarlyDuodenumJejunum
chr8:ZDHHC2	EarlyColon
chr20:ADNP	Early
chr4:JCHAIN	EarlyDuodenumJejunum
chr12:PPHLN1	Early
chr7:FAM133B	EarlyColon
chr12:LETMD1	EarlyDuodenumJejunum
chr21:RRP1B	Early
chr3:GLYCTK	Ileum
chr12:AC023509.2	EarlyColon
chr17:ZNF652	EarlyDuodenumJejunum
chr3:PHC3	Early
chr1:PRPF38B	Early
chr10:USP6NL	Early
chr12:AC009731.1	Early
chr2:ORMDL1	Early
chr12:MRPL42	Early
chr1:CTPS1	Ileum
chr17:SOX9	Early
chr1:RRP15	Early
chr10:AL731566.2	Early
chr11:KIF18A	Early
chr10:CUL2	EarlyDuodenumJejunum
chr21:NDUFV3	Early
chr9:TPM2	EarlyDuodenumJejunum
chr17:TRIM37	Early
chr3:SERP1	EarlyDuodenumJejunum
chr14:RPS29	EarlyDuodenumJejunum
chr10:CCDC7	EarlyColon
chr4:RPL34	EarlyDuodenumJejunum
chr22:AC245060.5	Early
chr12:LRIG3	Early
chr3:TFRC	Early
chr2:RRM2	Early
chr11:TAF1D	Early
chr6:UTRN	EarlyColon
chr19:URI1	Early
chr1:ASPM	Early
chr6:E2F3	Early
chr13:TDRD3	Early
chr7:AGR2	Early
chr2:PTCD3	Early
chr1:USP24	Early
chr4:CENPE	Early
chr16:TMEM186	Early
chr12:ITFG2-AS1	Early
chr15:LPCAT4	EarlyColon
chr2:C2orf27A	EarlyDuodenumJejunum
chr7:RNF133	EarlyDuodenumJejunum
chr4:ALPK1	EarlyColon
chr2:MBD5	EarlyDuodenumJejunum
chr3:ECT2	Early
chr14:GPX2	EarlyColon
chr8:SAMD12	EarlyColon
chr3:RPL14	EarlyDuodenumJejunum
chr10:KIF20B	Early
chr15:RPS17	EarlyDuodenumJejunum
chr9:SECISBP2	Early
chr15:AC025580.2	EarlyColon
chr15:FAN1	Early
chr16:AC012317.1	EarlyColon
chr14:IGHM	EarlyDuodenumJejunum
chr2:SLC25A12	EarlyColon
chr16:MPV17L	Early
chr7:ANLN	Early
chr9:SNAPC3	EarlyColon
chr12:HNRNPA1	EarlyDuodenumJejunum
chr1:PPP1R12B	EarlyColon
chr16:CYBA	EarlyDuodenumJejunum
chr2:FARP2	EarlyColon
chr20:TPX2	Early
chr19:ZSCAN5A	Early
chr4:AC068620.2	Early
chr2:LNPK	Early
chr19:RPS11	EarlyDuodenumJejunum
chr5:SRFBP1	Early
chr6:TRAF3IP2-AS1	Early
chr1:FUBP1	Early
chr22:GTSE1	Early
chr4:METAP1	EarlyColon
chr13:PDS5B	Early
chr5:PPIP5K2	EarlyColon
chr2:AC016738.1	EarlyDuodenumJejunum
chr1:ACP6	Early
chr9:PSIP1	Early
chr10:KIF11	Early
chr6:QRSL1	Early
chr3:PDIA5	Early
chr17:RPL27	EarlyDuodenumJejunum
chr7:ZNF680	Early
chr6:BTN3A1	EarlyDuodenumJejunum
chr7:AGFG2	EarlyColon
chr2:AGPS	EarlyColon
chr3:UBA3	Early
chr10:GTPBP4	Early
chr7:PPIA	EarlyDuodenumJejunum
chr11:AP001372.1	EarlyColon
chr8:CDCA2	Early
chr1:GPSM2	Early
chr8:ELP3	Early
chr13:AL139383.1	EarlyDuodenumJejunum
chr12:AC087588.2	EarlyColon
chr6:AL158198.1	EarlyColon
chr2:FAM117B	Early
chr6:LYRM4	Early
chr5:PPARGC1B	Early
chr18:ATP9B	Early
chr17:TOP2A	Early
chr17:PIGL	Early
chr11:CKAP5	Early
chr3:OSBPL10-AS1	Early
chr4:ADH6	EarlyDuodenumJejunum
chr8:CSPP1	Early
chr6:USP45	Early
chr2:SRBD1	Early
chrX:ATRX	Early
chr2:SLC30A6	Early
chr3:GMPS	Early
chr2:AC007881.4	EarlyDuodenumJejunum
chr1:AL390719.2	EarlyColon
chr20:AL117332.1	Early
chr5:IPO11	Early
chr1:HNRNPU	Early
chr14:RIN3	EarlyColon
chrX:BRCC3	Early
chr3:ATP2C1	Early
chr20:HM13	Early
chr14:RALGAPA1	EarlyColon
chr11:FNBP4	Early
chr20:SNX5	Early
chr17:ZNF207	Early
chr5:NNT-AS1	Early
chr11:AC131971.1	Early
chr13:ALG5	Early
chr12:POLR3B	Early
chr10:TASOR2	Early
chr5:AC035140.1	Early
chr12:AC069503.1	Early
chr6:LRRC73	Early
chr20:SDCBP2-AS1	Early
chr4:DCUN1D4	EarlyColon
chr15:RORA-AS1	Early
chr5:EFNA5	EarlyColon
chr12:AC012150.2	EarlyColon
chr11:AP001372.3	EarlyDuodenumJejunum
chr20:SPTLC3	EarlyDuodenumJejunum
chr1:VAV3	EarlyColon
chr3:PLCH1-AS1	Early
chr9:CAAP1	Early
chr10:PDSS1	EarlyDuodenumJejunum
chr1:GNG12	EarlyDuodenumJejunum
chr13:GTF2F2	EarlyColon
chr2:POLR1A	Early
chr3:TBL1XR1-AS1	EarlyColon
chr2:PNPT1	Early
chr7:ANKIB1	Early
chr12:TBC1D30	EarlyDuodenumJejunum
chr5:AC137770.1	EarlyColon
chr15:SPRED1	EarlyColon
chr6:KIF13A	EarlyDuodenumJejunum
chr7:NUP42	Early
chr10:SLF2	EarlyColon
chr16:CMC2	Early
chr4:GSTCD	Early
chr7:DDC-AS1	EarlyDuodenumJejunum
chr5:PRKAA1	Early
chr6:ASCC3	Early
chr6:CDYL	EarlyColon
chr9:ABL1	EarlyColon
chr2:MRPS5	Early
chr8:KCNS2	Ileum
chr2:AC021851.1	Early
chr12:ERC1	EarlyColon
chr6:AMD1	EarlyColon
chr18:SNRPD1	Early
chr15:TMED3	Early
chr8:AC064807.1	Early
chr9:FREM1	Ileum
chr13:PCCA	EarlyColon
chr6:FARS2	Early
chr13:TSC22D1	EarlyDuodenumJejunum
chr12:TAS2R10	Early
chr11:AC100771.2	EarlyColon
chr5:AC109133.1	Early
chr4:AC110813.1	Early
chr9:GOLM1	Early
chr12:CPSF6	Early
chr4:NAA15	Early
chr6:CLDN20	Early
chr2:FMNL2	Early
chr1:SFPQ	Early
chr3:TOP2B	Early
chr9:FAM120A	EarlyColon
chr9:RBM18	Early
chr2:GTDC1	EarlyColon
chr6:Z94721.3	Early
chr7:AC002463.1	EarlyDuodenumJejunum
chr2:WDPCP	Early
chr21:PAXBP1	EarlyDuodenumJejunum
chr1:RAB4A	Early
chr7:FOXK1	Early
chr11:APIP	Early
chr6:BCLAF1	Early
chr2:EIF5B	Early
chr1:ZNF678	EarlyColon
chr4:KLHL8	Early
chr8:AC090198.1	Early
chrX:ABCB7	Early
chr12:SINHCAF	Early
chr11:EIF3M	Early
chr7:LINC01004	EarlyColon
chr12:AC053513.2	EarlyDuodenumJejunum
chr1:SMYD2	Early
chr1:B3GALNT2	Early
chr12:RASSF3	EarlyColon
chr4:TMEM144	LateDuodenumJejunum
chr8:AC023590.1	EarlyColon
chr5:AC008840.1	Early
chr4:LARP1B	Early
chr18:AC016866.2	Early
chr3:EIF1B-AS1	EarlyDuodenumJejunum
chr6:AFG1L	EarlyDuodenumJejunum
chr12:CEP290	Early
chr20:KIZ	EarlyDuodenumJejunum
chr1:NOTCH2	EarlyColon
chr13:AL157762.1	EarlyDuodenumJejunum
chr7:DPY19L1	EarlyColon
chr1:NTPCR	Early
chr1:NUP133	Early
chr6:MRS2	Early
chr2:LY75	LateSmallIntestine
chr17:AC002558.3	Early
chr5:RBM27	Early
chr15:TLN2	EarlyDuodenumJejunum
chr11:EHF	EarlyColon
chr14:CLMN	EarlyColon
chr20:PLCB1	EarlyDuodenumJejunum
chr8:SAMD12-AS1	EarlyDuodenumJejunum
chr12:AC025031.3	EarlyColon
chr18:PIGN	Early
chrX:MBNL3	Early
chr2:C2orf72	EarlyColon
chr1:PTPN14	EarlyDuodenumJejunum
chr9:SMC5-AS1	EarlyColon
chr12:AC007298.1	EarlyDuodenumJejunum
chr6:SLC18B1	EarlyDuodenumJejunum
chr3:CCDC66	Early
chr5:C5orf63	Early
chr7:RSBN1L	Early
chr13:UCHL3	Early
chr19:RPS16	EarlyDuodenumJejunum
chr14:TC2N	EarlyColon
chr15:CHSY1	Early
chr15:UBE3A	EarlyColon
chr12:C2CD5	Early
chr3:EIF2A	Early
chr15:DPH6	Early
chr3:PTPRG	EarlyColon
chr13:VWA8	Early
chr14:AL109767.1	EarlyDuodenumJejunum
chr3:FOXP1	Early
chr12:AC048344.1	EarlyDuodenumJejunum
chr15:WDR72	EarlyDuodenumJejunum
chr7:AC004594.1	EarlyDuodenumJejunum
chr6:ZDHHC14	EarlyDuodenumJejunum
chr17:AC091181.2	EarlyColon
chr2:LDAH	Early
chr2:MTX2	EarlyColon
chr6:ARFGEF3	Early
chr2:AC092614.1	EarlyColon
chr7:EXOC4	EarlyColon
chr5:C5orf17	EarlyColon
chr4:STOX2	EarlyColon
chr20:SLX4IP	Early
chr12:AC008114.1	Early
chr15:HMG20A	EarlyColon
chr3:TOMM70	Early
chr8:INTS10	Early
chr17:XAF1	EarlyDuodenumJejunum
chr5:AC008572.1	Early
chr17:TEX2	Early
chr18:USP14	Early
chr1:ELF3-AS1	LateColon
chr19:GEMIN7	EarlyDuodenumJejunum
chr2:VRK2	EarlyColon
chr11:CCND1	EarlyDuodenumJejunum
chr6:HCG17	Early
chr2:PRPF40A	Early
chr18:RELCH	EarlyColon
chr10:CCDC6	Early
chr2:SLC39A10	EarlyColon
chr15:NSMCE3	EarlyColon
chr12:SRGAP1	EarlyColon
chr6:RNF217-AS1	Early
chr2:SGPP2	LateColon
chr5:ARRDC3	EarlyColon
chr19:CDC42EP5	Early
chr7:STEAP2	EarlyColon
chr2:TAF1B	Early
chr19:AC005306.1	Early
chr12:DNM1L	Early
chr18:TTC39C	Early
chr11:PARVA	EarlyColon
chr7:LANCL2	EarlyDuodenumJejunum
chr1:NVL	EarlyColon
chr11:SLC35F2	Early
chr3:ANKUB1	Ileum
chr12:CD9	EarlyColon
chr20:TM9SF4	Early
chr2:AC083900.1	EarlyColon
chr6:RNGTT	Early
chr15:SNRPA1	Early
chr3:CTDSPL	EarlyColon
chr15:MCTP2	EarlyColon
chr17:COX10	Early
chr2:AC010884.1	Early
chr2:PID1	EarlyColon
chr14:SPTLC2	EarlyColon
chr6:SYNCRIP	Early
chr6:REPS1	Early
chr9:AL358232.2	EarlyColon
chr12:NTF3	EarlyDuodenumJejunum
chr7:AC079804.3	EarlyDuodenumJejunum
chr11:SIAE	EarlyColon
chrX:SH3BGRL	Early
chr13:AL512506.1	EarlyColon
chr14:ESR2	Early
chr13:TPP2	Early
chr5:CCDC112	EarlyColon
chr6:RREB1	EarlyColon
chr3:C3orf70	EarlyColon
chr1:ELOA	Early
chr15:SLTM	Early
chr19:HIF3A	EarlyDuodenumJejunum
chr9:MLLT3	EarlyColon
chr1:BCL10	Early
chr2:HNMT	Early
chr5:FBXL17	EarlyColon
chr4:MANBA	Early
chr9:GALNT12	EarlyColon
chr12:RAB3IP	EarlyDuodenumJejunum
chr4:PPP3CA	EarlyColon
chr4:PALLD	EarlyColon
chr8:TRIQK	EarlyColon
chr8:FUT10	Early
chr11:SYTL2	EarlyColon
chr9:C9orf72	EarlyDuodenumJejunum
chr12:BCL2L14	EarlyDuodenumJejunum
chr13:UFM1	Early
chr11:TTC12	Early
chr1:AL050343.2	Early
chrX:JPX	EarlyDuodenumJejunum
chr1:LYPLAL1	EarlyDuodenumJejunum
chr7:CDHR3	EarlyDuodenumJejunum
chr20:MAVS	EarlyColon
chr19:AC010300.1	EarlyColon
chr3:PPP4R2	Early
chr17:PTRH2	Early
chr3:AC117490.2	Early
chr1:SLC30A7	Early
chr1:MCOLN3	EarlyDuodenumJejunum
chr10:MALRD1	LateDuodenumJejunum
chr10:PRKG1	EarlyColon
chr17:AC011120.1	EarlyDuodenumJejunum
chr5:EPB41L4A-AS1	EarlyColon
chr9:PCA3	EarlyColon
chr4:BANK1	EarlyDuodenumJejunum
chr2:NAB1	Early
chr5:AC114947.2	EarlyColon
chr4:DRD5	LateDuodenumJejunum
chr2:BABAM2	EarlyColon
chr20:POFUT1	EarlyDuodenumJejunum
chr1:AL626787.1	EarlyDuodenumJejunum
chr3:OPA1	EarlyColon
chr18:MAPRE2	EarlyColon
chr1:SAMD13	EarlyColon
chr5:AC112196.1	EarlyDuodenumJejunum
chr7:TMEM229A	EarlyDuodenumJejunum
chr5:AC025175.2	Early
chr15:RFX7	EarlyDuodenumJejunum
chr8:ENPP2	EarlyDuodenumJejunum
chr10:PDCD4-AS1	LateColon
chr8:AF131215.3	EarlyDuodenumJejunum
chr7:CCDC146	EarlyColon
chr5:HSD17B4	EarlyDuodenumJejunum
chr11:AC091053.1	Early
chr6:GMDS-DT	EarlyDuodenumJejunum
chr3:ROBO1	Ileum
chr7:GARS-DT	EarlyDuodenumJejunum
chr8:FDFT1	EarlyColon
chr11:AP003307.1	Early
chrX:CA5B	Early
chr20:EPB41L1	EarlyColon
chr1:KDM4A	EarlyDuodenumJejunum
chr1:AC118553.1	EarlyColon
chr4:AC019077.1	Early
chr5:AC008897.2	EarlyColon
chr17:FOXK2	Early
chr4:MSMO1	EarlyColon
chr17:AC005562.1	Early
chrX:XIST	EarlyColon
chr2:DNAJC10	Early
chr8:MCPH1	Early
chr14:ZFP36L1	EarlyDuodenumJejunum
chr7:AC006145.1	EarlyDuodenumJejunum
chrX:OTC	EarlyDuodenumJejunum
chr3:LINC00886	EarlyDuodenumJejunum
chrX:STS	Early
chr6:AL024508.1	EarlyColon
chr14:HIF1A-AS1	EarlyColon
chr3:RYK	EarlyDuodenumJejunum
chr19:RPS5	EarlyDuodenumJejunum
chr11:ZBED5	Early
chr4:CLCN3	EarlyColon
chr11:AP000779.1	EarlyColon
chr5:CMBL	LateDuodenumJejunum
chr20:RIN2	EarlyDuodenumJejunum
chr14:CCDC88C	EarlyColon
chr16:CHD9	EarlyColon
chr12:AC244131.2	Early
chr9:PLAA	EarlyColon
chr10:PTEN	EarlyColon
chr3:MED12L	EarlyDuodenumJejunum
chr7:PEX1	Early
chr21:B3GALT5	LateSmallIntestine
chr13:UBAC2	Early
chr1:LINC01725	EarlyDuodenumJejunum
chr11:BARX2	LateDuodenumJejunum
chr10:AL592430.1	EarlyDuodenumJejunum
chr2:RHBDD1	EarlyDuodenumJejunum
chr1:NR5A2	Ileum
chr11:CAT	EarlyDuodenumJejunum
chr6:ECHDC1	Early
chr4:ELOVL6	EarlyColon
chr11:AC087276.2	Early
chr3:ANO10	EarlyDuodenumJejunum
chr8:EIF3H	Early
chr19:GPI	EarlyDuodenumJejunum
chr2:LGALSL-DT	Early
chr8:NDRG1	LateSmallIntestine
chr20:MIR646HG	Early
chr20:ACSS2	EarlyColon
chr4:ERVH-1	LateDuodenumJejunum
chr6:AL034349.1	EarlyDuodenumJejunum
chr3:GRM7	Early
chr10:GOT1	Early
chr8:PLEKHA2	Ileum
chr11:CPT1A	EarlyColon
chr13:EPSTI1	LateDuodenumJejunum
chr5:WDR41	Early
chr12:SSH1	EarlyColon
chr4:ADH1C	EarlyDuodenumJejunum
chr4:AC096733.1	EarlyDuodenumJejunum
chr12:TMTC2	EarlyColon
chr9:SYK	EarlyDuodenumJejunum
chr5:DTWD2	EarlyColon
chr8:MTUS1	EarlyColon
chr3:MAP3K13	EarlyDuodenumJejunum
chrX:OPHN1	EarlyColon
chr15:AC068726.1	EarlyDuodenumJejunum
chr1:LYST-AS1	LateColon
chr16:FAM234A	EarlyDuodenumJejunum
chr8:AC103760.1	Early
chr2:KIAA1211L	Early
chr10:ZMIZ1-AS1	EarlyDuodenumJejunum
chr1:Z99758.1	Early
chr8:PDE7A	EarlyDuodenumJejunum
chr11:TRIM44	EarlyDuodenumJejunum
chr6:PDE7B	EarlyDuodenumJejunum
chr6:AL450344.3	EarlyColon
chr4:UGT8	EarlyDuodenumJejunum
chr3:ZBTB20-AS1	EarlyDuodenumJejunum
chr2:IDH1	EarlyDuodenumJejunum
chr13:KLF5	Early
chr2:FASTKD1	Early
chr4:CFI	EarlyDuodenumJejunum
chr14:DHRS4	EarlyDuodenumJejunum
chr10:PBLD	LateDuodenumJejunum
chr1:KCTD3	EarlyDuodenumJejunum
chr6:TSTD3	Early
chr6:NCOA7	EarlyDuodenumJejunum
chr18:WDR7	EarlyColon
chrX:ARMCX4	EarlyDuodenumJejunum
chr10:PLCE1	EarlyColon
chr12:CHPT1	EarlyDuodenumJejunum
chr3:AADAC	EarlyDuodenumJejunum
chr5:ELOVL7	Ileum
chr18:GATA6	EarlyDuodenumJejunum
chr7:TNS3	LateSmallIntestine
chr15:C15orf41	EarlyDuodenumJejunum
chr3:SHQ1	Early
chr6:TRMT11	EarlyDuodenumJejunum
chr21:DOP1B	EarlyColon
chr6:AL590006.1	EarlyDuodenumJejunum
chr4:SULT1E1	LateDuodenumJejunum
chr6:GSTA1	LateDuodenumJejunum
chr6:AKAP7	EarlyDuodenumJejunum
chr6:ARHGAP18	EarlyDuodenumJejunum
chr4:SULT1B1	LateColon
chr6:AL445309.1	EarlyColon
chr10:AC022017.1	EarlyDuodenumJejunum
chr18:B4GALT6	EarlyDuodenumJejunum
chr10:BLNK	EarlyDuodenumJejunum
chr17:STXBP4	LateDuodenumJejunum
chr17:C17orf78	LateDuodenumJejunum
chr3:EHHADH	EarlyDuodenumJejunum
chr3:PLCL2	LateColon
chr6:FBXO9	EarlyDuodenumJejunum
chr1:RAVER2	EarlyColon
chr14:AL392024.1	EarlyColon
chr4:AIMP1	EarlyDuodenumJejunum
chr7:CROT	EarlyDuodenumJejunum
chr1:PTGFRN	Early
chr4:CDS1	EarlyDuodenumJejunum
chr10:AKR1C3	LateDuodenumJejunum
chr15:GLCE	EarlyDuodenumJejunum
chr12:LINC01619	Ileum
chr5:AC025766.1	Ileum
chr1:ESRRG	LateDuodenumJejunum
chr6:AIG1	EarlyDuodenumJejunum
chr11:ACER3	LateColon
chr1:AL357873.1	EarlyDuodenumJejunum
chr7:C1GALT1	EarlyDuodenumJejunum
chr5:TTC37	Early
chr22:SREBF2-AS1	EarlyColon
chr3:ARHGEF26-AS1	EarlyDuodenumJejunum
chr2:NPAS2	LateColon
chr12:GNPTAB	EarlyColon
chr2:TMEM131	EarlyColon
chr9:GCNT1	EarlyDuodenumJejunum
chr2:RAPGEF4-AS1	LateDuodenumJejunum
chr1:KAZN	EarlyDuodenumJejunum
chr5:CCL28	LateColon
chr1:PBX1	EarlyDuodenumJejunum
chr9:ALDH1A1	EarlyDuodenumJejunum
chr3:CEP70	EarlyDuodenumJejunum
chr7:MGAM2	LateDuodenumJejunum
chr7:TPK1	LateDuodenumJejunum
chr16:PRKCB	Ileum
chr5:PARP8	LateDuodenumJejunum
chr4:MGST2	EarlyDuodenumJejunum
chr10:SVIL	EarlyColon
chr15:GALK2	EarlyDuodenumJejunum
chr3:UBP1	Early
chr11:AP001107.9	LateDuodenumJejunum
chr1:EIF4G3	EarlyColon
chr5:GALNT10	EarlyColon
chr10:AL355501.1	EarlyColon
chr12:PIK3C2G	LateDuodenumJejunum
chrX:MAOA	Ileum
chr11:SLCO2B1	Ileum
chr8:UNC5D	Ileum
chr5:PDE4D	EarlyColon
chr1:AL353689.2	EarlyDuodenumJejunum
chr20:ZHX3	EarlyDuodenumJejunum
chr6:CARMIL1	LateDuodenumJejunum
chr1:KAZN-AS1	EarlyDuodenumJejunum
chr6:AL356124.2	LateDuodenumJejunum
chr6:PSMG4	EarlyDuodenumJejunum
chr1:PPP2R5A	EarlyColon
chr6:SLC16A10	EarlyDuodenumJejunum
chr21:AP001625.3	LateColon
chr9:MIR31HG	LateDuodenumJejunum
chr15:AC066613.1	LateDuodenumJejunum
chr4:UGT2A3	LateDuodenumJejunum
chrX:SAT1	LateDuodenumJejunum
chr2:KCNJ13	Ileum
chr3:SUCNR1	LateDuodenumJejunum
chr9:ZNF483	LateDuodenumJejunum
chr17:KRT19	LateSmallIntestine
chr13:ELF1	LateDuodenumJejunum
chr1:LRIG2	EarlyDuodenumJejunum
chr8:HNF4G	LateDuodenumJejunum
chr8:LYN	EarlyDuodenumJejunum
chr8:SLC25A37	LateDuodenumJejunum
chr10:SHLD2	Ileum
chrX:ARHGEF9-IT1	Early
chr2:MAP4K3-DT	LateDuodenumJejunum
chr5:EMB	LateDuodenumJejunum
chr10:RNLS	EarlyColon
chrX:TSPAN7	EarlyColon
chr1:IGSF3	LateSmallIntestine
chr4:LINC01182	EarlyDuodenumJejunum
chr12:RERGL	LateDuodenumJejunum
chr6:ME1	EarlyDuodenumJejunum
chr1:MGST3	LateDuodenumJejunum
chr14:SIPA1L1	EarlyColon
chr2:IRS1	EarlyDuodenumJejunum
chr11:TMEM135	LateDuodenumJejunum
chr15:LRRC28	LateDuodenumJejunum
chr11:PIWIL4	EarlyDuodenumJejunum
chr7:KDM7A	EarlyColon
chr1:TNFRSF14-AS1	LateSmallIntestine
chr14:EXOC3L4	LateDuodenumJejunum
chr2:NBEAL1	LateColon
chr3:PLD1	LateDuodenumJejunum
chr12:AC129102.1	EarlyColon
chr1:LMO4	LateDuodenumJejunum
chr7:MACC1-AS1	LateDuodenumJejunum
chr17:KRT20	LateColon
chr14:NRL	LateDuodenumJejunum
chr4:UGT2B17	EarlyColon
chr4:LRRC66	LateDuodenumJejunum
chr8:CA2	EarlyColon
[truncated: 3,463 more rows]

## Sheet: 6D - Trajectory Heatmap
	Duodenum	Duodenum	Duodenum	Duodenum	Duodenum	Duodenum	Duodenum	Duodenum	Duodenum	Duodenum	Duodenum	Duodenum	Duodenum	Duodenum	Duodenum	Duodenum	Duodenum	Duodenum	Duodenum	Duodenum	Duodenum	Duodenum	Duodenum	Duodenum	Duodenum	Duodenum	Duodenum	Duodenum	Duodenum	Duodenum	Duodenum	Duodenum	Duodenum	Duodenum	Duodenum	Duodenum	Duodenum	Duodenum	Duodenum	Duodenum	Duodenum	Duodenum	Duodenum	Duodenum	Duodenum	Duodenum	Duodenum	Duodenum	Duodenum
	T.5_6	T.6_7	T.7_8	T.8_9	T.9_10	T.10_11	T.11_12	T.12_13	T.13_14	T.14_15	T.15_16	T.16_17	T.17_18	T.18_19	T.19_20	T.20_21	T.21_22	T.22_23	T.23_24	T.24_25	T.25_26	T.26_27	T.27_28	T.28_29	T.29_30	T.30_31	T.31_32	T.32_33	T.33_34	T.34_35	T.35_36	T.36_37	T.37_38	T.38_39	T.39_40	T.40_41	T.41_42	T.42_43	T.43_44	T.44_45	T.45_46	T.46_47	T.47_48	T.48_49	T.49_50	T.50_51	T.51_52	T.52_53	T.53_54
chr7:FOXP2	0.910226	0.886957	0.899992	0.899858	0.877181	0.878547	0.87623	0.837646	0.807074	0.794997	0.738278	0.721992	0.731834	0.695649	0.653261	0.648989	0.595232	0.570169	0.568238	0.527035	0.50168	0.481798	0.44218	0.38758	0.326649	0.296608	0.223352	0.207835	0.19065	0.113812	0.132172	0.0561407	-0.0463874	-0.0815396	-0.119066	-0.078754	-0.0890711	-0.0894687	-0.160633	-0.240955	-0.265464	-0.303375	-0.291365	-0.246586	-0.276959	-0.263598	-0.305183	-0.297655	-0.312642
chr12:TFCP2	0.949698	0.651843	0.600001	0.413409	0.261703	0.2739	0.180739	0.33618	0.423464	0.422806	0.29297	0.229718	0.299286	0.259821	0.211185	0.306072	0.27359	0.395622	0.288349	0.221568	0.332408	0.307357	0.0833007	0.0656065	0.0149685	0.253255	0.320556	0.17837	0.00946786	0.0437632	0.144902	0.220915	0.258539	0.537045	0.403529	0.287039	0.0197642	-0.202173	-0.0839207	0.0210041	0.00146732	-0.150654	-0.335784	-0.237894	-0.384545	-0.368803	-0.327888	-0.273583	-0.26889
chr6:E2F3	0.357777	0.564832	0.685109	0.796647	0.691662	0.686098	0.750061	0.738706	0.796638	0.828332	0.849696	0.797694	0.714654	0.612786	0.551745	0.526189	0.472628	0.443866	0.368817	0.260156	0.165442	0.0882623	0.0905614	0.0906282	0.128765	0.115735	0.115499	0.0929268	-0.0460921	-0.0276516	-0.00863761	-0.0731496	-0.0616775	-0.13591	-0.219425	-0.317125	-0.374172	-0.365052	-0.408638	-0.335585	-0.426801	-0.384165	-0.401531	-0.467136	-0.393393	-0.442947	-0.425963	-0.382358	-0.43364
chr19:NFIX	0.640251	0.77049	0.574164	0.391664	0.38431	0.400511	0.423897	0.373357	0.298436	0.290764	0.347368	0.28466	0.155716	0.178406	0.321301	0.203078	0.117424	0.126508	0.164349	-0.0115844	-0.0868209	-0.174678	-0.135508	-0.138664	-0.274279	-0.338736	-0.280441	-0.332216	-0.223247	-0.260114	-0.164853	-0.066204	-0.116414	-0.272511	-0.344716	-0.213879	-0.281739	-0.387156	-0.305431	-0.472938	-0.542309	-0.620021	-0.762888	-0.763665	-0.813019	-0.732112	-0.712414	-0.763048	-0.763771
chr17:SOX9	1.80764	1.59107	1.5011	1.4871	1.67803	1.51201	1.42326	1.60687	1.71902	2.02403	1.80607	2.00836	1.82149	1.69297	1.559	1.45472	1.52717	1.63198	1.52187	1.63285	1.53396	1.5904	1.40975	1.44353	1.49366	1.34924	1.20905	1.17815	1.0547	0.941807	0.642931	0.46156	0.466304	0.479621	0.323173	0.261154	0.34887	0.190707	0.126273	0.110068	0.0746369	0.0162185	-0.123353	-0.181022	-0.375025	-0.457564	-0.489882	-0.440339	-0.373729
chr13:TFDP1	0.360411	0.631617	0.578616	0.752774	0.59875	0.633749	0.461818	0.461718	0.557451	0.541733	0.578982	0.580992	0.481429	0.489152	0.347617	0.419587	0.382098	0.486875	0.381598	0.272926	0.190302	0.143873	0.0258009	0.113127	0.0400258	0.0895988	-0.0354824	-0.00850517	-0.13425	-0.107774	-0.187517	-0.123154	-0.171249	-0.0411528	-0.208257	-0.192399	-0.197118	-0.0766144	-0.037495	-0.137617	-0.208996	-0.190046	-0.145289	-0.177605	-0.311641	-0.109909	-0.115	-0.135579	-0.152366
chr9:RFX3	0.74225	0.824315	0.779774	0.704516	0.582485	0.56702	0.574967	0.393935	0.385481	0.418658	0.400197	0.399466	0.364517	0.335546	0.331136	0.405731	0.389906	0.307525	0.380869	0.391367	0.36201	0.3752	0.309447	0.185468	0.137346	0.140274	0.0116397	-0.0582645	-0.115626	-0.256492	-0.344967	-0.447517	-0.564337	-0.573997	-0.590924	-0.659062	-0.757614	-0.836308	-0.787479	-0.733381	-0.760749	-0.830263	-0.830994	-0.762093	-0.83882	-0.776481	-0.748712	-0.717916	-0.627695
chr11:E2F8	0.148664	0.239298	0.317025	0.42482	0.643306	0.667532	0.695603	0.614231	0.646829	0.534597	0.509056	0.498564	0.536539	0.470195	0.402752	0.276415	0.33435	0.315464	0.241258	0.173874	0.227526	0.15765	0.0323647	-0.0119813	-0.111259	-0.111145	-0.222953	-0.371718	-0.436587	-0.468236	-0.448696	-0.512189	-0.48729	-0.483698	-0.54622	-0.525339	-0.568486	-0.516248	-0.56286	-0.570223	-0.556643	-0.528162	-0.562004	-0.557341	-0.553122	-0.537769	-0.551827	-0.56013	-0.644742
chr7:NRF1	-0.312621	-0.0715191	0.00794302	-0.275704	-0.312464	-0.225208	-0.461864	-0.369687	0.0300218	-0.0606891	0.180427	0.0899957	0.168353	0.22962	0.558031	0.542959	0.531374	0.781552	0.837264	0.505993	0.588766	0.129639	0.118385	-0.241747	-0.376767	-0.293047	-0.443111	-0.464676	-0.723401	-0.958375	-0.667987	-0.893714	-0.563023	-0.242715	0.25891	-0.216569	-0.256928	0.250583	0.00299432	0.0587472	-0.064769	-0.42736	-0.275336	-0.245286	-0.650152	-0.912149	-0.503332	-0.690745	-1.06892
chr12:E2F7	0.188737	0.285084	0.396752	0.460216	0.471242	0.388839	0.461594	0.423568	0.410531	0.322833	0.328703	0.255932	0.267424	0.243606	0.152979	0.166177	0.119632	0.20514	0.161766	0.0663215	-0.0270193	-0.105251	-0.161839	-0.233152	-0.300888	-0.27989	-0.272747	-0.307498	-0.47167	-0.516415	-0.46181	-0.469814	-0.437694	-0.457871	-0.516155	-0.530098	-0.569401	-0.656339	-0.670833	-0.656944	-0.651354	-0.678035	-0.686546	-0.72085	-0.73768	-0.728302	-0.725295	-0.738468	-0.738617
chr12:FOXM1	0.242479	0.376514	0.34728	0.381539	0.352166	0.359173	0.386977	0.417792	0.46364	0.232537	0.27435	0.354816	0.14166	0.143366	0.0662225	0.0348401	0.0182667	0.236634	0.1741	0.222831	0.262731	0.153559	-0.0267804	-0.0717748	-0.0118276	0.0182037	0.0155271	-0.0689252	-0.289936	-0.335802	-0.440782	-0.518749	-0.492642	-0.492314	-0.517008	-0.619539	-0.627678	-0.640138	-0.670695	-0.713039	-0.466475	-0.459005	-0.462821	-0.491889	-0.495399	-0.414091	-0.342027	-0.408412	-0.424212
chr7:FOXK1	0.548753	0.441108	0.548267	0.570333	0.549492	0.499195	0.584734	0.713373	0.639092	0.649631	0.725304	0.745367	0.75544	0.771078	0.766379	0.739273	0.698938	0.444719	0.304604	0.254068	0.17369	0.146686	0.00872056	-0.0327421	-0.120064	-0.0816534	-0.142602	-0.202735	-0.148329	-0.234582	-0.248908	-0.247383	-0.366063	-0.445371	-0.412683	-0.573734	-0.688915	-0.703775	-0.688881	-0.719072	-0.765511	-0.865982	-0.782971	-0.848458	-0.727427	-0.721673	-0.536111	-0.607347	-0.692815
chr8:POU5F1B	2.47055	2.72582	2.89699	3.22313	3.43187	3.48547	3.59402	3.62461	3.503	3.43598	3.47547	3.13269	2.92817	2.73838	2.40511	2.22036	2.05746	1.75574	1.59815	1.4894	1.27509	1.19423	1.05633	0.951482	0.849684	0.754411	0.670839	0.571511	0.422133	0.293658	0.197229	0.142433	-0.0864653	-0.0999883	-0.160756	-0.216352	-0.282054	-0.445643	-0.471003	-0.499709	-0.432614	-0.49756	-0.461181	-0.500326	-0.509584	-0.480639	-0.501521	-0.527341	-0.560554
chr19:NFIC	0.7359	0.654437	0.625601	0.604728	0.450419	0.437964	0.372652	0.39637	0.354333	0.367908	0.218681	0.13818	0.0686593	-0.0565097	-0.075793	-0.0910994	-0.0260384	0.0961513	-0.0472842	-0.15563	-0.136133	-0.30192	-0.179778	-0.0939516	-0.0958635	-0.0408047	-0.122696	-0.233802	-0.235373	-0.265167	-0.221702	-0.205194	0.0683441	-0.0429208	-0.128434	-0.163384	-0.151362	-0.0572684	-0.119081	-0.356346	-0.243184	-0.216962	-0.158665	-0.308972	-0.187738	-0.146332	0.0754098	0.13227	0.0577194
chr17:HNF1B	0.442988	0.450982	0.610551	0.579114	0.526943	0.53674	0.49754	0.635379	0.648525	0.566265	0.460595	0.440443	0.43597	0.404849	0.374935	0.478713	0.374586	0.398509	0.292684	0.148046	0.176965	0.107327	0.0439643	0.0537751	0.0493066	-0.0721583	-0.0284321	-0.0993687	-0.109873	-0.0692142	-0.00380082	-0.0382624	-0.0484933	-0.0192439	-0.10183	-0.0724561	-0.0606079	-0.114406	0.0834389	0.0953855	-0.0495567	-0.120314	-0.0591212	-0.00663532	0.00778546	0.139685	0.0928122	0.137513	0.0801872
chr3:FOXP1	-0.212533	-0.129886	-0.15239	-0.0931769	-0.0229293	-0.0196964	0.0102816	0.0353177	0.0909406	0.0932684	0.0979363	0.0582973	0.118477	0.207962	0.221835	0.246248	0.256534	0.244114	0.197712	0.217982	0.219283	0.181411	0.216191	0.144131	0.112012	0.058015	-0.0205452	-0.0220431	-0.0201242	-0.0739823	-0.132591	-0.164829	-0.185763	-0.26285	-0.301835	-0.32226	-0.342725	-0.370055	-0.423484	-0.530873	-0.505057	-0.599288	-0.627227	-0.699508	-0.689263	-0.718833	-0.794108	-0.860679	-0.923138
chr20:MYBL2	0.320627	0.559532	0.617887	0.426925	0.369907	0.553833	0.326419	0.365768	0.274391	0.198608	0.193931	0.198727	0.0333576	-0.0554565	-0.10582	-0.128634	-0.268593	-0.240389	-0.442262	-0.47777	-0.382088	-0.418618	-0.463886	-0.512552	-0.506769	-0.506769	-0.52115	-0.591329	-0.659443	-0.654481	-0.654481	-0.76375	-0.722673	-0.753091	-0.777962	-0.786593	-0.773232	-0.80074	-0.80074	-0.80074	-0.813379	-0.813379	-0.816381	-0.683718	-0.684661	-0.651803	-0.669974	-0.683335	-0.650146
chr17:FOXK2	0.632478	0.259531	0.223379	0.431857	0.257503	0.253503	0.436532	0.54416	0.678953	0.48114	0.695707	0.701054	0.932127	0.968024	0.678542	0.637169	0.812011	0.738581	0.849859	0.823708	0.861822	0.870293	0.972704	0.733675	0.71069	0.725611	0.590294	0.618738	0.549136	0.244196	0.314321	0.204033	0.0719967	-0.0624516	-0.0384084	-0.00795751	-0.0132211	0.246945	0.182951	0.232881	0.374111	0.411364	0.343697	0.38164	0.459923	0.444003	0.349628	0.338633	0.0765263
chr6:MYB	0.990051	0.912867	0.917399	0.861972	0.803558	0.762321	0.713396	0.675415	0.644508	0.561004	0.529844	0.502959	0.42147	0.346697	0.304236	0.264293	0.178307	0.128518	0.089964	0.0444861	-0.0101418	-0.0452776	-0.130019	-0.180869	-0.235685	-0.281039	-0.322004	-0.380972	-0.430081	-0.481841	-0.520664	-0.482935	-0.515463	-0.535923	-0.546266	-0.569145	-0.617241	-0.652715	-0.671927	-0.692989	-0.727422	-0.754616	-0.803397	-0.829745	-0.823528	-0.842213	-0.852875	-0.853456	-0.851116
chr12:HNF1A	1.07243	0.931537	0.708722	0.560087	0.473521	0.431543	0.382837	0.392674	0.325236	0.252439	0.225436	0.281689	0.168661	0.217642	0.214667	0.170497	0.136878	0.166217	0.20011	0.131133	0.223157	0.139374	0.136764	0.116197	0.054019	0.0468425	0.0445931	0.063549	-0.0050659	-0.176352	-0.0438838	-0.105469	-0.143383	-0.151198	-0.137513	-0.108724	-0.186185	-0.269429	-0.392315	-0.39472	-0.371737	-0.484806	-0.503379	-0.497096	-0.501788	-0.553923	-0.551674	-0.472688	-0.351123
chr18:GATA6	0.713496	0.747804	0.545023	0.452075	0.497525	0.47089	0.392264	0.296964	0.326713	0.280771	0.385504	0.383632	0.405432	0.576693	0.615515	0.631993	0.657841	0.713547	0.737227	0.775163	0.815156	0.819997	0.902159	0.847254	0.742848	0.945018	0.929123	0.922906	0.886168	0.940954	0.997138	0.943585	0.916835	0.847047	0.940002	0.899608	0.746352	0.707694	0.780032	0.620832	0.568256	0.422057	0.416959	0.439938	0.475848	0.389805	0.477326	0.467788	0.466891
chr21:ETS2	2.28495	2.1549	2.02527	1.82583	1.5809	1.31137	1.21324	0.951547	0.791935	0.698019	0.622174	0.415745	0.256527	0.108941	0.045991	-0.0944337	-0.215361	-0.243431	-0.261061	-0.320974	-0.416949	-0.561666	-0.587182	-0.595336	-0.584697	-0.680393	-0.593543	-0.532546	-0.5494	-0.643449	-0.723976	-0.615445	-0.557464	-0.508696	-0.486124	-0.552227	-0.514087	-0.555181	-0.519257	-0.643919	-0.498593	-0.472607	-0.576599	-0.516015	-0.560326	-0.541886	-0.58988	-0.660194	-0.63653
chr11:ASCL2	5.25066	4.39966	3.24112	2.6502	2.29322	1.80036	1.51136	0.94861	0.824419	0.572133	0.516132	0.248085	0.154419	0.319887	0.313498	0.161349	-0.00686633	-0.0719227	-0.0037788	-0.0593043	0.0290105	-0.0516022	-0.00864235	0.0563512	-0.194441	-0.219666	-0.236123	-0.178679	-0.296017	-0.398141	-0.424516	-0.470014	-0.247847	-0.272699	-0.00280212	-0.00280212	0.083287	0.083287	0.0258435	0.112519	0.196696	0.196186	0.183755	-0.0548379	-0.0729458	-0.457531	-0.437151	-0.338332	-0.298127
chr14:FOXA1	0.207392	0.0851127	0.309341	0.374308	0.59209	0.612634	0.555896	0.701062	0.615407	0.684354	0.716821	0.568491	0.685993	0.656513	0.692583	0.546884	0.596773	0.641437	0.429711	0.360762	0.23452	0.299817	0.402759	0.4151	0.319292	0.170945	0.314444	0.233995	0.0933289	0.0363164	0.0586782	0.0822364	-0.0982516	-0.115711	-0.164952	-0.293475	-0.24975	-0.383718	-0.456685	-0.241552	-0.0689383	-0.110958	-0.091536	-0.0770242	-0.190666	-0.306988	-0.187779	-0.276001	-0.235579
chr21:ERG	-0.562291	-0.571169	-0.571169	-0.571169	-0.571169	-0.571169	-0.571169	-0.571169	-0.56611	-0.56611	-0.582284	-0.582284	-0.577833	-0.554685	-0.554685	-0.53992	-0.53992	-0.53992	-0.53992	-0.480086	-0.480086	-0.480086	-0.480086	-0.484536	-0.507685	-0.507685	-0.52245	-0.52245	-0.52245	-0.52245	-0.587343	-0.587343	-0.587343	-0.587343	-0.587343	-0.507239	-0.507239	-0.507239	-0.507239	-0.507239	-0.507239	-0.506406	-0.506406	-0.506406	-0.35612	-0.355035	-0.425891	-0.425891	-0.425891
chr11:EHF	-0.34094	-0.240882	-0.210051	-0.249492	-0.194563	-0.144784	-0.079715	-0.0261098	-0.0028766	0.0138716	0.0459535	0.0329621	0.0373325	0.0457812	0.0650532	0.0876989	0.0742708	-0.000897254	-0.0674528	-0.0591203	-0.0432879	-0.0614414	-0.103029	-0.097267	-0.0633082	-0.0442317	-0.0874346	-0.0794288	-0.0606219	-0.0460314	-0.0720256	-0.0770887	-0.115899	-0.109943	-0.15595	-0.160545	-0.167187	-0.121448	-0.174006	-0.182036	-0.21709	-0.228562	-0.272187	-0.280638	-0.277027	-0.254918	-0.336047	-0.39001	-0.461717
chr4:RBPJ	-0.770658	-0.730407	-0.717484	-0.85238	-0.620442	-0.465715	-0.51476	-0.701841	-0.495325	-0.490348	-0.607328	-0.45592	-0.513362	-0.404155	-0.212847	-0.286148	-0.518331	-0.568201	-0.317389	-0.510786	-0.400569	-0.359312	-0.373599	-0.212643	-0.371539	-0.59716	-0.670715	-0.731829	-0.755079	-0.773172	-0.43285	-0.678156	-0.665999	-0.591243	-0.70566	-0.542258	-0.46322	-0.426086	-0.529858	-0.47474	-0.660128	-0.753846	-0.685078	-0.857864	-0.897016	-0.939464	-1.02517	-0.998635	-0.870696
chr4:LEF1	0.784788	0.601111	0.60306	0.568331	0.225528	0.163488	-0.0684889	-0.0825787	-0.404648	-0.356134	-0.429063	-0.410257	-0.403466	-0.405467	-0.451886	-0.436256	-0.465214	-0.433629	-0.450537	-0.450537	-0.481386	-0.478725	-0.451885	-0.425562	-0.448643	-0.44451	-0.452035	-0.462059	-0.493645	-0.501852	-0.485091	-0.503827	-0.520801	-0.587006	-0.620119	-0.617447	-0.621579	-0.621348	-0.621348	-0.621348	-0.621348	-0.622783	-0.616315	-0.58713	-0.58713	-0.58713	-0.589803	-0.544609	-0.5557
chr1:NFIA	-0.419859	-0.419859	-0.485719	-0.485719	-0.485719	-0.485719	-0.41875	-0.548669	-0.548669	-0.548669	-0.579164	-0.558719	-0.558719	-0.558719	-0.558719	-0.558719	-0.558719	-0.625687	-0.620167	-0.620167	-0.620167	-0.612368	-0.632813	-0.632813	-0.632813	-0.632813	-0.622993	-0.622993	-0.622993	-0.628513	-0.628513	-0.58167	-0.589469	-0.589469	-0.589469	-0.276257	-0.276257	-0.286077	-0.286077	-0.281845	-0.281845	-0.281845	-0.328688	-0.328688	-0.328688	-0.328688	-0.595964	-0.595964	-0.595964
chr6:RREB1	-0.425547	-0.507479	-0.308953	-0.129804	-0.0534269	0.0460824	0.0751813	-0.164975	-0.100677	-0.0644697	-0.0513787	0.209391	0.25603	0.180831	0.0458887	0.0830491	0.198594	0.236634	0.334869	0.23487	0.0773618	0.0864445	0.0129342	0.0908328	0.194229	0.230045	0.036118	-0.0761201	-0.052627	0.0670832	0.243546	0.324236	0.217438	0.191428	0.187207	0.0212362	-0.0770051	0.131257	-0.000853564	-0.0813442	-0.218701	-0.405867	-0.389649	-0.448074	-0.555153	-0.538407	-0.427156	-0.352069	-0.518443
chr12:VDR	2.76346	2.48625	2.09464	1.90268	1.70377	1.50143	1.37618	1.40315	1.25132	1.07695	0.977144	0.89603	0.681548	0.68038	0.618335	0.547058	0.527063	0.479786	0.362108	0.286686	0.366696	0.253687	0.114082	0.0806112	0.0752397	-0.100677	-0.157395	-0.244634	-0.388418	-0.563749	-0.606605	-0.700306	-0.6847	-0.807399	-0.827541	-1.02694	-0.991232	-0.901009	-0.773384	-0.747413	-0.637401	-0.610418	-0.655309	-0.660001	-0.509097	-0.510997	-0.439032	-0.465721	-0.599927
chr12:ETV6	-0.769588	-0.824205	-0.845168	-0.910152	-1.00996	-1.0988	-1.07563	-1.09993	-1.07563	-0.972475	-0.990616	-1.00448	-0.944735	-0.932318	-0.996844	-0.942803	-0.850642	-0.849446	-0.848131	-0.878698	-0.856786	-0.895517	-0.966232	-0.963516	-1.03938	-0.97466	-0.958279	-1.02567	-1.07291	-1.07207	-1.08885	-1.13432	-1.11664	-1.03281	-1.03418	-0.925934	-0.933044	-0.932058	-0.87351	-0.907424	-1.00133	-0.956637	-0.965468	-0.951488	-1.05345	-1.04815	-1.096	-1.11083	-1.12173
chr20:HNF4A	0.985735	0.649929	0.456192	0.622961	0.552033	0.425154	0.340727	0.407488	0.267238	0.0651976	0.169221	0.135221	0.177737	0.0789312	-0.0588508	-0.106413	0.0235318	0.0224683	0.0766945	0.123786	0.201878	0.0638306	-0.00433188	0.148123	0.266161	0.240852	0.357045	0.215761	0.176066	0.101019	-0.0729982	-0.160005	-0.236555	-0.31274	-0.333076	-0.497821	-0.475959	-0.574936	-0.612534	-0.561352	-0.639078	-0.502928	-0.459376	-0.361317	-0.185701	-0.213812	-0.100752	-0.040361	-0.0156176
chr20:NFATC2	0.0180563	0.0809292	0.27169	0.303648	0.36458	0.38809	0.390796	0.528951	0.575496	0.628406	0.561961	0.592684	0.624032	0.580984	0.481331	0.50848	0.433943	0.471474	0.331418	0.32745	0.310617	0.305041	0.310935	0.289818	0.26513	0.287336	0.291785	0.354417	0.34887	0.403812	0.402796	0.437539	0.492571	0.443424	0.508351	0.568194	0.58704	0.550853	0.488016	0.539119	0.572185	0.575575	0.557334	0.578748	0.563129	0.548303	0.521916	0.510592	0.50085
chr3:RARB	-0.419917	-0.317324	-0.230757	-0.338627	-0.113849	-0.0711542	-0.0253771	0.0773016	0.0589852	0.026471	0.104027	0.222135	0.286506	0.384015	0.507137	0.484679	0.582209	0.590625	0.385905	0.419114	0.404215	0.362143	0.390938	0.407866	0.499952	0.639783	0.965057	0.997243	1.15556	1.50645	1.57909	1.67479	1.72015	1.90972	2.11875	2.15485	2.1525	1.92471	1.81674	1.88171	1.99035	2.00093	1.98659	2.13889	2.15243	2.03068	2.12167	2.04481	2.06096
chr8:CEBPD	0.141733	0.0338137	-0.0902609	-0.22691	-0.3348	-0.303366	-0.247296	-0.0217696	0.295294	0.528666	0.491862	0.453493	0.433029	0.519441	0.749804	1.13763	1.14237	0.865173	0.80885	0.592263	0.782153	0.831454	0.846542	1.11442	1.28547	1.30447	1.27649	1.39236	1.52957	1.63034	1.78777	1.78044	1.80184	1.78027	1.83662	1.63357	1.61614	1.40598	1.34027	1.4517	1.45931	1.54007	1.39669	1.3519	1.46038	1.31921	1.48341	1.44021	1.62429
chr8:HNF4G	-0.481071	-0.449289	-0.40621	-0.334363	-0.277979	-0.305103	-0.252959	-0.235139	-0.274869	-0.198487	-0.140593	-0.142475	-0.0646366	0.0441057	0.057516	0.0833493	0.179405	0.208161	0.211377	0.339252	0.286899	0.303394	0.335688	0.374146	0.348054	0.359184	0.442424	0.424783	0.474589	0.578075	0.556538	0.632016	0.681622	0.741333	0.787426	0.841507	0.856501	0.803942	0.811482	0.819036	0.819646	0.805668	0.724506	0.689124	0.577396	0.5396	0.51501	0.493254	0.505691
chr16:NFATC3	-0.568293	-0.565656	-0.512662	-0.414765	-0.358199	-0.404338	-0.366056	-0.346514	-0.352604	-0.398155	-0.411247	-0.426284	-0.378835	-0.382813	-0.410338	-0.416054	-0.342553	-0.301299	-0.235878	-0.197577	-0.241166	-0.255285	-0.202289	-0.193711	-0.248554	-0.168964	-0.177117	-0.10332	-0.0728269	-0.0133322	0.0333675	0.125789	0.152308	0.165454	0.247031	0.270764	0.311194	0.34439	0.345974	0.340087	0.300491	0.371652	0.399542	0.457795	0.485766	0.464476	0.519896	0.493318	0.556575
chr12:NR1H4	-1.56031	-1.5613	-1.51866	-1.4498	-1.36541	-1.29819	-1.19681	-1.1589	-1.10115	-1.06522	-0.983757	-0.882635	-0.773934	-0.667586	-0.610707	-0.549693	-0.470641	-0.399222	-0.336755	-0.279586	-0.237305	-0.20281	-0.135565	-0.143613	-0.140444	-0.0666386	-0.0326787	0.0154485	0.0200964	0.081888	0.127777	0.155411	0.180083	0.180927	0.232967	0.238175	0.237047	0.244277	0.224897	0.21206	0.179239	0.188409	0.193678	0.202821	0.175124	0.171941	0.186825	0.147658	0.157043
chr7:TFEC	-0.928704	-0.928704	-0.932544	-0.943829	-0.943829	-0.935404	-0.908551	-0.72229	-0.714798	-0.706389	-0.688289	-0.693604	-0.653149	-0.604574	-0.578441	-0.550269	-0.522088	-0.51218	-0.678988	-0.635019	-0.638352	-0.55811	-0.453986	-0.445846	-0.493344	-0.478382	-0.428803	-0.418057	-0.421831	-0.36726	-0.411658	-0.314051	-0.39774	-0.394244	-0.412928	-0.348408	-0.324811	-0.32102	-0.312016	-0.231838	-0.2398	-0.221977	-0.273725	-0.23255	-0.30868	-0.287836	-0.303908	-0.301677	-0.219541
chr3:THRB	-1.45435	-1.45492	-1.48117	-1.50078	-1.55489	-1.52421	-1.49981	-1.49317	-1.48487	-1.56139	-1.56008	-1.59745	-1.51844	-1.50425	-1.47078	-1.43348	-1.45555	-1.4635	-1.4984	-1.45257	-1.42943	-1.40472	-1.34783	-1.43662	-1.44335	-1.46025	-1.45155	-1.43975	-1.39199	-1.27571	-1.26606	-1.235	-1.24053	-1.25955	-1.23916	-1.19526	-1.13893	-1.14077	-1.09659	-1.10791	-1.13834	-1.12683	-1.14187	-1.12957	-1.09962	-1.09383	-1.08151	-1.04548	-1.0297
chr14:NRL	-0.70617	-0.725097	-0.718726	-0.698555	-0.529305	-0.459144	-0.378897	-0.410821	-0.466617	-0.370431	-0.361992	-0.179524	-0.08763	0.00629181	0.0912832	0.109654	0.297902	0.31277	0.467462	0.488766	0.566906	0.683571	0.693293	0.863869	0.95798	0.932774	0.983562	0.932994	1.04202	1.29008	1.46055	1.5063	1.54811	1.67983	1.76565	1.74598	1.81519	1.9797	2.07572	2.22168	2.09566	2.09859	2.07768	2.04683	1.98377	1.85664	1.83924	1.83998	1.77887
chr16:MAF	-0.495848	-0.470969	-0.412088	-0.402965	-0.349397	-0.381727	-0.42031	-0.394506	-0.411737	-0.373741	-0.338381	-0.318023	-0.295887	-0.25743	-0.196706	-0.134752	-0.0323014	-0.00241642	0.00588966	0.0685296	0.117721	0.173948	0.213792	0.239695	0.253135	0.265713	0.255674	0.254138	0.282061	0.319253	0.342081	0.356027	0.3558	0.394679	0.402161	0.426911	0.427185	0.429775	0.440158	0.470045	0.48338	0.465845	0.489468	0.487207	0.49059	0.51624	0.525613	0.535409	0.540232
chr5:NR3C1	-0.90884	-0.831006	-0.647791	-0.582432	-0.654006	-0.642374	-0.502766	-0.543847	-0.510079	-0.530366	-0.466237	-0.484618	-0.439525	-0.448472	-0.38498	-0.305121	-0.193021	-0.12902	-0.0304435	0.00270936	0.119607	0.174232	0.288713	0.30415	0.313844	0.362689	0.372795	0.35102	0.330899	0.462174	0.485643	0.565477	0.631781	0.653563	0.741469	0.769147	0.813767	0.860757	0.891167	0.993333	0.984809	1.03217	0.989232	0.977263	0.993659	0.981397	0.969366	0.944298	0.997448
chr3:PPARG	-0.787666	-0.829655	-0.843792	-0.794796	-0.781271	-0.777989	-0.798703	-0.766663	-0.757552	-0.762039	-0.729194	-0.734592	-0.774194	-0.774643	-0.76807	-0.802666	-0.829768	-0.785947	-0.748964	-0.728128	-0.725378	-0.691921	-0.678578	-0.63617	-0.624481	-0.621368	-0.586448	-0.550337	-0.541588	-0.533582	-0.511199	-0.485869	-0.489169	-0.452927	-0.415759	-0.404092	-0.363375	-0.36669	-0.312621	-0.310436	-0.307595	-0.31892	-0.323371	-0.302786	-0.289732	-0.28757	-0.268827	-0.292453	-0.216809
chr17:SREBF1	-0.80427	-0.715035	-0.597713	-0.622311	-0.510052	-0.72151	-0.793316	-0.688664	-0.597925	-0.639331	-0.715556	-0.435238	-0.301222	0.00960334	0.00443687	-0.223843	-0.170743	-0.0804119	-0.0520644	-0.109177	-0.173985	-0.0947299	-0.0886618	-0.327142	-0.566243	-0.559553	-0.313681	-0.291376	-0.339059	-0.5621	-0.24568	-0.313759	-0.109353	-0.201178	-0.0431393	0.145345	0.157345	0.11397	-0.018392	-0.0681839	0.0350115	-0.230686	-0.200188	-0.356419	-0.143376	-0.166648	-0.320832	-0.149838	-0.262523
chr19:JUNB	-0.540478	-0.606302	-0.540573	-0.517383	-0.383877	-0.317919	-0.285646	-0.171069	-0.0741576	-0.1038	0.00112093	0.0218541	0.0256571	0.0699564	0.228639	0.33358	0.375753	0.294994	0.214673	0.313787	0.443453	0.494631	0.416359	0.488971	0.520839	0.380181	0.273583	0.383805	0.373098	0.482197	0.441523	0.333154	0.419309	0.512737	0.374067	0.372294	0.387498	0.386863	0.198172	0.125235	-0.0706421	-0.0280362	-0.12795	-0.345037	-0.397919	-0.271614	-0.393012	-0.368347	-0.271878
chr3:NR1D2	-0.134244	-0.254844	-0.282307	-0.536902	-0.541317	-0.406668	-0.611966	-0.548975	-0.552252	-0.558981	-0.685853	-0.614125	-0.5536	-0.639262	-0.633972	-0.763298	-0.806666	-0.877166	-0.997136	-0.926799	-1.0348	-1.01595	-1.0112	-1.12656	-1.09229	-1.08496	-1.02954	-1.0785	-1.04638	-0.900192	-0.986557	-0.801869	-0.969096	-1.10067	-0.912636	-0.784682	-0.46072	-0.5712	-0.438353	-0.391372	-0.449402	-0.501811	-0.47865	-0.33721	-0.150758	-0.232169	-0.423375	-0.734365	-0.635217
chr21:BACH1	-1.43675	-1.49799	-1.43133	-1.27734	-1.15057	-1.17763	-1.12188	-1.04384	-1.08363	-1.15991	-1.09766	-1.10815	-0.997329	-0.933271	-0.920125	-0.884338	-0.879428	-0.881617	-0.792972	-0.742198	-0.78535	-0.850572	-0.844489	-0.838828	-0.834265	-0.826259	-0.858489	-0.884812	-0.823192	-0.965296	-0.940291	-0.859799	-0.791577	-0.746633	-0.7964	-0.793954	-0.723083	-0.696599	-0.655193	-0.605054	-0.492546	-0.461503	-0.469194	-0.544129	-0.534282	-0.408306	-0.386136	-0.374763	-0.331593
chr15:MEF2A	-1.7787	-1.6887	-1.52334	-1.50212	-1.42979	-1.37432	-1.44056	-1.34407	-1.19319	-1.19011	-1.21226	-1.20989	-1.14707	-1.0022	-0.945584	-0.823407	-0.740997	-0.5963	-0.556902	-0.614874	-0.491518	-0.21702	-0.0117088	0.0473772	0.0568999	0.184988	0.281586	0.205525	0.251299	0.323822	0.542242	0.545344	0.545839	0.503889	0.634136	0.663904	0.576793	0.547682	0.733783	0.783578	0.794868	0.804474	0.712238	0.713247	0.742598	0.645866	0.649981	0.702485	0.672218
chr19:JUND	-0.267831	-0.405681	-0.282533	-0.249293	-0.145412	-0.274595	-0.380688	-0.326814	-0.312821	-0.358364	-0.439222	-0.353176	-0.321921	-0.427003	-0.416373	-0.493693	-0.488815	-0.346665	-0.371716	-0.362928	-0.162893	-0.0775006	0.0102697	-0.0287739	0.0615017	0.0299512	0.0410205	0.112527	0.04768	0.0340805	0.0518251	-0.147902	-0.144668	-0.189996	-0.149944	-0.13745	-0.123381	-0.0347856	-0.0298678	0.018371	0.0436589	0.034431	0.209884	0.183767	0.287974	0.297388	0.328496	0.372521	0.277474
chr1:ATF3	-0.738567	-0.840626	-0.813625	-0.751288	-0.70157	-0.598218	-0.610551	-0.626371	-0.689968	-0.770318	-0.788842	-0.695027	-0.627662	-0.543964	-0.492815	-0.506922	-0.552209	-0.228271	-0.335691	-0.337006	-0.276269	-0.247582	-0.356042	-0.247368	-0.305421	-0.329411	-0.333907	-0.29449	-0.580626	-0.517482	-0.43211	-0.384163	-0.305836	-0.29627	-0.41515	-0.348114	-0.394171	-0.30523	-0.291296	-0.318246	-0.204391	-0.234263	-0.254148	-0.245917	-0.263984	-0.229196	-0.300262	-0.226364	-0.227514
chr19:CEBPG	-1.28412	-1.37361	-1.20103	-1.00603	-1.08488	-0.555192	-0.596844	-0.318334	-0.322456	-0.102564	0.160098	0.28569	0.392922	0.22046	0.252406	0.395976	0.0809521	0.3736	0.495536	0.873971	0.746	0.661156	0.761389	0.782149	0.513751	0.458748	0.42004	0.584259	0.390255	0.00970564	-0.362867	-0.195099	-0.354027	-0.356293	-0.656227	-0.112146	-0.0948344	0.070772	0.202673	0.386911	0.448528	0.341909	0.564674	0.690655	0.464681	0.764503	0.310139	0.802512	0.240959
chr9:RXRA	-1.03657	-1.09041	-0.872146	-0.702873	-0.662269	-0.801907	-0.598622	-0.668763	-0.581808	-0.614423	-0.5631	-0.539656	-0.573033	-0.820731	-0.676526	-0.488925	-0.211477	-0.170272	-0.169882	-0.346977	0.0578954	0.296472	0.589834	0.44208	0.71585	0.564635	0.329179	-0.0176143	0.0197973	0.045371	0.0236811	-0.27629	-0.402605	-0.565704	-0.425555	-0.550177	-0.478435	-0.309538	0.0041551	0.286881	0.187263	0.220925	0.216505	0.124644	0.0654881	0.0863449	0.149938	0.217952	0.1226
chr1:JUN	-0.715942	-0.717646	-0.782673	-0.846608	-0.926689	-0.966913	-1.05199	-1.22861	-1.13214	-0.985542	-1.03775	-1.06404	-0.980959	-0.903268	-0.897453	-0.715961	-0.540919	-0.292914	-0.0790943	-0.0387886	0.0573287	0.0908895	0.145167	0.281359	0.247142	0.388032	0.452884	0.335868	0.200599	0.195763	0.240323	0.137162	0.144587	0.0974642	-0.0203454	-0.0471876	0.120703	0.0256873	0.122808	0.130033	0.0988865	-0.0013179	0.082797	-0.0284557	0.0045693	-0.0162906	0.0365963	-0.160921	-0.108274
chr4:NR3C2	-1.23437	-1.25142	-1.16302	-1.2692	-1.06913	-0.982873	-1.03586	-0.863079	-0.927693	-0.657112	-0.526608	-0.534638	-0.503616	-0.406697	-0.302803	-0.388248	-0.214901	-0.203675	-0.271211	-0.226874	-0.310969	-0.438869	-0.299674	-0.277513	-0.316055	-0.296481	-0.416317	-0.46609	-0.318935	-0.380598	-0.393058	-0.36022	-0.184304	-0.122334	-0.120901	-0.215445	-0.194373	-0.061825	-0.184473	-0.268135	-0.175748	0.0993533	0.182319	0.165212	-0.0135506	0.0429137	0.249891	0.358107	0.345357
chr9:KLF4	-0.97962	-1.0253	-0.97501	-0.964641	-1.03175	-1.05195	-1.03261	-1.04611	-1.0126	-1.02795	-0.935845	-0.88428	-0.8696	-0.889842	-0.895931	-0.85413	-0.859634	-0.85679	-0.83575	-0.816262	-0.76698	-0.839501	-0.878727	-0.877666	-0.849594	-0.830938	-0.833012	-0.804621	-0.775059	-0.772831	-0.794188	-0.867494	-0.820962	-0.797476	-0.763882	-0.721271	-0.694743	-0.624099	-0.611532	-0.585935	-0.582979	-0.532284	-0.474611	-0.42646	-0.330932	-0.286329	-0.349022	-0.374774	-0.413167
chr14:JDP2	-1.84902	-1.81827	-1.76686	-1.74548	-1.66731	-1.67405	-1.61125	-1.52514	-1.51691	-1.40242	-1.35317	-1.21923	-0.991134	-0.899684	-0.759381	-0.678477	-0.609249	-0.509036	-0.381949	-0.290069	-0.336741	-0.226132	-0.201084	-0.234929	-0.0942552	-0.0815601	-0.0644364	0.012271	0.138674	0.139748	0.136304	0.171214	0.132164	0.22129	0.240144	0.124292	0.250627	0.233953	0.39514	0.373863	0.411626	0.519491	0.590298	0.652988	0.596933	0.660226	0.778011	0.866896	0.971132
chr17:NR1D1	-1.03846	-1.03846	-1.05954	-1.05866	-1.04715	-1.05794	-1.03446	-1.01987	-0.980881	-1.03239	-1.08592	-1.05129	-1.00225	-1.00454	-1.04293	-0.981736	-0.730965	-0.746261	-0.670033	-0.579136	-0.494298	-0.451449	-0.450347	-0.483627	-0.43484	-0.420337	-0.310201	-0.550094	-0.542481	-0.623446	-0.59625	-0.624562	-0.622025	-0.657752	-0.612133	-0.436651	-0.416922	-0.599756	-0.572285	-0.433454	-0.26735	-0.00310436	0.138805	0.176116	0.368364	0.353276	0.247827	0.243946	0.356266
chr22:PPARA	-0.999457	-1.1902	-1.16949	-1.21174	-1.27985	-1.27199	-1.26866	-1.25844	-1.13294	-0.944755	-0.938602	-0.858375	-0.77622	-0.7447	-0.676381	-0.62053	-0.592661	-0.572524	-0.4845	-0.490971	-0.450215	-0.401343	-0.338058	-0.285715	-0.244984	-0.17698	-0.115925	-0.0530624	0.0584145	0.117159	0.147583	0.239721	0.303313	0.318556	0.38005	0.393881	0.395348	0.404728	0.510996	0.508338	0.531094	0.56186	0.548692	0.605046	0.686671	0.66566	0.703928	0.736244	0.75337
chr9:KLF9	-1.46422	-1.25942	-1.33586	-1.09697	-0.905636	-0.780425	-1.47029	-1.20351	-1.24324	-1.09037	-0.953957	-0.97505	-1.03023	-0.634422	-0.452047	-0.258879	-0.266089	0.0376103	-0.0987148	0.0536074	-0.103499	-0.103843	-0.105095	0.0218418	-0.452856	-0.79823	-0.63696	-0.714437	-0.332052	-0.0765266	-0.0103017	0.0283298	0.181307	0.0838616	0.225146	0.574335	0.815462	0.683974	1.01509	0.666879	0.494763	0.480402	0.480742	0.615501	0.897373	0.790225	0.618019	0.358898	0.10805
chr1:USF1	-0.662627	-0.545432	-0.626036	-0.266395	-0.282671	-0.246823	-0.158968	-0.215866	-0.166312	-0.244561	-0.359658	-0.274265	-0.409102	-0.293972	-0.559433	-0.729671	-0.332811	-0.698666	-0.693085	-0.640973	-0.780312	-0.780495	-0.997609	-0.837499	-0.562381	-0.593268	-0.404595	-0.733474	-0.837819	-0.71653	-0.724655	-0.569445	-0.31763	0.065882	-0.120244	-0.176721	-0.227736	-0.167984	0.300597	0.576262	0.57461	0.858626	1.30759	1.32719	1.4711	1.58501	1.39448	1.84249	2.31364
chr3:NR1I2	-0.838078	-0.849099	-0.871505	-0.727143	-0.808149	-0.764921	-0.673392	-0.674005	-0.582138	-0.542936	-0.528796	-0.536137	-0.523762	-0.483322	-0.45001	-0.400083	-0.335559	-0.400728	-0.408151	-0.352036	-0.173839	0.00986683	0.0386673	0.112258	0.242778	0.299537	0.228375	0.22577	0.290182	0.329377	0.32439	0.173557	0.107474	0.200716	0.259758	0.159103	0.115025	0.249343	0.320868	0.365025	0.487456	0.521446	0.596791	0.559568	0.5077	0.451523	0.497233	0.499809	0.374759
chr19:NR2F6	-0.145255	0.035805	-0.234661	0.160779	0.136077	0.166898	0.0951068	-0.250335	-0.289459	-0.254337	-0.128291	-0.0641851	-0.0890048	-0.107224	-0.241963	-0.547827	-0.58909	-0.467732	-0.54594	-0.372926	-0.35269	-0.608834	-0.684496	-0.532993	-0.36321	-0.547686	-0.200323	-0.0640773	-0.0831128	0.0437883	-0.180856	-0.151132	-0.280909	-0.0764474	0.0232845	-0.20109	0.011465	-0.0528765	-0.0939818	-0.0722234	-0.199678	-0.155769	-0.347115	0.0162507	0.27233	0.220908	0.442684	0.402733	0.446716
chr14:FOS	-1.1618	-1.31937	-1.36894	-1.20427	-1.24713	-1.31144	-1.2063	-1.22192	-1.21232	-1.1067	-0.85284	-0.789166	-0.671964	-0.556098	-0.604005	-0.395346	-0.266493	-0.197678	-0.33524	-0.301122	-0.280566	-0.502	-0.29911	-0.214624	-0.0524709	0.0771781	0.026035	0.122578	0.222034	0.29312	0.363495	0.468806	0.644258	0.371529	0.366879	0.372394	0.319844	0.504344	0.479813	0.575572	0.666905	0.839391	0.872185	0.827061	0.904563	0.872152	0.727064	0.836567	0.822051
chr15:SMAD3	-1.03151	-1.06297	-1.09049	-1.17496	-1.25437	-1.29576	-1.29183	-1.30389	-1.26318	-1.20674	-1.14462	-1.17351	-1.18677	-1.11583	-0.989487	-0.877864	-0.722009	-0.683912	-0.596278	-0.592243	-0.521157	-0.515418	-0.420155	-0.37265	-0.315888	-0.321244	-0.358824	-0.485174	-0.439323	-0.405618	-0.38939	-0.515143	-0.45192	-0.402983	-0.383632	-0.418597	-0.413674	-0.32751	-0.311477	-0.342113	-0.302345	-0.223118	-0.139949	-0.165098	-0.195673	-0.230934	-0.27171	-0.381512	-0.34704
chr1:MEF2D	-1.09914	-0.943845	-0.956105	-0.954207	-0.890226	-0.807436	-0.797921	-0.830247	-0.7795	-0.721777	-0.768638	-0.854216	-0.881116	-0.840798	-0.908048	-0.976952	-1.02456	-0.921321	-0.947863	-0.81633	-0.815971	-0.686861	-0.429072	-0.46489	-0.559065	-0.654359	-0.550571	-0.503868	-0.458669	-0.25732	-0.323152	-0.163696	-0.297709	-0.520783	-0.52976	-0.369318	-0.309513	-0.336749	-0.210244	-0.130949	-0.302816	-0.161536	-0.1353	0.0190333	0.0823992	0.200106	0.105567	0.202256	0.172794
[truncated: 311 more columns]

## Sheet: 6E - Correlated Peaks
Peak	Pseudotime	Duodenum Normalized Accessibility	Jejunum Normalized Accessibility	Ileum Normalized Accessibility	Colon Normalized Accessibility
chr12:11878479_11878979_Intronic	5.5	0.148717	0.272053	0.478915	0.963653
chr12:11878479_11878979_Intronic	6.5	0.108314	0.274327	0.451871	1
chr12:11878479_11878979_Intronic	7.5	0.152027	0.291516	0.443538	0.981705
chr12:11878479_11878979_Intronic	8.5	0.219038	0.232349	0.504782	0.952545
chr12:11878479_11878979_Intronic	9.5	0.241386	0.245374	0.511311	0.91658
chr12:11878479_11878979_Intronic	10.5	0.241386	0.229841	0.437267	0.868199
chr12:11878479_11878979_Intronic	11.5	0.294968	0.228438	0.417048	0.854783
chr12:11878479_11878979_Intronic	12.5	0.294968	0.223072	0.416218	0.864826
chr12:11878479_11878979_Intronic	13.5	0.287141	0.19751	0.506237	0.839049
chr12:11878479_11878979_Intronic	14.5	0.280338	0.178495	0.427428	0.799068
chr12:11878479_11878979_Intronic	15.5	0.247306	0.19958	0.393156	0.773652
chr12:11878479_11878979_Intronic	16.5	0.235441	0.19837	0.375435	0.744943
chr12:11878479_11878979_Intronic	17.5	0.266512	0.194205	0.346977	0.721698
chr12:11878479_11878979_Intronic	18.5	0.243132	0.166461	0.349733	0.719824
chr12:11878479_11878979_Intronic	19.5	0.176121	0.171793	0.288489	0.715842
chr12:11878479_11878979_Intronic	20.5	0.17462	0.172042	0.255818	0.734112
chr12:11878479_11878979_Intronic	21.5	0.17462	0.165444	0.255818	0.752066
chr12:11878479_11878979_Intronic	22.5	0.1315	0.147838	0.270359	0.737928
chr12:11878479_11878979_Intronic	23.5	0.1315	0.141668	0.285562	0.738853
chr12:11878479_11878979_Intronic	24.5	0.101309	0.146223	0.236594	0.737571
chr12:11878479_11878979_Intronic	25.5	0.0827133	0.154308	0.236594	0.793008
chr12:11878479_11878979_Intronic	26.5	0.0827133	0.133224	0.263905	0.772805
chr12:11878479_11878979_Intronic	27.5	0.0948844	0.13517	0.23918	0.759601
chr12:11878479_11878979_Intronic	28.5	0.0638132	0.117591	0.254349	0.734322
chr12:11878479_11878979_Intronic	29.5	0.0434806	0.13077	0.218908	0.704674
chr12:11878479_11878979_Intronic	30.5	0.0434806	0.13202	0.232607	0.706281
chr12:11878479_11878979_Intronic	31.5	0.0713555	0.135699	0.21452	0.691247
chr12:11878479_11878979_Intronic	32.5	0.0925737	0.131493	0.21452	0.683059
chr12:11878479_11878979_Intronic	33.5	0.101855	0.122558	0.216687	0.689032
chr12:11878479_11878979_Intronic	34.5	0.101855	0.137449	0.217215	0.658645
chr12:11878479_11878979_Intronic	35.5	0.101855	0.134546	0.19189	0.657423
chr12:11878479_11878979_Intronic	36.5	0.111719	0.13931	0.210759	0.620003
chr12:11878479_11878979_Intronic	37.5	0.143636	0.188246	0.198829	0.625906
chr12:11878479_11878979_Intronic	38.5	0.131465	0.190747	0.173269	0.582075
chr12:11878479_11878979_Intronic	39.5	0.155534	0.181747	0.187728	0.596372
chr12:11878479_11878979_Intronic	40.5	0.167229	0.1757	0.229902	0.591024
chr12:11878479_11878979_Intronic	41.5	0.167229	0.172598	0.229982	0.580701
chr12:11878479_11878979_Intronic	42.5	0.139968	0.155644	0.281634	0.584509
chr12:11878479_11878979_Intronic	43.5	0.132216	0.160602	0.281634	0.597185
chr12:11878479_11878979_Intronic	44.5	0.112472	0.186954	0.247283	0.576059
chr12:11878479_11878979_Intronic	45.5	0.147166	0.164622	0.255323	0.590313
chr12:11878479_11878979_Intronic	46.5	0.183934	0.155689	0.251534	0.577838
chr12:11878479_11878979_Intronic	47.5	0.196067	0.14284	0.322932	0.610589
chr12:11878479_11878979_Intronic	48.5	0.17409	0.102047	0.32934	0.642556
chr12:11878479_11878979_Intronic	49.5	0.17409	0.0900414	0.335867	0.661892
chr12:11878479_11878979_Intronic	50.5	0.169967	0.0937656	0.306239	0.689723
chr12:11878479_11878979_Intronic	51.5	0.188409	0.107106	0.300489	0.696696
chr12:11878479_11878979_Intronic	52.5	0.198817	0.104924	0.298958	0.721208
chr12:11878479_11878979_Intronic	53.5	0.177356	0.116582	0.270519	0.723938
chr12:11878479_11878979_Intronic	54.5	0.183095	0.118064	0.284015	0.705701
chr12:11878479_11878979_Intronic	55.5	0.183095	0.10703	0.295553	0.716979
chr12:11878479_11878979_Intronic	56.5	0.169392	0.127558	0.273222	0.689424
chr12:11878479_11878979_Intronic	57.5	0.145422	0.127558	0.293563	0.691993
chr12:11878479_11878979_Intronic	58.5	0.123424	0.143582	0.216524	0.68602
chr12:11878479_11878979_Intronic	59.5	0.113485	0.135438	0.259476	0.67343
chr12:11878479_11878979_Intronic	60.5	0.113485	0.14608	0.237283	0.688082
chr12:11878479_11878979_Intronic	61.5	0.0935383	0.150453	0.237283	0.669296
chr12:11878479_11878979_Intronic	62.5	0.0634013	0.134683	0.216995	0.654366
chr12:11878479_11878979_Intronic	63.5	0.0529936	0.138923	0.220548	0.619079
chr12:11878479_11878979_Intronic	64.5	0.0649585	0.127265	0.197335	0.603786
chr12:11878479_11878979_Intronic	65.5	0.0573646	0.12567	0.20284	0.613921
chr12:11878479_11878979_Intronic	66.5	0.07038	0.12423	0.176504	0.579697
chr12:11878479_11878979_Intronic	67.5	0.0493898	0.0995196	0.199625	0.586112
chr12:11878479_11878979_Intronic	68.5	0.065541	0.0995196	0.207814	0.556441
chr12:11878479_11878979_Intronic	69.5	0.092426	0.0834964	0.239029	0.535855
chr12:11878479_11878979_Intronic	70.5	0.092426	0.0880326	0.196018	0.516066
chr12:11878479_11878979_Intronic	71.5	0.092426	0.0852496	0.219867	0.51988
chr12:11878479_11878979_Intronic	72.5	0.092426	0.0771526	0.219867	0.506749
chr12:11878479_11878979_Intronic	73.5	0.092426	0.0922645	0.20373	0.501715
chr12:11878479_11878979_Intronic	74.5	0.106032	0.0899568	0.187929	0.522005
chr12:11878479_11878979_Intronic	75.5	0.107453	0.100553	0.225899	0.520336
chr12:11878479_11878979_Intronic	76.5	0.123559	0.0867156	0.24811	0.521517
chr12:11878479_11878979_Intronic	77.5	0.110544	0.0685859	0.290372	0.556429
chr12:11878479_11878979_Intronic	78.5	0.110544	0.0685859	0.251934	0.557872
chr12:11878479_11878979_Intronic	79.5	0.0815942	0.0685859	0.230904	0.574719
chr12:11878479_11878979_Intronic	80.5	0.0547092	0.0685859	0.18646	0.556276
chr12:11878479_11878979_Intronic	81.5	0.0942135	0.0687785	0.187147	0.541526
chr12:11878479_11878979_Intronic	82.5	0.121413	0.0830635	0.163298	0.504339
chr12:11878479_11878979_Intronic	83.5	0.159263	0.0830635	0.196747	0.497152
chr12:11878479_11878979_Intronic	84.5	0.159263	0.0645495	0.196747	0.495713
chr12:11878479_11878979_Intronic	85.5	0.145657	0.0547933	0.228313	0.465236
chr12:11878479_11878979_Intronic	86.5	0.132271	0.0537472	0.190344	0.454666
chr12:11878479_11878979_Intronic	87.5	0.11793	0.0537472	0.149132	0.441111
chr12:11878479_11878979_Intronic	88.5	0.11793	0.058536	0.10687	0.411129
chr12:11878479_11878979_Intronic	89.5	0.11793	0.0683671	0.10687	0.397134
chr12:11878479_11878979_Intronic	90.5	0.11793	0.0729134	0.0874316	0.381524
chr12:11878479_11878979_Intronic	91.5	0.11793	0.082801	0.0874316	0.356951
chr12:11878479_11878979_Intronic	92.5	0.0784255	0.0780722	0.0650149	0.347457
chr12:11878479_11878979_Intronic	93.5	0.0512254	0.0476358	0.0650149	0.369424
chr12:11878479_11878979_Intronic	94.5	0.0133758	0.0476358	0.0315662	0.362894
chr12:11500514_11501014_Exonic	5.5	0.905608	0.520932	0.35183	0.613562
chr12:11500514_11501014_Exonic	6.5	0.82915	0.467079	0.374178	0.621059
chr12:11500514_11501014_Exonic	7.5	0.810714	0.441583	0.460359	0.58596
chr12:11500514_11501014_Exonic	8.5	0.69912	0.487219	0.508455	0.539854
chr12:11500514_11501014_Exonic	9.5	0.706248	0.512742	0.493921	0.543232
chr12:11500514_11501014_Exonic	10.5	0.700822	0.503947	0.522663	0.555028
chr12:11500514_11501014_Exonic	11.5	0.678011	0.493262	0.493499	0.544207
chr12:11500514_11501014_Exonic	12.5	0.67741	0.527185	0.437487	0.564303
chr12:11500514_11501014_Exonic	13.5	0.654515	0.521215	0.367764	0.559842
chr12:11500514_11501014_Exonic	14.5	0.608629	0.528945	0.360993	0.540536
chr12:11500514_11501014_Exonic	15.5	0.636349	0.565776	0.347412	0.504882
chr12:11500514_11501014_Exonic	16.5	0.760201	0.547803	0.351203	0.487096
chr12:11500514_11501014_Exonic	17.5	0.757136	0.563326	0.352375	0.466279
chr12:11500514_11501014_Exonic	18.5	0.751308	0.583071	0.294028	0.462156
chr12:11500514_11501014_Exonic	19.5	0.78368	0.535403	0.27616	0.470187
chr12:11500514_11501014_Exonic	20.5	0.795646	0.512164	0.2841	0.472711
chr12:11500514_11501014_Exonic	21.5	0.850864	0.494008	0.22571	0.464728
chr12:11500514_11501014_Exonic	22.5	0.847944	0.476277	0.249028	0.455447
chr12:11500514_11501014_Exonic	23.5	0.934857	0.433263	0.294014	0.438792
chr12:11500514_11501014_Exonic	24.5	0.949571	0.452901	0.286565	0.464331
chr12:11500514_11501014_Exonic	25.5	0.99997	0.44122	0.317102	0.471304
chr12:11500514_11501014_Exonic	26.5	1	0.404461	0.35939	0.447153
chr12:11500514_11501014_Exonic	27.5	0.886159	0.408888	0.35478	0.446587
chr12:11500514_11501014_Exonic	28.5	0.83778	0.381427	0.354895	0.453359
chr12:11500514_11501014_Exonic	29.5	0.768505	0.379548	0.38997	0.47979
chr12:11500514_11501014_Exonic	30.5	0.826217	0.393329	0.401863	0.499427
chr12:11500514_11501014_Exonic	31.5	0.828517	0.388536	0.395939	0.480057
chr12:11500514_11501014_Exonic	32.5	0.746064	0.389255	0.420207	0.503938
chr12:11500514_11501014_Exonic	33.5	0.728333	0.388252	0.384503	0.517548
chr12:11500514_11501014_Exonic	34.5	0.64721	0.41317	0.339517	0.531126
chr12:11500514_11501014_Exonic	35.5	0.631214	0.411496	0.317869	0.504902
chr12:11500514_11501014_Exonic	36.5	0.527755	0.435801	0.309835	0.473591
chr12:11500514_11501014_Exonic	37.5	0.507298	0.444171	0.314716	0.529378
chr12:11500514_11501014_Exonic	38.5	0.502029	0.422885	0.352533	0.506291
chr12:11500514_11501014_Exonic	39.5	0.494643	0.423844	0.37472	0.555471
chr12:11500514_11501014_Exonic	40.5	0.539459	0.428595	0.311812	0.532548
chr12:11500514_11501014_Exonic	41.5	0.449373	0.424922	0.26969	0.501017
chr12:11500514_11501014_Exonic	42.5	0.479442	0.429924	0.247475	0.508462
chr12:11500514_11501014_Exonic	43.5	0.507771	0.417206	0.268377	0.489018
chr12:11500514_11501014_Exonic	44.5	0.462202	0.42167	0.278348	0.452744
chr12:11500514_11501014_Exonic	45.5	0.476066	0.422855	0.278348	0.436151
chr12:11500514_11501014_Exonic	46.5	0.452043	0.412023	0.315153	0.432152
chr12:11500514_11501014_Exonic	47.5	0.455689	0.407388	0.273943	0.44987
chr12:11500514_11501014_Exonic	48.5	0.524852	0.380529	0.260607	0.408582
chr12:11500514_11501014_Exonic	49.5	0.540602	0.411206	0.201048	0.410905
chr12:11500514_11501014_Exonic	50.5	0.518935	0.405455	0.174844	0.367537
chr12:11500514_11501014_Exonic	51.5	0.51505	0.388159	0.194037	0.376625
chr12:11500514_11501014_Exonic	52.5	0.539303	0.377574	0.194037	0.368767
chr12:11500514_11501014_Exonic	53.5	0.483225	0.386958	0.230056	0.370199
chr12:11500514_11501014_Exonic	54.5	0.437021	0.373763	0.205933	0.361064
chr12:11500514_11501014_Exonic	55.5	0.455662	0.3764	0.203552	0.380781
chr12:11500514_11501014_Exonic	56.5	0.425159	0.347469	0.203552	0.391582
chr12:11500514_11501014_Exonic	57.5	0.43569	0.345932	0.166747	0.399028
chr12:11500514_11501014_Exonic	58.5	0.401534	0.304582	0.150393	0.379542
chr12:11500514_11501014_Exonic	59.5	0.343619	0.337018	0.116559	0.364319
chr12:11500514_11501014_Exonic	60.5	0.28654	0.330205	0.131353	0.389024
chr12:11500514_11501014_Exonic	61.5	0.270876	0.335318	0.111735	0.373957
chr12:11500514_11501014_Exonic	62.5	0.248613	0.30618	0.0925425	0.363626
chr12:11500514_11501014_Exonic	63.5	0.245896	0.285958	0.117155	0.399772
chr12:11500514_11501014_Exonic	64.5	0.252023	0.250145	0.107801	0.407592
chr12:11500514_11501014_Exonic	65.5	0.23694	0.273642	0.0867544	0.427982
chr12:11500514_11501014_Exonic	66.5	0.2183	0.258	0.0951175	0.437721
chr12:11500514_11501014_Exonic	67.5	0.169915	0.283572	0.0951175	0.4227
chr12:11500514_11501014_Exonic	68.5	0.153245	0.265633	0.0951175	0.423907
chr12:11500514_11501014_Exonic	69.5	0.153245	0.260298	0.0951175	0.408068
chr12:11500514_11501014_Exonic	70.5	0.129349	0.226482	0.0951175	0.438109
chr12:11500514_11501014_Exonic	71.5	0.158579	0.23222	0.0803235	0.419129
chr12:11500514_11501014_Exonic	72.5	0.158579	0.211567	0.111172	0.421585
chr12:11500514_11501014_Exonic	73.5	0.163032	0.209421	0.111172	0.420637
chr12:11500514_11501014_Exonic	74.5	0.183336	0.198255	0.0865596	0.396778
chr12:11500514_11501014_Exonic	75.5	0.158387	0.191953	0.11837	0.380167
chr12:11500514_11501014_Exonic	76.5	0.158387	0.179865	0.11837	0.343716
chr12:11500514_11501014_Exonic	77.5	0.240092	0.165988	0.0893243	0.331947
chr12:11500514_11501014_Exonic	78.5	0.280795	0.144928	0.0893243	0.322852
chr12:11500514_11501014_Exonic	79.5	0.26714	0.152416	0.0893243	0.334847
chr12:11500514_11501014_Exonic	80.5	0.306097	0.159756	0.0893243	0.339
chr12:11500514_11501014_Exonic	81.5	0.285513	0.188989	0.157349	0.314286
chr12:11500514_11501014_Exonic	82.5	0.256283	0.149852	0.157349	0.301788
chr12:11500514_11501014_Exonic	83.5	0.295654	0.156609	0.1265	0.280445
chr12:11500514_11501014_Exonic	84.5	0.291225	0.169837	0.1265	0.28288
chr12:11500514_11501014_Exonic	85.5	0.258447	0.176441	0.15129	0.289112
chr12:11500514_11501014_Exonic	86.5	0.257315	0.17562	0.092814	0.277135
chr12:11500514_11501014_Exonic	87.5	0.298462	0.16879	0.092814	0.302856
chr12:11500514_11501014_Exonic	88.5	0.216758	0.179841	0.092814	0.283261
chr12:11500514_11501014_Exonic	89.5	0.216759	0.187421	0.092814	0.297975
chr12:11500514_11501014_Exonic	90.5	0.20768	0.17958	0.092814	0.278805
chr12:11500514_11501014_Exonic	91.5	0.168722	0.203022	0.146279	0.288056
chr12:11500514_11501014_Exonic	92.5	0.168722	0.179047	0.0782547	0.30409
chr12:11500514_11501014_Exonic	93.5	0.193095	0.181098	0.0782547	0.3238
chr12:11500514_11501014_Exonic	94.5	0.153723	0.183433	0.114796	0.343856
chr12:11648857_11649357_Promoter	5.5	0.699101	0.952582	0.837269	0.908165
chr12:11648857_11649357_Promoter	6.5	0.709625	0.90308	0.903345	0.946173
chr12:11648857_11649357_Promoter	7.5	0.713677	0.913184	0.893107	0.968016
chr12:11648857_11649357_Promoter	8.5	0.710744	0.871818	0.872914	0.97355
chr12:11648857_11649357_Promoter	9.5	0.668999	0.853843	0.889867	0.953363
chr12:11648857_11649357_Promoter	10.5	0.659593	0.868463	0.874901	0.972855
chr12:11648857_11649357_Promoter	11.5	0.648679	0.872763	0.840608	1
chr12:11648857_11649357_Promoter	12.5	0.637344	0.89402	0.812384	0.995924
chr12:11648857_11649357_Promoter	13.5	0.694647	0.923125	0.719314	0.988441
chr12:11648857_11649357_Promoter	14.5	0.725184	0.902724	0.72782	0.992283
chr12:11648857_11649357_Promoter	15.5	0.774685	0.891508	0.690361	0.97631
chr12:11648857_11649357_Promoter	16.5	0.778148	0.887275	0.682248	0.97858
chr12:11648857_11649357_Promoter	17.5	0.751007	0.923005	0.627434	0.986304
chr12:11648857_11649357_Promoter	18.5	0.727244	0.919628	0.672158	0.971242
chr12:11648857_11649357_Promoter	19.5	0.731103	0.904048	0.674625	0.951617
chr12:11648857_11649357_Promoter	20.5	0.695701	0.904806	0.676102	0.962933
chr12:11648857_11649357_Promoter	21.5	0.664617	0.921867	0.610699	0.938031
chr12:11648857_11649357_Promoter	22.5	0.668373	0.902487	0.684573	0.92407
chr12:11648857_11649357_Promoter	23.5	0.691939	0.907229	0.729057	0.917781
chr12:11648857_11649357_Promoter	24.5	0.646996	0.86291	0.7567	0.917649
chr12:11648857_11649357_Promoter	25.5	0.611924	0.899137	0.762069	0.901604
chr12:11648857_11649357_Promoter	26.5	0.605384	0.865654	0.730745	0.883514
chr12:11648857_11649357_Promoter	27.5	0.637271	0.853614	0.759953	0.88948
chr12:11648857_11649357_Promoter	28.5	0.621845	0.816115	0.803659	0.891024
chr12:11648857_11649357_Promoter	29.5	0.645651	0.786515	0.777146	0.869853
chr12:11648857_11649357_Promoter	30.5	0.632106	0.852447	0.765516	0.844871
chr12:11648857_11649357_Promoter	31.5	0.67427	0.844683	0.723029	0.850263
chr12:11648857_11649357_Promoter	32.5	0.658236	0.828723	0.780324	0.871529
chr12:11648857_11649357_Promoter	33.5	0.619481	0.830809	0.746903	0.854272
chr12:11648857_11649357_Promoter	34.5	0.611917	0.823924	0.714378	0.84256
chr12:11648857_11649357_Promoter	35.5	0.646632	0.820309	0.756575	0.862812
chr12:11648857_11649357_Promoter	36.5	0.619187	0.781961	0.74069	0.851711
chr12:11648857_11649357_Promoter	37.5	0.606844	0.784969	0.82263	0.843992
chr12:11648857_11649357_Promoter	38.5	0.565152	0.793016	0.788977	0.83283
chr12:11648857_11649357_Promoter	39.5	0.530706	0.813565	0.753603	0.804126
chr12:11648857_11649357_Promoter	40.5	0.527981	0.830662	0.721295	0.811087
chr12:11648857_11649357_Promoter	41.5	0.607364	0.77585	0.713695	0.856109
chr12:11648857_11649357_Promoter	42.5	0.572657	0.77387	0.748768	0.837895
chr12:11648857_11649357_Promoter	43.5	0.608586	0.76309	0.728168	0.815603
chr12:11648857_11649357_Promoter	44.5	0.646804	0.761289	0.721552	0.806836
chr12:11648857_11649357_Promoter	45.5	0.585322	0.765406	0.728607	0.807494
chr12:11648857_11649357_Promoter	46.5	0.596825	0.782686	0.679437	0.807399
chr12:11648857_11649357_Promoter	47.5	0.644569	0.781559	0.704355	0.821107
chr12:11648857_11649357_Promoter	48.5	0.651215	0.780972	0.658708	0.814261
chr12:11648857_11649357_Promoter	49.5	0.612787	0.77597	0.649255	0.827472
chr12:11648857_11649357_Promoter	50.5	0.624048	0.771491	0.670004	0.847276
chr12:11648857_11649357_Promoter	51.5	0.607042	0.790206	0.681341	0.863081
chr12:11648857_11649357_Promoter	52.5	0.612436	0.819101	0.645499	0.863134
chr12:11648857_11649357_Promoter	53.5	0.635119	0.817669	0.581099	0.872393
chr12:11648857_11649357_Promoter	54.5	0.61127	0.802965	0.66211	0.887395
chr12:11648857_11649357_Promoter	55.5	0.598583	0.774373	0.656628	0.896926
chr12:11648857_11649357_Promoter	56.5	0.615756	0.728744	0.650978	0.903348
chr12:11648857_11649357_Promoter	57.5	0.595842	0.696446	0.703204	0.881668
chr12:11648857_11649357_Promoter	58.5	0.577712	0.693248	0.678172	0.887083
chr12:11648857_11649357_Promoter	59.5	0.534806	0.702829	0.697594	0.892781
chr12:11648857_11649357_Promoter	60.5	0.540491	0.706191	0.739434	0.88038
chr12:11648857_11649357_Promoter	61.5	0.602681	0.716149	0.717999	0.873279
chr12:11648857_11649357_Promoter	62.5	0.607737	0.669801	0.739022	0.849065
chr12:11648857_11649357_Promoter	63.5	0.538299	0.669935	0.755221	0.830338
chr12:11648857_11649357_Promoter	64.5	0.505414	0.650035	0.740412	0.842236
chr12:11648857_11649357_Promoter	65.5	0.497777	0.647996	0.646709	0.827708
chr12:11648857_11649357_Promoter	66.5	0.45345	0.639089	0.597657	0.842421
chr12:11648857_11649357_Promoter	67.5	0.435978	0.635878	0.612028	0.823951
chr12:11648857_11649357_Promoter	68.5	0.408529	0.622003	0.541313	0.831924
chr12:11648857_11649357_Promoter	69.5	0.387553	0.612977	0.543165	0.788642
chr12:11648857_11649357_Promoter	70.5	0.391462	0.568308	0.485469	0.789801
chr12:11648857_11649357_Promoter	71.5	0.420183	0.5486	0.440003	0.81955
chr12:11648857_11649357_Promoter	72.5	0.37337	0.519914	0.501647	0.796416
chr12:11648857_11649357_Promoter	73.5	0.344956	0.539019	0.504751	0.801675
chr12:11648857_11649357_Promoter	74.5	0.352657	0.522798	0.476037	0.80867
chr12:11648857_11649357_Promoter	75.5	0.372194	0.512905	0.54595	0.799419
chr12:11648857_11649357_Promoter	76.5	0.333035	0.516931	0.64318	0.808247
chr12:11648857_11649357_Promoter	77.5	0.367142	0.517107	0.720672	0.788307
chr12:11648857_11649357_Promoter	78.5	0.378374	0.516628	0.685744	0.783487
chr12:11648857_11649357_Promoter	79.5	0.4142	0.533809	0.659926	0.778138
chr12:11648857_11649357_Promoter	80.5	0.48886	0.512384	0.653331	0.794701
chr12:11648857_11649357_Promoter	81.5	0.505256	0.516627	0.612669	0.802861
chr12:11648857_11649357_Promoter	82.5	0.486389	0.536624	0.603539	0.751324
chr12:11648857_11649357_Promoter	83.5	0.46823	0.545409	0.54944	0.753582
chr12:11648857_11649357_Promoter	84.5	0.475681	0.542918	0.527028	0.737562
chr12:11648857_11649357_Promoter	85.5	0.469422	0.536106	0.565529	0.718006
chr12:11648857_11649357_Promoter	86.5	0.474276	0.532604	0.508316	0.715761
chr12:11648857_11649357_Promoter	87.5	0.49002	0.564862	0.410648	0.703918
chr12:11648857_11649357_Promoter	88.5	0.541997	0.580682	0.378535	0.718543
chr12:11648857_11649357_Promoter	89.5	0.549987	0.589167	0.41362	0.723485
chr12:11648857_11649357_Promoter	90.5	0.53197	0.578204	0.492924	0.745658
chr12:11648857_11649357_Promoter	91.5	0.502468	0.609328	0.461631	0.767309
chr12:11648857_11649357_Promoter	92.5	0.470902	0.639618	0.461631	0.755101
chr12:11648857_11649357_Promoter	93.5	0.457887	0.627907	0.452918	0.775455
chr12:11648857_11649357_Promoter	94.5	0.511704	0.620655	0.514375	0.782959
chr12:11866156_11866656_Intronic	5.5	0.0592242	0.101343	0	0.0310889
chr12:11866156_11866656_Intronic	6.5	0.0592242	0.117398	0	0.0310889
chr12:11866156_11866656_Intronic	7.5	0.0592242	0.111264	0.076363	0.0310889
chr12:11866156_11866656_Intronic	8.5	0.0592242	0.111264	0.220524	0.0211977
chr12:11866156_11866656_Intronic	9.5	0.0592242	0.0690171	0.220524	0.0211977
chr12:11866156_11866656_Intronic	10.5	0.0592242	0.0998009	0.220524	0.0211977
chr12:11866156_11866656_Intronic	11.5	0.0592242	0.0808768	0.220524	0.0214054
chr12:11866156_11866656_Intronic	12.5	0.0592242	0.0808768	0.220524	0.0320197
chr12:11866156_11866656_Intronic	13.5	0.0592242	0.114603	0.220524	0.104113
chr12:11866156_11866656_Intronic	14.5	0	0.114603	0.220524	0.113927
chr12:11866156_11866656_Intronic	15.5	0	0.0957644	0.220524	0.120306
chr12:11866156_11866656_Intronic	16.5	0	0.0957644	0.220524	0.137361
chr12:11866156_11866656_Intronic	17.5	0	0.0797089	0.220524	0.137361
chr12:11866156_11866656_Intronic	18.5	0	0.06451	0.144161	0.137361
chr12:11866156_11866656_Intronic	19.5	0	0.06451	0.0602494	0.151428
chr12:11866156_11866656_Intronic	20.5	0	0.06451	0.226229	0.158529
chr12:11866156_11866656_Intronic	21.5	0	0.0337262	0.226229	0.172994
chr12:11866156_11866656_Intronic	22.5	0	0.0337262	0.226229	0.176181
chr12:11866156_11866656_Intronic	23.5	0	0.0517468	0.226229	0.165567
chr12:11866156_11866656_Intronic	24.5	0	0.0180206	0.226229	0.1014
chr12:11866156_11866656_Intronic	25.5	0.0506826	0.0180206	0.226229	0.108817
chr12:11866156_11866656_Intronic	26.5	0.0506826	0.0368954	0.226229	0.127604
chr12:11866156_11866656_Intronic	27.5	0.0506826	0.07831	0.226229	0.120589
chr12:11866156_11866656_Intronic	28.5	0.0957705	0.07831	0.226229	0.120589
chr12:11866156_11866656_Intronic	29.5	0.0957705	0.07831	0.226229	0.120589
chr12:11866156_11866656_Intronic	30.5	0.0957705	0.159076	0.291981	0.106521
chr12:11866156_11866656_Intronic	31.5	0.0957705	0.159076	0.126001	0.0994202
chr12:11866156_11866656_Intronic	32.5	0.0957705	0.159076	0.126001	0.0849553
chr12:11866156_11866656_Intronic	33.5	0.187225	0.159076	0.126001	0.139487
chr12:11866156_11866656_Intronic	34.5	0.187225	0.161767	0.195116	0.139487
chr12:11866156_11866656_Intronic	35.5	0.187225	0.161767	0.195116	0.145036
chr12:11866156_11866656_Intronic	36.5	0.227453	0.201536	0.195116	0.127805
chr12:11866156_11866656_Intronic	37.5	0.227453	0.182661	0.195116	0.0920901
chr12:11866156_11866656_Intronic	38.5	0.277313	0.141247	0.195116	0.111747
chr12:11866156_11866656_Intronic	39.5	0.232225	0.141247	0.195116	0.111747
chr12:11866156_11866656_Intronic	40.5	0.3399	0.141247	0.195116	0.111747
chr12:11866156_11866656_Intronic	41.5	0.3399	0.0604808	0.0691145	0.111747
chr12:11866156_11866656_Intronic	42.5	0.3399	0.0604808	0.0691145	0.111747
chr12:11866156_11866656_Intronic	43.5	0.402277	0.0821287	0.0691145	0.111747
chr12:11866156_11866656_Intronic	44.5	0.310822	0.123106	0.0691145	0.0431721
chr12:11866156_11866656_Intronic	45.5	0.418617	0.121766	0	0.0431721
chr12:11866156_11866656_Intronic	46.5	0.418617	0.121766	0.0552984	0.0434304
chr12:11866156_11866656_Intronic	47.5	0.327707	0.118516	0.0552984	0.0434304
chr12:11866156_11866656_Intronic	48.5	0.419304	0.118516	0.0552984	0.0687574
chr12:11866156_11866656_Intronic	49.5	0.369444	0.118516	0.158101	0.0632281
chr12:11866156_11866656_Intronic	50.5	0.369444	0.118516	0.158101	0.0748552
chr12:11866156_11866656_Intronic	51.5	0.332129	0.118516	0.158101	0.0866155
chr12:11866156_11866656_Intronic	52.5	0.332129	0.118516	0.270842	0.119901
chr12:11866156_11866656_Intronic	53.5	0.332129	0.118516	0.270842	0.130997
chr12:11866156_11866656_Intronic	54.5	0.269752	0.0968683	0.270842	0.130997
chr12:11866156_11866656_Intronic	55.5	0.269752	0.0741726	0.270842	0.130997
chr12:11866156_11866656_Intronic	56.5	0.161957	0.054801	0.270842	0.130997
chr12:11866156_11866656_Intronic	57.5	0.161957	0.054801	0.215543	0.117263
chr12:11866156_11866656_Intronic	58.5	0.161957	0.0369561	0.215543	0.117263
chr12:11866156_11866656_Intronic	59.5	0.07036	0.0760766	0.215543	0.134377
chr12:11866156_11866656_Intronic	60.5	0.07036	0.0760766	0.112741	0.143089
chr12:11866156_11866656_Intronic	61.5	0.07036	0.0760766	0.112741	0.154652
chr12:11866156_11866656_Intronic	62.5	0.0554056	0.0760766	0.112741	0.195228
chr12:11866156_11866656_Intronic	63.5	0.0554056	0.0760766	0	0.174827
chr12:11866156_11866656_Intronic	64.5	0.0554056	0.0760766	0.157285	0.174994
chr12:11866156_11866656_Intronic	65.5	0.0554056	0.0760766	0.157285	0.197454
chr12:11866156_11866656_Intronic	66.5	0.0554056	0.0577952	0.157285	0.208986
chr12:11866156_11866656_Intronic	67.5	0.0554056	0.0577952	0.335335	0.22127
chr12:11866156_11866656_Intronic	68.5	0.0554056	0.0798991	0.335335	0.243628
chr12:11866156_11866656_Intronic	69.5	0.0554056	0.0612245	0.335335	0.243628
chr12:11866156_11866656_Intronic	70.5	0.0554056	0.022104	0.335335	0.213428
chr12:11866156_11866656_Intronic	71.5	0.0554056	0.022104	0.335335	0.18055
chr12:11866156_11866656_Intronic	72.5	0.0554056	0.022104	0.335335	0.220064
chr12:11866156_11866656_Intronic	73.5	0	0.022104	0.335335	0.180822
chr12:11866156_11866656_Intronic	74.5	0	0.022104	0.335335	0.247068
chr12:11866156_11866656_Intronic	75.5	0	0.022104	0.17805	0.235805
chr12:11866156_11866656_Intronic	76.5	0	0.0688566	0.17805	0.2826
chr12:11866156_11866656_Intronic	77.5	0	0.114486	0.17805	0.35632
chr12:11866156_11866656_Intronic	78.5	0	0.114486	0	0.344036
chr12:11866156_11866656_Intronic	79.5	0.106453	0.180648	0	0.439317
chr12:11866156_11866656_Intronic	80.5	0.222867	0.180648	0	0.470456
chr12:11866156_11866656_Intronic	81.5	0.222867	0.180648	0	0.51655
chr12:11866156_11866656_Intronic	82.5	0.348861	0.180648	0	0.547208
chr12:11866156_11866656_Intronic	83.5	0.348861	0.180648	0	0.573554
chr12:11866156_11866656_Intronic	84.5	0.348861	0.201616	0	0.704019
chr12:11866156_11866656_Intronic	85.5	0.348861	0.201616	0	0.672801
chr12:11866156_11866656_Intronic	86.5	0.348861	0.201616	0	0.688776
chr12:11866156_11866656_Intronic	87.5	0.348861	0.154864	0	0.651177
chr12:11866156_11866656_Intronic	88.5	0.348861	0.109235	0.167869	0.660417
chr12:11866156_11866656_Intronic	89.5	0.348861	0.109235	0.167869	0.802295
chr12:11866156_11866656_Intronic	90.5	0.242408	0.0209683	0.167869	0.717105
chr12:11866156_11866656_Intronic	91.5	0.125994	0.0209683	0.32841	0.832569
chr12:11866156_11866656_Intronic	92.5	0.125994	0.0209683	0.32841	0.856396
chr12:11866156_11866656_Intronic	93.5	0	0.0209683	0.32841	0.975022
chr12:11866156_11866656_Intronic	94.5	0	0.119057	0.32841	1
chr12:11884011_11884511_Intronic	5.5	0.0413456	0.128404	0.0354242	0.184759
chr12:11884011_11884511_Intronic	6.5	0.0413456	0.108223	0.0354242	0.190621
chr12:11884011_11884511_Intronic	7.5	0.0413456	0.0761063	0.0354242	0.18077
chr12:11884011_11884511_Intronic	8.5	0.0413456	0.0717087	0	0.189968
chr12:11884011_11884511_Intronic	9.5	0.0413456	0.0717087	0	0.164084
chr12:11884011_11884511_Intronic	10.5	0.0195648	0.0775546	0	0.163753
chr12:11884011_11884511_Intronic	11.5	0.0388203	0.0825513	0	0.15167
chr12:11884011_11884511_Intronic	12.5	0.0388203	0.0825513	0	0.151095
chr12:11884011_11884511_Intronic	13.5	0.0743572	0.0825513	0	0.138474
chr12:11884011_11884511_Intronic	14.5	0.107015	0.0623945	0.0526842	0.14093
chr12:11884011_11884511_Intronic	15.5	0.0874504	0.066759	0.0526842	0.158464
chr12:11884011_11884511_Intronic	16.5	0.127058	0.0547089	0.0526842	0.177786
chr12:11884011_11884511_Intronic	17.5	0.127058	0.0547089	0.0526842	0.157384
chr12:11884011_11884511_Intronic	18.5	0.127058	0.0615129	0.0736943	0.148762
chr12:11884011_11884511_Intronic	19.5	0.163653	0.057023	0.119067	0.164937
chr12:11884011_11884511_Intronic	20.5	0.200264	0.0648307	0.181996	0.168624
chr12:11884011_11884511_Intronic	21.5	0.200264	0.0744746	0.181996	0.170966
chr12:11884011_11884511_Intronic	22.5	0.181009	0.0931088	0.181996	0.181598
chr12:11884011_11884511_Intronic	23.5	0.181009	0.113521	0.181996	0.179885
chr12:11884011_11884511_Intronic	24.5	0.165537	0.113521	0.20638	0.188102
chr12:11884011_11884511_Intronic	25.5	0.132879	0.106908	0.153696	0.189103
chr12:11884011_11884511_Intronic	26.5	0.132879	0.0882898	0.153696	0.170364
chr12:11884011_11884511_Intronic	27.5	0.0932719	0.0882898	0.153696	0.158645
chr12:11884011_11884511_Intronic	28.5	0.0932719	0.0882898	0.206551	0.180285
chr12:11884011_11884511_Intronic	29.5	0.132125	0.0814859	0.209839	0.184456
chr12:11884011_11884511_Intronic	30.5	0.130865	0.0822244	0.188525	0.177686
chr12:11884011_11884511_Intronic	31.5	0.0942535	0.104191	0.125596	0.170885
chr12:11884011_11884511_Intronic	32.5	0.131517	0.0887008	0.125596	0.15177
chr12:11884011_11884511_Intronic	33.5	0.148945	0.057895	0.125596	0.16197
chr12:11884011_11884511_Intronic	34.5	0.167839	0.0609288	0.125596	0.15164
chr12:11884011_11884511_Intronic	35.5	0.207983	0.0687922	0.101212	0.143029
chr12:11884011_11884511_Intronic	36.5	0.207983	0.0838702	0.13435	0.140176
chr12:11884011_11884511_Intronic	37.5	0.207983	0.0838702	0.187937	0.145226
chr12:11884011_11884511_Intronic	38.5	0.245576	0.0838702	0.187937	0.148881
chr12:11884011_11884511_Intronic	39.5	0.245576	0.0920687	0.187115	0.117605
chr12:11884011_11884511_Intronic	40.5	0.247546	0.109518	0.162817	0.118902
chr12:11884011_11884511_Intronic	41.5	0.212211	0.101809	0.138758	0.0965493
chr12:11884011_11884511_Intronic	42.5	0.212211	0.0798837	0.184739	0.09901
chr12:11884011_11884511_Intronic	43.5	0.174948	0.0962579	0.210579	0.09901
chr12:11884011_11884511_Intronic	44.5	0.15752	0.0962579	0.210579	0.0933278
chr12:11884011_11884511_Intronic	45.5	0.219373	0.0874682	0.210579	0.129445
chr12:11884011_11884511_Intronic	46.5	0.180971	0.0796048	0.210579	0.140037
chr12:11884011_11884511_Intronic	47.5	0.180971	0.112486	0.214011	0.152963
chr12:11884011_11884511_Intronic	48.5	0.180971	0.126788	0.160424	0.18859
chr12:11884011_11884511_Intronic	49.5	0.143378	0.126788	0.218548	0.195606
chr12:11884011_11884511_Intronic	50.5	0.143378	0.12513	0.274079	0.220298
chr12:11884011_11884511_Intronic	51.5	0.142408	0.113955	0.338047	0.245791
chr12:11884011_11884511_Intronic	52.5	0.142408	0.113955	0.380791	0.250008
chr12:11884011_11884511_Intronic	53.5	0.142408	0.112959	0.334811	0.255024
chr12:11884011_11884511_Intronic	54.5	0.176137	0.0965851	0.332672	0.29639
chr12:11884011_11884511_Intronic	55.5	0.176137	0.103516	0.378923	0.289074
chr12:11884011_11884511_Intronic	56.5	0.0953886	0.117918	0.378923	0.293696
chr12:11884011_11884511_Intronic	57.5	0.0735821	0.125131	0.378923	0.324024
chr12:11884011_11884511_Intronic	58.5	0.0735821	0.0983212	0.365584	0.311461
chr12:11884011_11884511_Intronic	59.5	0.114094	0.0840192	0.479282	0.272064
chr12:11884011_11884511_Intronic	60.5	0.114094	0.0840192	0.421159	0.274513
chr12:11884011_11884511_Intronic	61.5	0.114094	0.0774786	0.313595	0.243901
chr12:11884011_11884511_Intronic	62.5	0.0742407	0.071205	0.249627	0.244574
chr12:11884011_11884511_Intronic	63.5	0.0742407	0.071205	0.206883	0.279038
chr12:11884011_11884511_Intronic	64.5	0.0952535	0.105128	0.206883	0.287731
chr12:11884011_11884511_Intronic	65.5	0.061525	0.113268	0.249258	0.292663
chr12:11884011_11884511_Intronic	66.5	0.061525	0.106337	0.203007	0.332297
chr12:11884011_11884511_Intronic	67.5	0.061525	0.0772786	0.237105	0.314714
chr12:11884011_11884511_Intronic	68.5	0.061525	0.070066	0.237105	0.300466
chr12:11884011_11884511_Intronic	69.5	0.061525	0.0570406	0.291925	0.328494
chr12:11884011_11884511_Intronic	70.5	0.0210127	0.0650071	0.178227	0.320429
chr12:11884011_11884511_Intronic	71.5	0.0210127	0.0650071	0.178227	0.333696
chr12:11884011_11884511_Intronic	72.5	0.0210127	0.0650071	0.178227	0.366883
chr12:11884011_11884511_Intronic	73.5	0.0210127	0.0650071	0.249066	0.359923
chr12:11884011_11884511_Intronic	74.5	0.0210127	0.0650071	0.249066	0.366041
chr12:11884011_11884511_Intronic	75.5	0.0466873	0.0428411	0.249066	0.360174
chr12:11884011_11884511_Intronic	76.5	0.0466873	0.0347007	0.182989	0.340132
chr12:11884011_11884511_Intronic	77.5	0.0466873	0.0347007	0.257209	0.340913
chr12:11884011_11884511_Intronic	78.5	0.0699192	0.0607325	0.223111	0.379298
chr12:11884011_11884511_Intronic	79.5	0.0699192	0.0858947	0.223111	0.386828
chr12:11884011_11884511_Intronic	80.5	0.0699192	0.0859867	0.145059	0.394242
chr12:11884011_11884511_Intronic	81.5	0.0699192	0.0780202	0.222876	0.432754
chr12:11884011_11884511_Intronic	82.5	0.0699192	0.0780202	0.320323	0.516902
chr12:11884011_11884511_Intronic	83.5	0.092376	0.0780202	0.379065	0.539606
chr12:11884011_11884511_Intronic	84.5	0.174942	0.117391	0.308227	0.585344
chr12:11884011_11884511_Intronic	85.5	0.174942	0.117391	0.363663	0.635191
chr12:11884011_11884511_Intronic	86.5	0.150481	0.0987815	0.398621	0.71565
chr12:11884011_11884511_Intronic	87.5	0.150481	0.113819	0.398621	0.736886
chr12:11884011_11884511_Intronic	88.5	0.150481	0.113819	0.388046	0.74792
chr12:11884011_11884511_Intronic	89.5	0.127249	0.0877875	0.388046	0.74604
chr12:11884011_11884511_Intronic	90.5	0.148701	0.0864626	0.388046	0.804103
chr12:11884011_11884511_Intronic	91.5	0.199558	0.0956107	0.448913	0.825331
chr12:11884011_11884511_Intronic	92.5	0.199558	0.163541	0.371095	0.902181
chr12:11884011_11884511_Intronic	93.5	0.254062	0.163541	0.273649	0.900734
chr12:11884011_11884511_Intronic	94.5	0.231605	0.182241	0.296622	1
chr12:11884660_11885160_Intronic	5.5	0.0697531	0.0423398	0.141676	0.13085
chr12:11884660_11885160_Intronic	6.5	0.0697531	0.0591758	0.0873604	0.119784
chr12:11884660_11885160_Intronic	7.5	0.0697531	0.0546689	0.0472185	0.106935
chr12:11884660_11885160_Intronic	8.5	0.0573248	0.0534386	0.0472185	0.115352
chr12:11884660_11885160_Intronic	9.5	0.0573248	0.0521683	0.0472185	0.124445
chr12:11884660_11885160_Intronic	10.5	0.0573248	0.0434017	0.0285599	0.133791
chr12:11884660_11885160_Intronic	11.5	0.0680547	0.0455779	0.0285599	0.145249
chr12:11884660_11885160_Intronic	12.5	0.0680547	0.049087	0	0.137951
chr12:11884660_11885160_Intronic	13.5	0.0554845	0.0369021	0	0.143956
chr12:11884660_11885160_Intronic	14.5	0.0554845	0.0369021	0	0.15776
chr12:11884660_11885160_Intronic	15.5	0.0338081	0.0438317	0.0297075	0.148582
chr12:11884660_11885160_Intronic	16.5	0.0107298	0.0516204	0.0625456	0.139623
chr12:11884660_11885160_Intronic	17.5	0.0311126	0.0347843	0.0625456	0.141257
chr12:11884660_11885160_Intronic	18.5	0.0311126	0.0573011	0.0625456	0.16014
chr12:11884660_11885160_Intronic	19.5	0.0311126	0.0695412	0.0752743	0.149326
chr12:11884660_11885160_Intronic	20.5	0.0311126	0.0750189	0.0752743	0.161552
chr12:11884660_11885160_Intronic	21.5	0.0311126	0.0750189	0.102167	0.173387
chr12:11884660_11885160_Intronic	22.5	0.0306217	0.064864	0.102167	0.180114
chr12:11884660_11885160_Intronic	23.5	0.0306217	0.065162	0.130625	0.182025
chr12:11884660_11885160_Intronic	24.5	0.0418028	0.065162	0.157602	0.185661
chr12:11884660_11885160_Intronic	25.5	0.0418028	0.065162	0.157602	0.176013
chr12:11884660_11885160_Intronic	26.5	0.0532982	0.06222	0.127894	0.189625
chr12:11884660_11885160_Intronic	27.5	0.0532982	0.0544313	0.0950563	0.214263
chr12:11884660_11885160_Intronic	28.5	0.0518688	0.0544313	0.124509	0.201654
chr12:11884660_11885160_Intronic	29.5	0.0627578	0.0360441	0.124509	0.198917
chr12:11884660_11885160_Intronic	30.5	0.0627578	0.0291766	0.138401	0.212831
chr12:11884660_11885160_Intronic	31.5	0.0869076	0.0288287	0.138401	0.204555
chr12:11884660_11885160_Intronic	32.5	0.107672	0.0463475	0.111508	0.189243
chr12:11884660_11885160_Intronic	33.5	0.107145	0.0628776	0.127822	0.170147
chr12:11884660_11885160_Intronic	34.5	0.158619	0.0590704	0.128339	0.170782
chr12:11884660_11885160_Intronic	35.5	0.213356	0.0678131	0.116753	0.170143
chr12:11884660_11885160_Intronic	36.5	0.213356	0.0803873	0.135218	0.180793
chr12:11884660_11885160_Intronic	37.5	0.21239	0.100657	0.135218	0.185802
chr12:11884660_11885160_Intronic	38.5	0.21239	0.100657	0.135218	0.166001
chr12:11884660_11885160_Intronic	39.5	0.193437	0.114295	0.105766	0.17448
chr12:11884660_11885160_Intronic	40.5	0.182548	0.11504	0.105766	0.173469
chr12:11884660_11885160_Intronic	41.5	0.182548	0.106468	0.0791455	0.183693
chr12:11884660_11885160_Intronic	42.5	0.1794	0.111194	0.129693	0.1813
chr12:11884660_11885160_Intronic	43.5	0.158635	0.111834	0.129693	0.197092
chr12:11884660_11885160_Intronic	44.5	0.199914	0.0953041	0.113378	0.194092
chr12:11884660_11885160_Intronic	45.5	0.159897	0.103471	0.109129	0.204961
chr12:11884660_11885160_Intronic	46.5	0.129961	0.102299	0.116957	0.216656
chr12:11884660_11885160_Intronic	47.5	0.129961	0.11645	0.0984915	0.217051
chr12:11884660_11885160_Intronic	48.5	0.119431	0.104121	0.0984915	0.208961
chr12:11884660_11885160_Intronic	49.5	0.119431	0.104121	0.151854	0.221092
chr12:11884660_11885160_Intronic	50.5	0.138951	0.104975	0.151854	0.229842
chr12:11884660_11885160_Intronic	51.5	0.153816	0.114005	0.151854	0.231959
chr12:11884660_11885160_Intronic	52.5	0.153816	0.114005	0.151854	0.222823
chr12:11884660_11885160_Intronic	53.5	0.142924	0.116127	0.101306	0.23752
chr12:11884660_11885160_Intronic	54.5	0.170974	0.113071	0.153032	0.245715
chr12:11884660_11885160_Intronic	55.5	0.143212	0.120779	0.153032	0.262374
chr12:11884660_11885160_Intronic	56.5	0.131755	0.132808	0.172561	0.258198
chr12:11884660_11885160_Intronic	57.5	0.120653	0.133258	0.165273	0.248666
chr12:11884660_11885160_Intronic	58.5	0.120653	0.114407	0.203574	0.243287
chr12:11884660_11885160_Intronic	59.5	0.143228	0.102479	0.203574	0.237703
chr12:11884660_11885160_Intronic	60.5	0.143228	0.102479	0.186719	0.261923
chr12:11884660_11885160_Intronic	61.5	0.150002	0.0959102	0.215341	0.252248
chr12:11884660_11885160_Intronic	62.5	0.135137	0.0941738	0.231132	0.265625
chr12:11884660_11885160_Intronic	63.5	0.135137	0.109882	0.231132	0.268902
chr12:11884660_11885160_Intronic	64.5	0.125027	0.112923	0.231132	0.271621
chr12:11884660_11885160_Intronic	65.5	0.119565	0.12028	0.179406	0.27677
chr12:11884660_11885160_Intronic	66.5	0.0963359	0.134696	0.215601	0.27181
chr12:11884660_11885160_Intronic	67.5	0.0963359	0.128144	0.171347	0.294038
chr12:11884660_11885160_Intronic	68.5	0.0714555	0.138661	0.155416	0.299619
chr12:11884660_11885160_Intronic	69.5	0.0977656	0.130788	0.202133	0.318037
chr12:11884660_11885160_Intronic	70.5	0.0751908	0.135227	0.202133	0.347878
chr12:11884660_11885160_Intronic	71.5	0.0751908	0.135227	0.188963	0.328156
chr12:11884660_11885160_Intronic	72.5	0.0756332	0.136697	0.160341	0.367836
chr12:11884660_11885160_Intronic	73.5	0.0901521	0.146158	0.184024	0.380497
chr12:11884660_11885160_Intronic	74.5	0.103467	0.13045	0.184024	0.392128
chr12:11884660_11885160_Intronic	75.5	0.129483	0.117427	0.184024	0.414989
chr12:11884660_11885160_Intronic	76.5	0.106896	0.109744	0.204411	0.434385
chr12:11884660_11885160_Intronic	77.5	0.133428	0.0876195	0.168217	0.452618
chr12:11884660_11885160_Intronic	78.5	0.133428	0.0739763	0.240759	0.479081
chr12:11884660_11885160_Intronic	79.5	0.133428	0.0832693	0.240759	0.500505
chr12:11884660_11885160_Intronic	80.5	0.107118	0.0924037	0.155741	0.526214
chr12:11884660_11885160_Intronic	81.5	0.107118	0.0879644	0.155741	0.552318
chr12:11884660_11885160_Intronic	82.5	0.107118	0.0965737	0.150863	0.555155
chr12:11884660_11885160_Intronic	83.5	0.0928959	0.0961296	0.183596	0.585055
chr12:11884660_11885160_Intronic	84.5	0.078377	0.0789312	0.22012	0.621459
chr12:11884660_11885160_Intronic	85.5	0.065062	0.083408	0.295481	0.669841
chr12:11884660_11885160_Intronic	86.5	0.0390462	0.101398	0.295481	0.681764
chr12:11884660_11885160_Intronic	87.5	0.0650416	0.0950009	0.275094	0.679551
chr12:11884660_11885160_Intronic	88.5	0.0385091	0.0950009	0.275094	0.754574
chr12:11884660_11885160_Intronic	89.5	0.0385091	0.0950009	0.202552	0.789302
chr12:11884660_11885160_Intronic	90.5	0.0967777	0.102172	0.202552	0.832315
chr12:11884660_11885160_Intronic	91.5	0.125117	0.102714	0.219667	0.848809
chr12:11884660_11885160_Intronic	92.5	0.125117	0.107532	0.264215	0.889262
chr12:11884660_11885160_Intronic	93.5	0.125117	0.0989226	0.286691	0.939905
chr12:11884660_11885160_Intronic	94.5	0.112604	0.110695	0.299492	1
